# Supplementary material for: A linkage map of transcribed single nucleotide polymorphisms in rohu (Labeo rohita) and QTL associated with resistance to Aeromonas hydrophila
Source: BMC Genomics. 2014 Jun 30;15:541. doi: 10.1186/1471-2164-15-541 (PMC4226992; doi:10.1186/1471-2164-15-541)
Supplement: Additional file 2 — Sequence and annotation of contigs containing mapped SNPs (MS-excel file). LG, linkage group. cM, position on linkage group in centimorgans. GeneID, closest SNP homology from BLAST. snpA and snpB, alternative alleles for SNP. SequenomNot, contig sequence showing alternative SNP allele in square brackets. [file 1471-2164-15-541-S2.xlsx]

## Sheet: All_SNPs_on_chip3
SNP	Contig	LG	cM	geneID	snpA	snpB	SeqenomNot
66517_25	contig_66517	1	0	0	C	T	ttctggatggaggacattaggatc[C/T]gggatgagatggagaggaggtgcagagcggtcatcaaattgtgcctctggaggaaaagaag
52956_637	contig_52956	1	1	cytochrome_p450_reductase	A	G	agacatacgagcactacaacgccatgggaaagtatgtggacaagagaatggctgaactggg[A/G]gcaacgaggatctttgacctgggaatgggagacgatgacggaaatcttgaggaggactttg
53653_578	contig_53653	1	1	complement_factor_b_c2-b	C	T	atcctactgaaaagattcaatacttcaggcaactggcttcaaggagacactacaaatttaa[C/T]gttattaaaatgattattgtaatgatattaagggccttagataactggagacaagttccct
55482_131	contig_55482	1	1	0	A	G	ctgaaacctctcacacataaaacacctccccacatgatcacgtacggctcaaagcgggcgg[A/G]ccgcagatggagctggatttattcccaagaacagaaaagggggaaactcatcatgaaagca
72385_94	contig_72385	1	1	0	A	G	tgttgattgagtgcacgtctgatatcataaatgcatgcaaagataacagagacactgaaac[A/G]gtttccctttttgtttttattcaaaccacatcttggttcttgttcacaagaataccacact
77108_105	contig_77108	1	3	coiled-coil_domain_containing_64	A	C	cagcgatggaagcggagctgctgaggactaaacatgatatgatgtgtttgaacaaccaact[A/C]ctggaagccattcaacgcaaactagagctgtcacaggaactggaggcctggcaggatgata
3957_199	contig_3957	1	3.2	0	A	G	catcatctttatgaagatgttgccttatttaatttatagagtgtacgttcaccatttaatc[A/G]actgtagtttgttgtcatctctcttttgtacttctggcattgatgtttgagaggttacact
55057_278	contig_55057	1	3.2	---NA---	G	T	gcacactttaccgcactcaancctgtagtaacatcgggaggaaatcactcacattggcgac[G/T]ccttgacttaaaaaaggaactaggaatgttatttgcgcatcgatggatgtcgttttcggat
118181_90	contig_118181	1	3.9	0	A	G	ggcatgtcaaaagagggcggggcaggtgtggttcactgtggttaacgtgttacagggagag[A/G]tatgcacaaaaaagaactaaaatctgctgtgggatacattcatttatctccataaatgtga
133290_243	contig_133290	1	3.9	0	A	G	gacactgactgtacagctggactangttgtgctttgacacgccaatttacacacaccgtga[A/G]gactagggagaggacaagcaccacatgtacaatccagcgtgcgttcgaaaggtttgcgtat
16826_35	contig_16826	1	3.9	fibronectin_type_iii_domain_containing_3a	C	T	ggtgaagcggggaatggccccccggatgaaactc[C/T]gtctgaggtaagaccaacacccgcctcactccgttctcttcaatgatctgctgaacgtatc
65068_254	contig_65068	1	3.9	0	A	G	tgaccagtctaatcctcttacagggcactcgtgtcattttgtcagacaatacacagccagt[A/G]tttgttgcgggtcttcagggatgtgcaatcatggaaagtaatatttttgtagacgtgtttt
93447_36	contig_93447	1	3.9	component_of_oligomeric_golgi_complex_6	C	T	cttataaagaacaggccgatcctggagagactcca[C/T]agcttgactcaacacgggaggaatatcacatgtttcctgagtcaaccctctgcactcattc
94909_156	contig_94909	1	3.9	0	C	T	taattacagggaagcaaaggtggacataaaaccattgttaaacagttttgccatgcattca[C/T]gagctgctcgttggtgtgtgcaggtgtcatgacgatcgatcgat
60449_111	contig_60449	1	5	egl_nine_homolog_2	C	T	aactgcggcggctccttgtcgccctccagttgtgtccgtcacaatgggcacaaagttgcag[C/T]gaaccacacggccccaggggaggccgaggtgcgatccgcaccttctgcggtggccaccagt
70856_77	contig_70856	1	5	egl_nine_homolog_2	A	G	ctcctcttgaaagcggccaatcgtgcagcggcttgggctgctacacacataaacaggacac[A/G]cttgagtgttcactcgaataactgagattcaagtcttgctgctttgtgtgacgggcacttt
56283_38	contig_56283	1	6.7	calmodulin_binding_protein_4	C	T	gtcgcaacagcccagaggcgaacgggcctcctcccag[C/T]gagccgcccgcagaaccagaacctcgtggcggaggagagtcactactagtgcgccagatag
122043_103	contig_122043	1	7.4	0	A	G	aatggggccttccaagattttgtcatgcactaacgttggagtgaacgatagatagggaaca[A/G]attatttacttccaaattatcttattttggggggtg
121881_89	contig_121881	1	8.8	0	A	G	tgttggcaaaggcagcttttgccaaagcagtaattagcttcatgtggctgaaagaaaaaca[A/G]caaagaacaggacaactcaaaacctgattctagccttaaccntgtttgttctgctcattcc
53088_546	contig_53088	1	9.3	0	A	G	catcagtatcctgaaactggccactgcagcacttgggaagngcagttacaaacactgtcat[A/G]agcacagtggacgaacggggaaaagcagagcctggcgctggctcttttcccgattacctgc
88017_184	contig_88017	1	9.3	endonuclease_domain-containing_1_protein_precursor	A	G	cgggtgcatcagagtattgctgaaggaagtcaaccatctcatctaaggtgcgttccactac[A/G]acattctgctccgtgttgagagcagttgcagcaccacttaggatgggacgaccattttgat
55744_168	contig_55744	1	10.2	suppressor_of_ty_5_homolog	A	G	tcccaaggaagcgcaaattgagaatcttcagttgctcatccagctccattctaacaatgcc[A/G]tcttcaccatcaatactgagtaggactcctgtggcctccctgtcctctcccaaaatcacct
57584_249	contig_57584	1	10.2	0	A	C	agaccatcaaccattaaaaagaaatccatattgagtcacttgagtgattttgagctccagc[A/C]gatgagataaaccgctgtgctttacgccacaagtttatttcaaatcattgtccattacatt
75803_86	contig_75803	1	10.2	0	A	G	gaaacactgaaaaaaacaaacttaactctagtggagtatgtttttcgactgaacatgtttg[A/G]gttgacttgggtacaaattgtttaacctgcagtgggtgatggatgccgttgtgtacagctt
110199_661	contig_110199	1	10.4	serine_peptidase_kunitz_2	C	T	ttcataactgttctggttgccaccacaacctccatagataaatggtttgcaagcgccactg[C/T]tgtagtaatagcgtctaatggcggctctgcagtgtccg
136925_199	contig_136925	1	10.4	zgc:153795_protein	A	G	cccaaaacgaggccgaggttcgcgctgtaaacaccacagaccactgccgtctcccaagtga[A/G]gtgggaaattgccgcgctgccttcccaagattttattatgacgtcaccaatcggacctgca
62846_97	contig_62846	1	11.3	0	C	T	ggtttcaccctccaagctaaaactccactgtcattatagctattgggtaaatgagtggaca[C/T]aatnaaccattagagcaagagttaaccatataatgaaggtagattgcacgcggaaggacat
70339_140	contig_70339	1	11.3	mediator_complex_subunit_13	A	C	gcatctgcgtctgcaacatgaacattacaggggcggatgtgggcgtctacatcagcgatcc[A/C]aacatggactcgcagtactcaagcatggaaccttgctcctgtggttttagcgctgtcatga
92904_142	contig_92904	1	11.3	mediator_complex_subunit_13	C	T	cgcagttaaacactcctcaggacacctcctgcactcacatcctcgtgttcccaacttccgc[C/T]ggcctccaggccttcaatcccatcaatgatgtcaatgacggaatgggcggcatggatggga
56211_676	contig_56211	1	11.5	zinc_finger_and_btb_domain_containing_16	A	G	actggaggatagagaagacctacctgtacctctgctacgtgtgagacaaggcgacaaaacg[A/G]aacgagaaagtggcaagatgcacccaag
32464_80	contig_32464	1	11.8	roundabout_homolog_3	A	C	tgcctgcacagcagttgaccgagtcttttccatttcgagagaagttgttggcaggccacga[A/C]tcagccagccaggggtagttacccaagtgtgactctagcaaacatggccttccatttataa
88756_145	contig_88756	1	11.8	heat_shock_cognate_70_kda_protein	A	G	aggccacaaaggatgctgggactatctctggcctcaatgttctacgaattatcaacgagcc[A/G]actgctgctgccattgcctatggcttggacaagaaagtcggttctgagagaaacgtcctga
11880_167	contig_11880	1	12.7	0	A	G	ccttgaatacattctaatgacctagcttggtaattcaatttacagcgatatatagctgaac[A/G]tcaagatttgactgaatttcacaagggacattgcatttctttaaccctactggtttgtttt
2285_206	contig_2285	1	14.3	0	C	T	aaagagcactgtattcaatacaaggaaaggtcacctgttacacatggagtgaatgagatgt[C/T]aacaactacgaggtcgatca
52533_805	contig_52533	1	14.3	pzp_protein	C	T	ctctggcctgagggggaggtcacggttacggtaatggatccttctggattgtaggtggcag[C/T]actgtacttagcgagtgcctggagtgctactacagtatcctgtgtagaggagaagcctcca
71819_107	contig_71819	1	14.5	0	A	G	ttttgcaagcgaatccaaagtttcttgaggaatgcaggtttcgcaatcaaatgcaaatatt[A/G]aggggccgtaaaaaaattgtgagcgaatgcaaagtttcttgagaaaaacgcaaaagttttg
63426_130	contig_63426	1	14.9	ribosomal_protein_s6_polypeptide_1	A	C	tcatggatcagtgcagtggctttgagtttaacatggacgactgtgagaagatcgagatatc[A/C]gaggacaatgtgaaccaaggcactgagaacatccgtccagagtgctttgagcttctccgtg
110699_409	contig_110699	1	15	high_affinity_cationic_amino_acid_transporter_1_(cat-1)_(system_y+_basic_amino_acid_transporter)_(solute_carrier_family_7_member_1)_isoform_1	A	G	gaggattcttcacttcttcacctgtagtggcaatacaatcaaaccccacaaaagcgtagaa[A/G]caggtggcggcaccggacagaactccagagaaaccgaacggcatgaaaccgccaacacgca
134290_145	contig_134290	1	15	0	C	T	aaacagaaaatgccatagcggagatgggcagctgaactgcagcaagtcattgggacgtcat[C/T]gtgtttggatatgagcgtacaatcaaatctaaacatcatcagcc
117324_81	contig_117324	1	17	0	C	T	tcacggtgttcatttgtactgactgctcttgctttttagtggagtctttggggaaaaagga[C/T]gtaagacgagactgtacactgcctatctgttaggttctttaaattaaa
35008_81	contig_35008	1	17	glyoxalase_domain_containing_4	C	T	ggcaactgatcccgaggacaagcaaacgcgatccttccaaaagcagttccatgatccacag[C/T]gcctccaatgtcctgtaactccagcttacactgattatctgagaatcccattacggcaatc
58676_33	contig_58676	1	17	0	C	T	gaataatatgggttaccagtatgtgtgaattt[C/T]agattctggcctacaagtatctcctgatccagcaggagaggcgtcacaaagctccaaacgc
113763_55	contig_113763	1	18.5	mosaic_protein_lr11	A	C	ggagactccagcatcctcagcagcacagacttcttccaggatgagcaaaaccgc[A/C]gagttatcctggagaaggtggacaacttccagctacgggacaagtacatgtttgccaccac
133735_46	contig_133735	1	18.5	loc567732_protein	A	G	ttgaaagaggtgccaaaaaaatattccaatgagctacaggctaca[A/G]ctaaagcaaggttttcatgtgagaggtctacgaccagctgtgatcagagtctatgactatt
67201_58	contig_67201	1	19.2	0	C	T	gaaaaaggagaagaagaaaaggaaaaccgctgcctcaggctctgagacctgcagcga[C/T]gcggaggatgccgccaggaggaancagaggaggaagggaggtaaaagcaaacgtaggaaaa
67201_82	contig_67201	1	19.2	0	A	G	ggaaaaccgctgcctcaggctctgagacctgcagcgangcggaggatgccgccaggaggaa[A/G]cagaggaggaagggaggtaaaagcaaacgtaggaaaaaggagcacaaaaacaaagacagaa
3292_63	contig_3292	1	19.4	snf1-like_kinase_2	A	G	gcaggaggcgtacgttctgaggcaggaggctcacctgaggagcagcgctgctcgccttgac[A/G]acagtctgctctgcaatcgtactgggacgtctctggcgggcatcgagtcggggctccactg
5561_57	contig_5561	1	19.4	0	C	T	gtgccaatgaaatctagttctagtacagtttaacattttgtaagtttttcaatata[C/T]gtttttctctttaagtggaaggcatgttatcactgggctggtatggaggaaaattgtcttt
66271_196	contig_66271	1	19.7	neurogranin_(protein_kinase_c_rc3)_b	C	T	tcatggacatcccattggatgacccagaggccaataaggcggccgccaaaatccaggccgg[C/T]ttccgtggtcatatgacccggaagaagatgaaacccggtgaaaagcccaatgaggaggtga
134015_227	contig_134015	1	21.9	map_microtubule_affinity-regulating_kinase_4	C	T	gactgcccacaacactgcagctggccttccttgagggcagacgctcctcttttagatcccc[C/T]tctcctgtactggtggggctgcgcttggggtgggttactggcactgatggcccacagaagt
99908_169	contig_99908	1	21.9	0	A	G	tgtgagatgtgcggctggcagattgagatcctggtggactgacggccaatttctgaggtcc[A/G]ggagggaataacatgcttttatttactgtttttatagtagttcag
18940_141	contig_18940	1	22.4	loc569147_protein	A	G	ctcataagaggaatgtgtagataggatgaactgtatctatctttgtttcttggactttgag[A/G]aagcgtttcctttcggagaggttgagttatatgttgaactgaagagcatggtgagcaatat
56972_70	contig_56972	1	22.8	0	A	C	gtcactacagcttttctgccctgagagttggaaaacatacttgagggttgataaacggata[A/C]agtggggggttttagatgctaattatcttgatgaagtcctcagacgtgctgccacgtgtag
23008_140	contig_23008	1	23	myosin_xviii-like_1	A	G	tggaggaaatctcatccacacatacgcggggcctaacatggtgatcatcaaccctaccagc[A/G]ccccctcaatgtactcagagaaggtgatgcacatgttcaaaggctgccggcgggaagaca
133602_97	contig_133602	1	23.2	0	A	G	aaatactacagtgaaagcagaacaacaaaacaacggaaggcaacaatggaaatcggaaggg[A/G]tgcgtgtccgtacgggttcaagtgagtctcaaagtcattaggtaaggccaaaaatactgat
112240_90	contig_112240	1	24	0	A	G	ttctgctgctatatgcgtttcactgacggacaggggagctaagggatttcttttggtgggc[A/G]ttctgcagagcagtggcaaagccttgagaaaagggctcaatgagaggcggaccattaaggg
61739_77	contig_61739	1	24.2	0	C	T	gaggctttgttagtgaataacttaaagagtgcagttgcagcaagagagcaatagggggtgt[C/T]tgtgcagcattaaacaggactccagattgacaacgttaaaggcactcctgtcagattccca
7722_206	contig_7722	1	24.2	max_binding_protein	C	T	ctggccgccgtgactatatgggtctgggccggaggtagtgtttgcggggtcaccacctggg[C/T]ggcgggagcggatgctgggccgttaggagcctgtgctggggtcgatgtcaaagcgggagct
132697_92	contig_132697	1	24.8	hypoxia-inducible_factor_1_alpha	A	G	tgtcgccttcctcattcatcaccagaataaagccagccaatgcctgctgataaaaggcatc[A/G]gtgggattctcagtttcctcagcctgtgttttggttggggccgctgattggatcaagcggt
54177_957	contig_54177	1	24.8	carboxypeptidase_d	A	G	gtgtctgctcattggctttgagtttaagttaataaaaaaacaccctgctgtgttatttgca[A/G]tcatacagccaacacaatggcccaaacatttcacgttgtgcagagttcttaaatgtagata
84623_121	contig_84623	1	24.8	methyltransferase_10_domain_containing	G	T	cagctctgcacttgtttgaagaactccctctttcgacaggtagccaaacctacctaacact[G/T]ttctccccaccttacaacacagattcaacacataacaactggtaaagctgcacattaatca
33829_124	contig_33829	1	25.9	0	C	T	caatgttaccctccccctcttctgtttccattgtgcaatcattggtgaaaacgaaactctc[C/T]gggcaggacgtgtctctccctttccttaatagatcttgtgcgacccttgttaccaaatgaa
37896_117	contig_37896	1	25.9	0	C	T	atggctttggaaaacactgcaacactatgctcaaaaatttagatccacaatacaacagtag[C/T]ttatctttcaccaaacacagtgacagtacagaaatgccgaatcaggggacagagaaaaggt
88749_348	contig_88749	1	25.9	hypothetical_protein_LOC563663_[Danio_rerio]	C	T	actgctactgtatagtttgccgagctaaataaactcactgctgacagtgcatgtgagccac[C/T]gaatatgagtaaacacgctgcgcaagaaaaacagtgcataaatgaggaggagatgacaagt
58215_306	contig_58215	1	27.4	prg4_protein	C	T	gccatgacacagcagatcccgtagtgccgcccattccagacagcgccaaccagagcaagga[C/T]agcgacgcgcccactatagagccggatcagagtccgcctgaaatgaaggttggggaagaaa
121021_51	contig_121021	1	28.6	dehydrogenase_reductase_sdr_family_member_13_precursor	A	G	cgaccgatctcagttgagatgacgcctggatgcaggcaatagcaagtgac[A/G]ctcgtcccctccagtcggtttgcgagctcacgggtaaagagcacattgcagagtttgctgt
111867_105	contig_111867	1	29.1	PREDICTED:_hypothetical_protein_isoform_1_[Danio_rerio]	A	G	tctgagcctcagtctgctcctctgatccagtctgtgggacatcagctgcatcntcgaggcc[A/G]tccacctctttagcctctccatctccatctttctgggctgctgtaccctcccccatgtcca
132855_354	contig_132855	1	29.1	myosin_i_beta	A	C	aaaccttcgggtgaggagagctggctttgcatatcgccgtcgctacgagaccttcctgcaa[A/C]ggtataaatccctatgtccagacacctggccgaactggga
132920_788	contig_132920	1	29.1	0	A	C	ggaacacttatcttatcaaagatactttctaagcctgacattttgaggcagagatttggga[A/C]tgagaaaataaatatttactctctgaactc
13848_156	contig_13848	1	29.1	bleomycin_hydrolase	C	T	tcttgtcctggaggttatagaggggcttgacgtgctttgtgtagaactccagaggagttaa[C/T]gggcccatgcgatggaagttcttgtccttgtcccggtattcccaacagatggtgtctggag
37673_49	contig_37673	1	29.1	rna-binding_protein_nova-1_(neuro-oncological_ventral_antigen_1)_(ventral_neuron-specific_protein_1)	A	G	cgagaagctaactgagggggccaaagatgtggtggagattgctgttcc[A/G]gagaacttggtgggcgccattttgggcaagggaggcaaaacgcttgtggagtaccaaga
57196_231	contig_57196	1	29.1	0	A	G	gtattggcctcacatttcgattaagagtgactgatcttcaccagcaatactattccaccct[A/G]taccacttccccatgcagtactactggttgagcttcacttgttacttagtgtttttttcct
58151_211	contig_58151	1	29.1	pre-mrna_processing_factor_8	C	T	tctacaccaccacagtncactggctggagagtcgtcggttctctccaatccccttccctcc[C/T]ctgtcttacaaacatgacactaagctgctcatcctggctttggagaggctcaaggaggctt
59075_221	contig_59075	1	29.1	0	C	T	gattgtttaaaaacacttccaagtcattttccagataaacagcttattacaggttacattt[C/T]cccaaatgcatgctgttcgttaagccataagtaaacatgttgggccctgaaacagcaatgt
129554_104	contig_129554	1	29.3	0	A	G	acctttacaaattaaaacagacgtacaagcctaattttgtggattatgactgtattatcaa[A/G]cttgaatactgccaataatctacccacagtggtttagtg
54781_218	contig_54781	1	29.5	calpain_small_subunit_1	C	T	agggtcagatggaacaaactgatcgatgttgctgacaacatctacgagccctttcagaaat[C/T]tgccgacttgaaacatcttgagcactcggaacacagacgctgaataggtccagcggaatag
105678_91	contig_105678	1	30	0	A	G	tttcttttgatttgaggaagctgtttgtccggtgaattgtaaaatgacttttaaaaatggc[A/G]gaagcctcaacaatgaacaacagtaaaatgaattaaaatattaatgacagagttatccact
57233_110	contig_57233	1	30	0	C	T	ctggcatcataccgaccacgacgataaggctgggtgatttccttccaaaatgacaactgaa[C/T]cacatgctaaataggtggtgtatcaaatacantaaatatcacttgaaggctaaaggcaggc
76142_51	contig_76142	1	30	0	A	G	agaagctgggtaaaaataaaatttagccgatattacgcagtgcaatatac[A/G]ttaataggttagatattaggtcatttatttcctcaacagcacaaactcgaaggcgttcaca
132486_360	contig_132486	1	31.2	a_kinase_anchor_protein_1b	A	G	ggtcatctcggcagccacccaggaggtcatggcggtcagcagctgtgagtcccggtacagc[A/G]agggctctgaagcgtccaacagcagcacaccggctgtaaatggtaaggaagtggaatcgtg
65200_91	contig_65200	1	31.2	kinase_suppressor_of_ras_1	A	G	acgctggtctggctggccttccggcttatgtggtccttccagtaacccctgcaattgggca[A/G]gtcatccacttcatcgccttcactttcatcatccgatccttcctgatcttgcccatcttcc
127685_57	contig_127685	1	31.5	baw_protein	A	G	gcccaacctccccctggacacagacaagtgcaaggttacaaaaactggaacccacc[A/G]ttacttggcaatttgcctgacgactttctacgaatcctgccccaac
53470_163	contig_53470	1	32.1	heat_shock_105kda	A	G	gcactgagtatgaatggagaagtaaacaatcacccccctgatgctaaaaaagctaagatga[A/G]ggtcaagcatgttgttctgcccattgaggagacgtttacccagcagctaccaaaggattgc
52852_1499	contig_52852	1	32.9	complement_c4	A	G	agacaaacgcagttaggggaacatcatctttcgcctgtccaactcctcccttcattcctct[A/G]tcatacagtggattgggatcatcccatgcaccattgctcttctgtttggatatgagatang
53257_971	contig_53257	1	32.9	osteoblast_specific_factor	A	G	tgaccttagtgacagtgggttgaccctcaatcacgcgggtaacctttgtaactctcggttc[A/G]ccctcaataacccgtgtcaccttggtgacggtgggctctctatggactgtgatgactcttt
24312_27	contig_24312	1	34	androgen-induced_proliferation_inhibitor_(sister_chromatid_cohesion_protein_pds5_homolog_b)	C	T	gctgagacctttgagtctttgctggg[C/T]tgtctgaaaatggacgacgagaaggttgcagaggccgcgctgcagatcttcaaaaacaccg
2811_378	contig_2811	1	34	0	A	C	tagcaatctccaatcaatctggcattttgtctctgtaagcactcatcttcggtcccgtctc[A/C]ccaccttccgtcgcactttaggtgaagagtccattgactcctcctcttcctcctcactctg
4973_80	contig_4973	1	34	transmembrane_protein_195	C	T	ctgtaatctggggtatatcagcgatgtctcctagtcttggttttcctggagtccagcctgg[C/T]ccttttaaaatgacggacagcttatttgaaattccttcagcttcccagaacctctgccata
83293_84	contig_83293	1	34.3	lsr_like	C	T	accacggtgtacgatgatgtggatgaaaacatgagcaccataagcagcgtctctcagcatg[C/T]ccgacgggacgagcccagacngggacctgactatagaggacgtgcacgctccatggaaaat
116102_77	contig_116102	1	35.7	0	A	C	ctgaagaagacaggaaacatgtcagagtatgagtgcgcgactcatgccctgctgaaattca[A/C]catgccattttggacagcaatgtctatatcagaatcctgaagtctggaatatgtcttttat
35339_142	contig_35339	1	35.7	sh3-binding_domain_protein_5-_a	A	G	tatccgcccaatcgtttggtctcgggtagcctccgcaggctgtgccttctgtacctgtgtc[A/G]ttgactgtctctgctcctacgggagggctccgcccaccgcatgttttgattggtccgtt
93860_103	contig_93860	1	35.7	PREDICTED:_wu:fc41e03_[Danio_rerio]	C	T	cagccgatgctcctgccaagcagttgaagtctccgcaagtgagcagtctgaagaacaaaaa[C/T]gacctcatagaaagtctcagccaatcactgcacagtcgagagaacataatccaggaatgtg
101280_67	contig_101280	1	36.6	0	G	T	agatctgtacatatagaaaacagtgaactaacgaaaaggttgctcatgcacttatgtaacc[G/T]gcaacatgttaacaatcatatctctgctaatgtt
99990_145	contig_99990	1	36.8	cd22_molecule	A	G	accacagtgtcttgttctgccaagtctgctgttaagcaacccaaacataaccagaagagcc[A/G]ccttagcagttcaagctctgatgag
88207_290	contig_88207	1	36.9	0	C	T	cccatatgtttcccttgtgttttgagtcactattagatgttttttccccttacgaaacaac[C/T]acaatgcgantaacggtccaatatgctaatatgtttctactgctaagcatctaaccataac
27284_79	contig_27284	1	37.3	0	C	T	aaagttaaacacagatttttcatatttttcagaacatttacctcaaaattatggggacaga[C/T]cagacttgacaggaagtcaagtgggagagagagagagaga
55086_181	contig_55086	1	37.3	small_heat_shock	A	G	cacaaaaataagtcattactgaatggttcccatactaaattcagtataactgtgggttcgg[A/G]tgagggnaccctgttaacgtgaggacaaatttgttgctcttaaaggctgtgtgctaaactg
58016_96	contig_58016	1	37.3	0	A	C	ttttgtcttaatgcactgacagaggtcaaagttaatatgaatgtgtgatctcaaatataac[A/C]ataaacatctcagctaaaactaaagaaagaatgaacaggtaacaagaagtagtagtagtag
61478_69	contig_61478	1	37.3	0	A	G	acagcattgaaaaaggcaataatgcagcagttaaaacatccgtaacttcgtttacatttct[A/G]ttggttcaggataaaagagggaagtgacacgtataaacttaaattcgatttctattgaata
86513_113	contig_86513	1	38	robo1_protein	C	T	cggtgtcccgaagggaggttttggtattttgctgctccagacactggaagctgatggtggc[C/T]tttcccaggatgctttgccactcgtaaaccagcatattcggccgcagctgccacggcctga
134071_74	contig_134071	1	38.5	probable_rna-directed_dna_polymerase_from_transposon_bs_(reverse_transcriptase)	C	T	actaatgaatgcagtattcaaggctgtctaagactgaaaagatcattccaccagcaaggaa[C/T]ggtaaatgagaatttttgggaaagtgacactgtgcctctgttatagtaccacaaggcgttg
57006_464	contig_57006	1	38.5	ef-hand_domain-containing_protein_1	C	T	ttacagctatcctgaaatatgcatgaggaatttgtttcgcgggtgacggctgtggagaaga[C/T]gagatgacgcgagtgaaatttcaggagacttctaatgtaggacttcaactctaatagacta
64218_107	contig_64218	1	38.5	0	C	T	gaggtcttcatatgaacatgcacacaactataaaaacacctactccagccgagcagcaaga[C/T]tcatctctcatggaagttacattctctctnggaaaagattattaaaccgtgtcctaa
31632_65	contig_31632	1	39.8	0	G	T	gacattgaacccttcctgtgatatcataatgcaaataactttagccacaccccttcgcttt[G/T]ggctcctccctcagaagttacagccacacattacggtcacgtctatctttaggagttctag
53879_773	contig_53879	1	39.8	solute_carrier_family_member_36a	A	G	atatctgtgtgttatcgtgtgtttgcttgttaaacacatgaatttaacaatcattgcagcc[A/G]aaataggttgttggcacaaaaaacctttaacaaatatatgtattcagcaga
119596_54	contig_119596	1	40	nlr_pyrin_domain_containing_3	A	G	ctggagtgactgctctctctgctggactggagaatcctcgctgcaaattagag[A/G]anctggggttgaggttttgtggtatcacaaatgaaggtagtgctgttctgactttagctct
12188_75	contig_12188	1	40	0	G	T	gtgtttgttttctctgagtacaacagaaaccaaattgaatgagacagagtgtgcaatatgc[G/T]aacctatccctgagcaaccggcattgcagtaaacctttcagtcatactcggtgcctatccc
14322_36	contig_14322	1	40	secretogranin_ii_precursor	A	G	ttgcgattaaacccatgcctctctctttnttcttc[A/G]tcagtctctgtttgttcctccagtggtgcccattcatcagttcccatgatgtcctccagga
52499_531	contig_52499	1	40	cathepsin_c	C	T	agtattctcaaggttgtgatggaggttttccatacctgattggcaaatacatccaggattt[C/T]ggcattgtggaggaggattgtttcccctacatcgcggcagattctccctgcacactatctg
74738_92	contig_74738	1	40	0	A	G	ccgggagaaaaatcttcatctttggttttttgtactcgactcatactgtcctcatggagct[A/G]cactggttttgtctgatctcctctggtctgcctctgatttttgtggtataatgacgtgacg
24621_77	contig_24621	1	40.2	0	A	G	acactccgctaacagatatcatgaaaacgctcacctacctgtctaactctctcgtccttca[A/G]ctgtggagtctgcgcaaaacggacacttcaac
57379_167	contig_57379	1	40.2	capn1_protein	C	T	gatgtagggttgtttccctgcagctggtctggaatcagttgtacatggtcatttgcaggaa[C/T]tgtctgcagtttacagaaatcactcccatccccgtcatatccatagactgaaacttgcgca
76179_93	contig_76179	1	40.2	0	C	T	aaaattcaaattaaatatggcactagcttgactaaggtttgacctcagtgaataacatcaa[C/T]gtttgtcgcgtaaacaactgcaaactggcgagttatattatacgaaacaacttaattgtgt
82583_1201	contig_82583	1	40.2	dehydrogenase_reductase_sdr_family_member_12	A	G	tggtcacatcaaacgcaggaatcgttcttttgcgacaccacgtgatcaatctcggccaatc[A/G]cagtgcgtcctcgctctcactgtgccggtgactccaacgaatcaggtcaatcaggtgggaa
87873_190	contig_87873	1	40.2	actinin_alpha_4	A	G	agttcttgtctccagccaggatcttaaatgaggcgatgacctggtcagcggtgtctgtgtc[A/G]gttgtttcccttgacatgaagtcaatgaaagcctggaaggtcactgcgccgctgttgttgg
94913_80	contig_94913	1	40.2	0	C	T	tttacacaatgccgagagaaactgtacagagacatattgacttagtgttttgttacgagaa[C/T]ttgtaaagtcaccggatgcatcaatgaacgtggacacacttcagtttatgcaccgtaataa
134254_128	contig_134254	1	42.5	0	C	T	atttcagttttcaagtttcaaacagtagatcctggcagtgtttcagctggaaatcggattg[C/T]cgaaaccccactgcgggctatcattcagctttgactcaatgatatgaaacactcaatttac
116899_232	contig_116899	1	44.1	0	C	T	ccctgcatgagagacggaaagctctgaacgcagacatcagccctgaccgcctcattcaccc[C/T]tcactcatgatcgatggacagacagtgagagcacacntgtgtgtgtgtgtgtg
13451_99	contig_13451	1	44.1	---NA---	C	T	tccagatggatggagacgaggagatccgctcagatgatggcagcgctactccagttcagga[C/T]gagcaggaggatgcgagacccgaatcacgacagtctgaggatgacggcagcgataacgagg
57875_108	contig_57875	1	44.1	0	A	G	aggtcacgctgctacactttgggacaagggaaaacgcaaaagagggaaattacaacgttgc[A/G]actattaaaagctaaacatctgctccgaatctcttaaagagaagctggacgcaacgctgag
112015_66	contig_112015	1	45.3	0	A	G	gaacgaaaaaatagaactctgagcagcgttgtgtcactgggaagtgacatcataaacacac[A/G]agtgatgatgtcatcgacgtccgtctcgtcggcggcgggagcaggaaacggtaagtagcaa
56570_135	contig_56570	1	47.5	0	C	T	tctgatggacagatattgagagcttctgtactagccaatcacagagcagcaacggggatgt[C/T]ggccaacgagaggcctctctacctgaaaatntttagctgccagtcagaggcagtgtgggag
2611_81	contig_2611	1	49	0	A	G	atttatacagtctgtaaaagtgtgaaggttagacaaaacacacgtccacttggtcccactg[A/G]acgtctcgagtgtttaaatgggttagttggacactaagcgccccacgtgtgacgatgcggt
26788_109	contig_26788	1	50.3	0	A	G	gatttcacacagaacaaatttattaatccacgacagacgtgcaaatactccagctcctcca[A/G]aaaacagtctgttctctctgagatattcagcagatctgaaatgtccca
54941_462	contig_54941	1	50.3	transmembrane_7_superfamily_member_2	A	G	aatgagatcgaagaatcatgtctgaagaagcacagagaggcctggagagaatactgtcgcc[A/G]agtgccgtacaaactccttccttacgtgtattaaagatctcgcatgtgttttaacataaac
52926_666	contig_52926	1	51.5	gap43_protein	A	C	cgctcgcgatccggctcttctgcgtccggagctcatcgcatgagaattcttcctccagaga[A/C]gagaaccttctcacacgcacccgactaatacatgtggcttcttttcatgtccttggtgttg
113750_123	contig_113750	2	0	0	A	G	gtgaaagcagcgatctgtccgtctcaccgcacctcagattcctcgggaagtctttaatact[A/G]agaaaacagtctggagtttgattgtcctcgtcggtttgcagcgtaattgacgacgtcatcg
110383_263	contig_110383	2	5	0	A	G	ctatctatcatttcaactaaagtccagatttgctgcagtttctccaagggttgttctgtct[A/G]tgcatctgtttgactatgaacatgcaagacggcaatctgttttgcaatatgcaaatgtttg
53935_397	contig_53935	2	5.5	peroxisomal_-trans-enoyl-_isomerase	C	T	gaagctgaatgttccttggactcttctcagagtttagacttggcctggaagaagctcatga[C/T]ggcctgcatgcattcgtctgacagccagcgctccnccagtctctccacctctgcgttgttc
96467_67	contig_96467	2	5.5	0	C	T	tgtgaacataaactttgatcattttgcgtcagagttatggctgctgttattaagcttctct[C/T]gccttggagatttgatcgactggtccgagcgagtaaggctgcattc
63678_38	contig_63678	2	6.7	0	A	G	taaagcgcagctaaatacaattgggttaaatgttaca[A/G]tattgtacataaacgcattgatcattcttcactctaaaattcccttcccttctttccggtg
91451_29	contig_91451	2	7.1	zic_family_member_1	C	T	tggctgcccatcacggggcaggngcctt[C/T]tttcggtacatgagacagcccataaagcaagaactcatctgcaaatgggtcgaaccagagc
132933_428	contig_132933	2	7.4	0	A	G	gatagagagacatcgagactttgaatatgcttatatagaggcatgccaaggaactacacac[A/G]ctaatattaaagctgcggaaaacaaccaaagcgaaagacagagagaaagatagagatatac
57794_126	contig_57794	2	7.4	abl-interactor_1	A	G	aggataagaggaaagccctggaggagaccaaagcctacaccacccagtcgctggcaagcgt[A/G]gcctatcagatcaatgccttagccaanaatgtcctgcagttgttggatatccaggcctcgc
76471_141	contig_76471	2	7.4	0	C	T	gcgcacatagctgctaactgtcattaatactgtagcaaaatgtaggatgcactgatgagta[C/T]ggcacagttgatttccgcttgaatagctctaatttatggtatgtttggcagaaaaaagcct
116047_31	contig_116047	2	7.6	0	C	T	gctcgctactttattttcttccagcaccac[C/T]ttcattcaacaatggtatcagagtgacctctagtgttcagtcacggacaatgctcttgttt
132513_838	contig_132513	2	7.6	amyloid_beta_precursor_protein-_family_member_1_interacting_protein	A	G	gaagatgccgacatgccccctgacttcctgcctccaccaccacctagttttccatcttacg[A/G]gggagatgcgctccctccaccacctccagacccccatgcctctcttcnaccacctcctcct
25412_90	contig_25412	2	7.6	prp4_pre-mrna_processing_factor_4_homolog_b	C	T	cgcttggtttgctggtatccgttgagtcccgtctggatctacctgctctacctatatggtc[C/T]ctaggcgagcgggttctgcccccgctgcttctctgccgttgctccccattacgtgctcttt
20958_63	contig_20958	2	8.2	transmembrane_protein_108	C	T	tctgcgtctggaagagagactctaggtagtgcctgatccctgggaccaaaaggatgcaccc[C/T]tactgttgttgtctgaattatggcagatggtacagtgttcttcggtgtctggaatgagtgg
4114_161	contig_4114	2	8.2	muted_protein	C	T	ccaatgaacatgatctgccacggtgcactgagagtatgcatgagaaactatgtgacgctct[C/T]acacgacttgaagcagcgaatcatatggcacagaggatccagcagagggagctacaggttg
55873_52	contig_55873	2	8.2	transmembrane_protein_14c	C	T	gtttacgcagcgcataacaagtcggccacgagcaccaccaggcaaggactt[C/T]agccagaacagattctcaggcagcggtgttgatgatggcagtggactgggctggatatgga
57261_128	contig_57261	2	8.2	development_and_differentiation_enhancing_factor_1	A	G	cactggccagcgtgataagcagcgcctctcatactctgcattctccaatcagatgtacagc[A/G]tttctaccgactgcccgtcctctccagtctcagatgccccacctctgcctcctaggaatgc
67304_183	contig_67304	2	8.2	chromatin_modifying_protein_4c	A	G	tgttttttggttaacatggcctccgtctctctcagtctgttgatggcctcttgaggtgatg[A/G]actagaccgggaccgatgcttagatctagaactggatccagaactagaaccagaactaggc
58561_414	contig_58561	2	8.5	0	G	T	tacaaatgttctatttgatggggttttaacggggtttaggagtgtactgtgtgaaacatca[G/T]cttaagaataggcaggattaattattaaccttgggtaaattatgaccagtgtcaaatgtga
132357_2859	contig_132357	2	9.5	phosphoenolpyruvate_carboxykinase	A	G	ctcagctcagatcactaataatgacgctcttctcccctgcgaaccagtccgaaatgtttca[A/G]taataaataaaccttcgtgctggcagattttctagtcgcgtaacatattctaaaagtttaa
132816_177	contig_132816	2	9.9	transcription_elongation_factor_b_polypeptide_1	A	G	gtgaaggcccggatgccatgtatgtaaagctgatctcttcagatggccatgagtttattgt[A/G]aagagagagcatgctttaacctctggcaccatcaangctatgctgagtggacctggtcagt
55356_151	contig_55356	2	14.3	translocating_chain-associating_membrane_protein_1	C	T	atattgcagtcaggacggtcacccgaacaaaaaggacattaaatcttccctctgcgaggtt[C/T]acaccccgtttctctgttccggccagcccaaggcccacagtgagaacagacagggaaagag
69458_127	contig_69458	2	17.9	0	A	G	cagacagctgaatctgactgttttgcatgttccttcagtgttctgaggcaaacgcgtcggc[A/G]aaggttccggtag
70175_211	contig_70175	2	18.4	b_lymphoma_mo-mlv_insertion_region_1b	C	T	tagatgcaacaacaatcatagaatgcttgcactcattttgtaagatgtgcattgtccggta[C/T]ctggaaaccagcaaatactgtcccatatgtgatgtgcaggtccacaaaacgaagccacttc
110207_1173	contig_110207	2	18.8	protein_disulfide_isomerase_family_member_4	C	T	agaaacacatactgcctttggttgggcacagaaaacagagcaatgatgcaaagagatacac[C/T]gcacgacctcttgtggttgtttattacggagtagacttcagctttgactatagagttgcca
56362_263	contig_56362	2	23.5	solute_carrier_family_member_13	C	T	agctgacaccatagtaaaccagggatatcacaaaccacatatagcacatgatgagaactct[C/T]tttctcaggtaacgcactcgaaacaggtctagcatgttgcttgttttaggtttgttctctg
53261_265	contig_53261	2	24.1	natural_killer-tumor_recognition_sequence	C	T	aaactctaggtatagttcagaaaccccaccacgttccaggaaaagaaatgagctgagatnc[C/T]ctcgaaagtcaaagcctacagagggaggtatttccaaatcagacaagcctgtctctaaatc
91086_36	contig_91086	2	24.1	0	A	G	aaacaacgctttgttttcttcatcctgcatcaaaa[A/G]ttgaaagaaactgagtgtatatatttgcttgccaaggaattatgctggccgttggtccatt
7468_81	contig_7468	2	24.5	nktr_protein	A	G	aatatacagaagcctcacttaaggaatgctcttctgatcttgacctagaccttggggtgtc[A/G]cttctgtcatcccatctttctcctttactccatctctccacactggggggctggtaagcct
54980_457	contig_54980	2	24.9	growth_and_transformation-dependent_protein	G	T	caaaccagcatctttttatcccattctgaagggcggtagcctggtaatttaaacccaagcc[G/T]ttgtgcctgttggggtccggatgccccctcttgaggcttgctgcacagtcttctgttccct
80700_227	contig_80700	2	25.9	0	C	T	ctggggtgacagtacctatggcaacactcctcagcgaggacaagtcttatgggaagaatac[C/T]cttgtgttgtcaggtcaccaaattcaatgccatttaaagctgagaggacgatctgttgt
83750_90	contig_83750	2	25.9	0	A	G	gtgtcggtggcggggcggctttttgcgcttctcggtgtgtctgcatgtgtgtgttttcgtc[A/G]antcctagcgtctgcgtgtccagagatgggagtttggcgtatccgtcatcaccgcggcgaa
83750_92	contig_83750	2	25.9	0	A	G	gtcggtggcggggcggctttttgcgcttctcggtgtgtctgcatgtgtgtgttttcgtcna[A/G]tcctagcgtctgcgtgtccagagatgggagtttggcgtatccgtcatcaccgcggcgaagc
114133_264	contig_114133	2	26.6	---NA---	C	T	cttcagcagacattttcaggagattctccttatcgatcctgaaaagtcgccatccctcctg[C/T]agcgagagatcggaagccccgcg
125288_125	contig_125288	2	26.8	0	A	G	cctctgttgtggagcatcccaagtttctgtcccatctcgtcattctgttttcattttccac[A/G]ctagcattggtttggatatcgtgaatctcag
54621_1200	contig_54621	2	26.8	natural_killer-tumor_recognition_sequence	A	G	ttttgacaaatcagtagtagacatgattgggaaatgtttagttttgacaaatgaatgtttt[A/G]ttttaaagactgccctcagtg
113735_156	contig_113735	2	31.5	0	A	G	gaatgtagtgttttaaaactttaaaatgttgctaatacaacttatgatgtgctccctcgac[A/G]tgttcttttcagtttattccttttctttatttggtcttaaaaaggtcttaaagtcttaaat
1192_24	contig_1192	2	31.5	homogentisate_-dioxygenase	C	T	atatcgggtctgcatacagtctg[C/T]ggagctggagattcaaaatctcgtaatggaatcgccatccacatgtacacctgtaacactt
24702_23	contig_24702	2	31.5	0	A	C	cacccatttccagtagcaaatg[A/C]catgatcacttccattggctgcagccatcttcctcaggctcctcaagttatactgcaacgt
53330_656	contig_53330	2	31.5	homogentisate_-dioxygenase	C	T	ccaagtggggcctggaaacctgtcagcgtctcgataagagctactataaatgctgggaggc[C/T]ttaaaaagtcacttcaatccaaactggaaacccagcagcaagtagacatgaagaaaatggt
54401_246	contig_54401	2	31.5	homogentisate_-dioxygenase	A	G	ggcaggtgaaagcagatccagagagttgctcagcatatagaccatatggacatacttgtgg[A/G]ttgttctgtccctcaggcagagatccaggacagcgagggtcctcagaagcaaactcatttc
54519_627	contig_54519	2	31.5	eukaryotic_translation_initiation_factor_y-linked	C	T	aagaggaagacgctgggaagtgaatgtgttctcgtcctgaagcgacagtatcctcacacac[C/T]ccccttaagtcgcccctccattattatgtacacggaggctcaagttttaggtttctctgac
102705_129	contig_102705	2	34.1	0	A	G	attttctcaagttggcacaccatcactaattagcgctatagcgcatccttgccataacaac[A/G]agtaatttttttgacatactagttaaatagtttttggcatgcacagataattcaatacctt
63328_311	contig_63328	2	35.1	zinc_mynd_domain_containing_11	C	T	ttctgtccatgtttgcgatttgtttctgattgcggatgacttcgatggccgaccagacata[C/T]tgaaccaccttggggtccgcttgcctctttttcaccacccttgacattgtggccagttcca
135721_21	contig_135721	2	35.7	arylacetamide_deacetylase-like_1	C	T	agcttgaaaagaggcgtggt[C/T]tatttccatggaggaggatggacacttggcagtataaagatggaaccatatcaccttcagt
53843_88	contig_53843	2	35.7	amylo-_-_4-alpha-glucanotransferase	C	T	aatctcaggcaggtggcaagaagtatatgagagcttgtccttgacgtaatcataaatcata[C/T]agggcctccagaacagtggcaacagaccaagcctgtgtttcacaactgaatgggcagtact
62654_144	contig_62654	2	35.7	0	A	G	gtggggactgaacaacngtgaacttcacccagaacttggccttcacctgccacaccagcaa[A/G]acttctgttccatcagtttccatcagacaagctatgctgtaatacacatttctgctctaaa
45516_116	contig_45516	2	41.3	0	A	C	atgtgctttgctgatatgtcttgcatgtgtgcctgtagcatgtcttgtttcacatacggta[A/C]ataaagtacccaaaagtgacattattttttttgcaatattattgagatgcaatgaat
52587_1030	contig_52587	2	42.1	ras_suppressor_protein_partial	C	T	ttacttttaaaactttccagttagaagcacactccgtgtgtgtctacgatggtgtgagaat[C/T]tatagtggcaccaccgccactggtactcccttggctactctttgtggacataccatcccag
82839_83	contig_82839	2	42.1	cubilin_(intrinsic_factor-cobalamin_receptor)	C	T	aatcacaggtttggtgatgctctagatagagctcttctataatgaccacaatggaggaatt[C/T]gtatgatgtgggttctggatcagccattcacagttcaggttgttgctgtagtttccattgc
88273_1233	contig_88273	2	42.1	cubilin_(intrinsic_factor-cobalamin_receptor)	A	G	acagtctggccattagggatggtgacaccaacttgtctccactgattgcaagtgtttgtgg[A/G]cggcagctgcctggctctctacactctaccggtgatgccatgttccttcaattcacctctg
54523_554	contig_54523	2	42.9	eukaryotic_translation_initiation_factor_1b	A	G	tctaaaggactgcaccagcatgtagcaatcctagtatattcatagcagggttttcgtgacc[A/G]tatgctaacaacactgacagcagggtaaaacggtttgtttttgcgatcatttcaagctcga
121615_93	contig_121615	2	43.9	0	C	T	ttaaatgtcatattgtttccttcctgtgccaaatccactctttcatcatgcatatttaatt[C/T]gcaagagctaaagggacaactaaatgtaacattttac
133367_244	contig_133367	2	43.9	protein-l-isoaspartate_(d-aspartate)_o-methyltransferase_domain_containing_1	A	G	tcttgaacctcggcagcggcacgggatacctgagcaccatggtgggcctgattataggtcc[A/G]tttggagtgaatcatggtgtcgagctgcacaaggatgtgggggagtatgc
28429_31	contig_28429	2	43.9	nuclear_receptor_binding_protein	G	T	gtcatcttcacatgagccatactccggact[G/T]aagaagtgcaggttcctcttatcatctcggtgttggtgtagtttaccatggacgccccctt
3890_45	contig_3890	2	43.9	zgc:110069_protein	A	G	cgcgtcacacacacgcaggtcgctcttcttttctgacagatcta[A/G]gcagcctttgcctttgccggacgcacagtcagtgttctgcgggtgggatgactggacggat
56185_540	contig_56185	2	43.9	0	A	C	tgtatgtacagtatttatttgtgtgggacgttatcgaacgcgatcaggatggagctgcaga[A/C]gtgaggtttgcagcgttgcaggattgttcaagtttttccacacaagactgaactgcataag
59656_286	contig_59656	2	43.9	nuclear_receptor_binding_protein	A	C	gatttcagctattcgtactaactgacaaactggatcgttcgtttccattgtccttgtcctt[A/C]tgctggcgggcctccctctcaggttccactggcatgtaaatgtccatcgccatggcaacag
60161_264	contig_60161	2	43.9	cytoskeletal_calmodulin_and_titin-interacting	G	T	gacgtacgacgttcaacacgatgggcttgccaataactggctcattaatttctctctgcaa[G/T]actgagatctcacttggtttctcgacggagacgtgatggtctgcaccgctgccaaacgttt
68771_114	contig_68771	2	43.9	hypothetical_loc792613	C	T	gtctgaagggttttctggattgtgcaaagatggctgtgtttctgttcctcgtcctggtcag[C/T]gctggagtctttttggactcaacagaggcgcaggaggatctcagcaagctttctgaaaact
56012_168	contig_56012	2	45	cytoskeletal_calmodulin_and_titin-interacting	A	G	atcacatcatcattgaggacccagacgggtcttgcacactcattttggacaacatgacagc[A/G]gacgactcaggccagtacatgtgctttnctaccagctctgcaggcaacgcaagcacactag
93125_44	contig_93125	2	45	0	A	G	tcaagtgtgtttaattagggtagtcccttgatctaaagcagag[A/G]ttctcaattctagccttcaaggtcaacttttagctccaagcttgattgaactcctctttct
11456_57	contig_11456	2	45.3	coenzyme_a_synthase	C	T	agttcagccaatccgttttccaaacgcttcctgttgacagcttcgccccctttcct[C/T]gtttcctcgctgaccacaatgcactgcagctcagggtcgcttatggaggggccgaag
54742_280	contig_54742	2	45.3	microtubule-associated_rp_eb_member_2	C	T	ttccctacagaaagaacacagtgcgcggagagcgcgcctacagctgggggatggcggtcaa[C/T]gtttattctacctcaatcacccaggagactatgagcaggcatgacatcacagcctgggtga
57573_151	contig_57573	2	45.3	myosin_light_chain_kinase	A	G	tcaggaggatatagcagatgacgccgatgctccacatgtcagtggccagatcaacaggttc[A/G]taatttacaacctctggggctgcaaactccggagtgccatgtaagaccatcagacgttttc
86220_164	contig_86220	2	45.3	0	A	G	atgacccattataatggcataaatgttagtatgatgctgatttgatgtattttgagtatgc[A/G]agaaaagctaccgagg
99153_27	contig_99153	2	45.3	coenzyme_a_synthase	C	T	ccgcccgtggtggatctctgcactct[C/T]atctcccgcctttacagcaacgctgctgacatttgcgggcacctggacgtcagggtgctgc
127659_115	contig_127659	2	46.5	0	A	G	catatattggttttgccatttgactgtagcctgggataatatcttgtatatatcccataat[A/G]cccattaactgttgaacctcc
10817_22	contig_10817	2	47	0	C	T	agacactaaggaaagacccga[C/T]tgaatctactgctcttgatctgtctgatgttaaacagctgttgtatatgatttaagatatg
110524_527	contig_110524	2	47.1	component_of_oligomeric_golgi_complex_7	G	T	gaggcaaagacatgatgtactgaccgatattagtgatgtactcctgcggtgacaaactgaa[G/T]gccggcagatcatcagtaagtgtttcactcaaattagcagagccacg
53248_717	contig_53248	2	47.1	sumo-conjugating_enzyme_ubc9-b	C	T	gttcgatggcacagacatcatgttttaagtccttttagtcccggtgagaggatagcatgag[C/T]attcacatattccctctttccattcatccatccntccgtctagcttacaatggggagaatt
112189_122	contig_112189	2	47.4	0	A	G	gggagacggcaccacgccgccacaaaagccacatgtgtaatgtggtttgcgagggtgattc[A/G]tcgccccgactgagtttagctgttttcctttaaagcgcttgcattgtgacggtatgcattg
118301_61	contig_118301	2	47.4	novel_pentaxin_family_domain_containing_protein	C	T	ctcacggacctgaacatgtgggactacatcctcaccggaaatcagattaaagcgctgtat[C/T]tgaaccacgcgcaacgcgtgccgagaggaaacgtgtttgactggaactccatcgaatatga
22880_51	contig_22880	2	47.4	0	G	T	tttcagcaccctatatcatttctattccagtcttattccatcctagttan[G/T]tatcttttacttcaccatcatacaattgaatatatacaattccagttcattcaatgg
60810_202	contig_60810	2	47.4	0	C	T	atataccggctgccaatcaacgaaaacgaactgagagtctgtggcatgcagaagacatcat[C/T]gtcgttatggtgtatcatacgtttagtctcactatgtgtgtcnntgcgttagaatgagagg
6937_74	contig_6937	2	47.4	0	A	G	tgtcttataaggaaggaacagcagaaagatggcgagaaagagggtcaggtgactcctgcgg[A/G]cgagatactccacagcaaagctccactgattaaagtgcatgaacatacaggagagaattt
85732_117	contig_85732	2	47.4	0	A	G	tgcaagtgcacgtcngcagccagaccctattgggaaagggtccaaattaggaaaaagagaa[A/G]taataaatgcattatgtaaaaccccatatggagagatgactgtgggaaagttagtaaaaaa
88507_74	contig_88507	2	47.4	0	C	T	ttctcctttatgctacattacgtgtgtgttttatattgattttctccaggaggaaaatgtg[C/T]gatttaacgcattgcgttctgggtacgtctgcttgcctatacagagttggtccttttgata
99427_115	contig_99427	2	47.4	0	C	T	ggacacaaatgcacatggagaggatttctatcatttcatgtcaaactgatctcctggactt[C/T]atgcttatggatcatgtgactgcaaacaga
16321_60	contig_16321	2	48	integrin_alpha_fg-gap_repeat_containing_3	C	T	ggggtggagtgtggggtaaagggcctcgggcgtcaagatacaggatgtctggttgctca[C/T]gcggacaatctcacagctgtcgataaaaagacaggtgtgatcaggtggcagcagtcgcgtt
58112_86	contig_58112	2	48	unnamed_protein_product_[Tetraodon_nigroviridis]	A	G	caacataagcgacttgcgcctgcatcaaagcctctcgcatacaaacggcactggagtcatc[A/G]cggcacgtgctcatctggatggcatccgcaagtccagaaagtgcatctgtttccccttcct
72281_167	contig_72281	2	48	0	C	T	agaaagaaagtcatataagtttggaacaatgagaggacagtgagtaaacaatgccagaatg[C/T]tgatttctgatataaaagaacactggaatgccactggaactcacaaaatgccccagaacta
111457_270	contig_111457	2	48.4	amiloride_binding_protein_1	C	T	acgtacggcaattgtagtaatcgctgcttgaccttctcggatattgctcctcgtgggttgg[C/T]gccagaagagaggcggacgtggatcatgctgcagaagtttgtggaaggctacttcatc
1993_84	contig_1993	2	48.4	0	G	T	aaaagagaaactgcgatcaatcagcggccgatctgcgtctgtgtggttccgtgcgcctgta[G/T]cccgtccatcacgatcatctcaaccccccagcaacgatccagaggagtgtgagagctagcg
61599_86	contig_61599	2	48.4	0	C	T	attcacttgtttaaatttattaaactcctacgcctctgctacagatacaaagagagtctct[C/T]tcggtctctatggggaaatactgcagctatattnaaaaaaaaaaacctgacctcagaacag
62078_165	contig_62078	2	48.4	0	C	T	acagccacagaaggagccaagatgtggttctcctggatgctgcttctggcttctctagcta[C/T]gcccaccgnttcctcacgaactcgtgagtgg
68364_31	contig_68364	2	48.4	amiloride_binding_protein_1	A	G	ccactcctgcagcgagctgggnctcacctt[A/G]gcacgagacaagtccctcaagaaaaacagcatcctccttatggagctgcacgttcctcgca
83153_20	contig_83153	2	48.4	---NA---	C	T	ggagatcagacgggctgaa[C/T]gggaggacagagtctcgccgtcacgatgacagagaggctggagagatctgaatcatctcac
87901_951	contig_87901	2	48.4	myosin_binding_protein_fast_type	C	T	ggcatcctgcaaacacggatctcnttgagcgtcagagttacgtggtgagaaaccttcccac[C/T]ggagagaaggtgaatttccgtgtggttgcagtcaatgtggcaggccgcagccctcctgcac
111541_163	contig_111541	2	49.1	amiloride_binding_protein_1	A	G	ggatgttcgtcggtgtattcatgtgtccacgaggaatgtaggttgagaaaagatcctcctc[A/G]tcatgctctggcagcttgagtttattaatcgtccccttctcgtatttctccacaagctcct
39742_107	contig_39742	2	49.1	0	C	T	tgaggcaaactgtacaaaatgtccatttgtttgcacagcatgaccatcaaccaaacattta[C/T]acaaaccaaagacctcagaattgtgtttctgactttaacaaaaagca
57014_383	contig_57014	2	49.1	0	A	G	tctgtgcaattgaaacacattcaatgcaatcccccccattttagtttgacagtgttatcca[A/G]agtatctttttctcgtaagactaagattcgtagaaacataaagggttattagaagttatta
110488_38	contig_110488	2	49.9	amiloride_binding_protein_1	C	T	cttataatgacctttaccatgtttagattgtgaaaaa[C/T]gtcagaagcatatgaggttttacattaaaagcatttgaggtttatttgttcagctccctgt
114116_69	contig_114116	2	53.5	nedd8_ultimate_buster_1	A	G	cttcgctgccgtctctctcngacaggatctggaaacccttatgcgttctctgcaatccttc[A/G]tcctgctgccgcttcttctcctcttcctcccgcaactcattcttcacttgctccgaggaca
120510_163	contig_120510	2	53.5	ras_homolog_enriched_in_brain	C	T	ccatgaacgctgcgttccacgattccgccaaagctttgccttcttcacagctgatcacacg[C/T]tccatgtgaagatctttcttattgcccaccagcattatgggtacttgtacttttc
64695_105	contig_64695	2	53.5	0	A	C	atcgtactcatattctagaacatgttaatgaaccatgaacgacgtctttggaggtgaaatg[A/C]cacacttgaagtgntctcatccggaggacgagctctgtttctccaggtaagatctgat
90441_98	contig_90441	2	53.5	0	A	C	ccagataatcttcttcatgtctgggaatgtcttccagaacctcgttcaccagctcctcatc[A/C]agacgactcgaacctgaagcggtggagtcggaggaggtgctgggctcctctgangaggatg
115673_62	contig_115673	2	55	0	C	T	gctctgaaataacgctgttcacgtcaatgtcgtcctcctcatccttgatacgcagatactt[C/T]gtggactgagagagtctgctgggtaaacgtcctctcttcccgaggggcgacagcggcttct
53037_547	contig_53037	2	55	vesicle-associated_membrane_protein-associated_protein_a	C	T	tgctgcagccgtttgattacgacccaaacgagaagagcaagcacaagttcatggtgcagac[C/T]atcttcgcgccgtccaacgtgaacgacctggaagccatgtggaaagatgccaaaccggacg
62844_105	contig_62844	2	55	0	A	G	aaacgcctcgtttgcttgcagaaggtgcctgatttcatttctctggttttcttcacgattc[A/G]tgtgtcggcggctttcacgcgtctgaacgcgagctgacgtctctggtcacgtgactcgagg
91601_81	contig_91601	2	55	0	C	T	gggctggaacagttttgctctcatctgggtcgccgggctgctgtttctcctgataaactct[C/T]tcatactgggacaaataatctcccattacagacccgcagaagcccagcaaaagaaaacaga
55460_182	contig_55460	3	0	olfactomedin_4	C	T	ttgaactttcccatagcaaaagggctcctgtactgatagtacagggtgttttcacgcacaa[C/T]gtagttgtttcctgtgcctcgccaatcatatctattatagacataaagctcatgtgtccta
53438_364	contig_53438	3	2.3	glutaminyl-peptide_cyclotransferase	C	T	cattacgaggcttcagcgatagggttctgacttttcttgttgaggtattcaagaacaaaga[C/T]ctgcaggatcttgttgatattgctgatggaggttcgatccaggttctcctcgttgtcgtcg
54648_118	contig_54648	3	2.3	0	C	T	ccaattatttatttgtcactaatttacgttgcatctttctgaataactggtgaatgtgcgg[C/T]gctcatttatgcctattaatctttattgataactgtcacgttaatgtgacgccgtagagac
81496_161	contig_81496	3	2.3	0	A	C	tttttcgtctagggcttttcatccatgcatttaacccaaagcgtttactgtctctcatgtg[A/C]ctgattttcttctgtggatggcc
59003_478	contig_59003	3	2.6	0	C	T	tcaattaaaacacaaagaaaacagcaaaactcggaaaatccggacaggtattacacaggca[C/T]tgtgaacggctcccttcacacacacc
63437_527	contig_63437	3	3	chromosome_14_open_reading_frame_129	C	T	tttgctcgctaacagttcaaccaagtcctgtgccgctctcagcttaaagcatcagtggtac[C/T]ttttttttctggtttttagcccgc
64481_132	contig_64481	3	3	---NA---	A	G	acaagacgtttgagatccaactctaaggacacgcagtcacaaagcgacgttgaaggacaat[A/G]cgatggactttcatggagagacgaccatacagggaatgaccccgcaaaccacttcagctcc
68160_149	contig_68160	3	3	0	C	T	ggtgggttcttttgtataaatttttgcaccggatattatgttaagccatggcactgaaaga[C/T]ttttggactaagttgctggnttatgcttattttgttcacagatgtttgaatgtgtttttgg
74650_105	contig_74650	3	3	0	A	C	gcacatcaattgtgggcttttgcttgtggccacatttgtcaatgttttaagaaaataagct[A/C]attttaagatgcagtctttattaaatatgcaaatttaaaatgcaagtaaaaagttcacaac
55371_169	contig_55371	3	4.5	2-aminoethanethiol_dioxygenase	C	T	tatgatccagatgaagggagggactgtcattattataaagttttgcatgcgcattcagagg[C/T]tgcagacagaaagagcgaagctcaggaacagggtgacctgtggcttatggaaataccacag
62479_384	contig_62479	3	4.5	kinectin_1	A	G	caagcctgatctttctcctcctgtggtgaagaaggaggagcctatgattatcgaggtggag[A/G]taaaggcaaaggagggagccgcccctgtttccacagcagcaccaccaactgcctctagcgg
65887_212	contig_65887	3	4.5	0	C	T	aaagcacaagcatcttacaacagtgttaactggacagatgtgacaggaagccagaaaaata[C/T]tggtgcccgtttgggcaacacaaccgcacacataggtgaaacattcctg
78976_93	contig_78976	3	4.5	---NA---	A	G	ttttgaactgtagatgattttgtgacactgagatcactcaccctaagctgttttcctctgc[A/G]caaaggcacaatgaagctcctgattttggctgcacttgttggactgtgtcttgcccagcac
88765_484	contig_88765	3	4.7	alpha-amylase_1	A	G	tccttcttgacaaccctgttgaaaaaaacagcgtatgtgggttaagtaggttttgatgctg[A/G]tttaagctgcatcattgtgaaacttattaaataaattcactgcacacagaca
1628_51	contig_1628	3	6.2	mosc_domain-containing_protein_mitochondrial_precursor	G	T	ctgattttgtctaacttttttttttattattgtgtgtaagcaaatggcat[G/T]tctccttgcaagtcagtcactagattttattataaggttctgcattctatcctgtccggtc
111073_199	contig_111073	3	7.5	ubiquitin_protein_ligase_e3_component_n-recognin_1	C	T	aagaacaccagtcctgaaacatgcaaagaatgtggcgtagctgcatctggagggtaaatcc[C/T]gcctcccactcgggctccacctcaacatgctgaccaaactgcctcttcacctcctccatcc
114614_81	contig_114614	3	7.5	zinc_finger_protein_106	C	T	ttagagatgcaaagagtggcctgctgctgcgaacgctggagggccacagcaaaactgtgct[C/T]tgcatgaaggtggtgaatgatttggtgttcagtggctcgagtgaccagtctgtacatgcac
35037_18	contig_35037	3	7.5	0	C	T	ctttattacagataatg[C/T]ttagttcattacaattgtcagacatatatttaggacaaagatgtgcaaaggtttattatgg
37704_21	contig_37704	3	7.5	ubiquitin_protein_ligase_e3_component_n-recognin_1	A	G	caggcgcccacttcctcccc[A/G]ttctgctgcacctgacagcaggggctctgtgcacacagcataaccccgcacagcagacaca
52680_539	contig_52680	3	7.8	glutamyl-prolyl-trna_synthetase	C	T	cttccagaaggtttagcattttcttctctgcgtcagcctctggcacagtgagcttttctcc[C/T]gtgtctcttcttactgctacaaactggccttgtttcaagtcctttggcccaacctccaacc
52730_804	contig_52730	3	9.1	c14orf159_protein	C	T	gaacagaggaggaatgggacagcgagagactggcctttagaagctcatcttgcaagaacaa[C/T]gcccggataccccttgaacctgggtcttcaacaacaagctcctcaattactcggatctgtt
53829_287	contig_53829	3	9.1	af262336_1_beta-spectrin	A	G	aagccaatcccatctttcatcccatttgagcatcatctctttcctcttctctaccagttgc[A/G]tcagcttctccttaatctctacagagtccttatgcttgcgttccaggagggcctggcccag
41762_192	contig_41762	3	13.2	0	C	T	acgttgtcacacttttaacattacactggtcgacttcctgagaagattcaagctatgcatg[C/T]cctatgccatatgtttatgaattaaatgtcatacgtgtaactgtaagaggagatgcaattg
56801_138	contig_56801	3	16.1	0	A	G	cattttatgtaattcgtttaaaaaggctgtcagcacttaaataagctgtgtcttcatcttc[A/G]aagttaaacaaataaaagtttccagggagctcagcctctaggattgggccgggcgagttta
110151_674	contig_110151	3	17.9	cathepsin_b	C	T	atgttggctgccgtccatacaccattgaaccctgtgaacatcatgtgaatggcagtcgccc[C/T]ccttgtantggagagggtggagacactcctaactgtgatatggcctgtgaacctggctaca
60283_229	contig_60283	3	18.3	14-3-3_protein_beta_alpha	C	T	ctcttatcatgcagctactgagagacaacctcacattatggacatccgacaacgcaccaga[C/T]gagggagaaggaggcgagggaggagagaactagaccacgcgctccttcaacaaagaaaatg
757_497	contig_757	3	18.3	coiled-coil_domain_containing_28a	G	T	gggaggagcctggttggaagacggtttggggcttttacgtttcttactcttttcctccatt[G/T]tatcatccaaattacctctcttctggcgcatgcgca
67122_80	contig_67122	3	18.7	dead_h_(asp-glu-ala-asp_his)_box_polypeptide_32_isoform_3	A	G	acccataaacacgtggctcagatccacccactgtctggctacggaaccgagatgcacaaga[A/G]gaacctgccggaatgggttctgtaccatgagcacacgctgtcagagaacaactgtatcaga
121265_62	contig_121265	3	19.5	NoName	A	G	gggagaagcaagcttccgcagtacctgtatgacacctgagccgtaacctcgccccggagca[A/G]agttaaactcctttgcaaatcttcgagccatgtcatgttca
64832_152	contig_64832	3	19.5	PREDICTED:_wu:fe11g03_[Danio_rerio]	A	G	ggataataactggagattcttgttggaccacctgactgacctcgggatcttcaacagcatc[A/G]gtctgaccgtcttgaatctcttgttgagcaggttcttgcgagttctttaactctgagtctg
68284_87	contig_68284	3	20.3	0	A	G	tggtctcttgacaaacttgaaaaaaattcaggggaggaggggaggaggggaggggggtgtt[A/G]tcactttagttcaaaccaaaggagctttttaaacactgtcgtagcccctaatccttcacct
135902_120	contig_135902	3	20.6	apolipoprotein_b	A	C	aactcaacattcctcccaccctcacactcccacagattcaaattcccttcattggcctaga[A/C]attcctgagaacaactacaagattccagcattcacaattcccaaatctttggacttctcct
110670_212	contig_110670	3	21.5	0	A	G	atggcaggagaaactgcggcgtgacgaggaggagaaacagagaaaaatacaggaggagaga[A/G]aagncaaacttcgtgaggaggaagagagggagagacaagctcgtttacaggctgctaaaga
97352_42	contig_97352	3	22.8	0	A	G	tctcaaaagtttaattctgaaagacagtagggctgggtttt[A/G]acacaaatttcacaatttgattcgattctgaatcacaagcaccacaattcacgattcaact
25827_92	contig_25827	3	23.2	connector_enhancer_of_kinase_suppressor_of_ras_1	C	T	gtataccaatacagtgtagggcctttcaggacaaaccaaaatctctgccacttctgagtca[C/T]gaagacatttgcttcttttctcttcttccagagccatccgtcacagtctgggcggccaagt
88734_180	contig_88734	3	23.2	hect_domain_containing_1	A	G	cttcggctgtagaaagcacaactatgggttcttggccctccgcccctgggggccctccgac[A/G]atgcctactccctgctccaagaggctctcgactctgcgctccactcgggtgganctgaggc
116956_632	contig_116956	3	23.9	0	G	T	tgctgatgccccgtttagcgttatgactgatgaaaactagggtcaccaagttggttttctt[G/T]tctttttttcttttttaaatcggagcataaatgcattt
132606_277	contig_132606	3	23.9	amine_oxidase_(flavin_containing)_domain_2	C	T	gcccgctctttatcaagcaagacattctttcactgaaaaatccccaactcatattttctct[C/T]ggtgcacaccaagtgtgggtttagatgtttattggatgctaggggacggctgtgggtttgg
57005_133	contig_57005	3	23.9	0	A	G	tctccatagcaacaacacccaagcagttcctacaagggcagactagtttgttagtactttc[A/G]tccgcttaaatgctctgaaagcaaacagccagcagcccttccacctcatctcaccgccgcc
21479_48	contig_21479	3	24.5	ribosomal_protein_s6_polypeptide_1	C	T	ctggggggaacccctggggaatctttaggggtacgggaagtgaactc[C/T]gagtcaaagtaaaaggtgtcatcaggtctggccaccgctggcttgaatggaggttttattt
120873_79	contig_120873	3	25.2	0	C	T	gtctttcagagggattggccttggaaagcgaagaaacagttggcattttgtacttgtatag[C/T]gcatcatttactcacaattcggaaaaagcacatggtcttagttttac
132700_47	contig_132700	3	25.2	0	A	G	taatatttcacccacatggatagtaaaggttaaatgtatcttctgt[A/G]atgatccggtaagcatgttcacacaactctcaacctaaacatagtggagaatgaaagtgct
132722_274	contig_132722	3	25.2	wu:fc76b04_protein	A	C	tgaaaagattttcagtgctggtgcaggcttacgttttacaccataacctcggaagtgagcc[A/C]gtcaaacngttagagcaaagtccaactgtcagaccgctgcgttcacaaactgaagagtaaa
97115_138	contig_97115	3	25.2	0	C	T	gttggcagcagaggttccaaacagttcagctgactttgtgttttaggaaagcaaaaggtaa[C/T]gctgcatgtaaattaagcttggtaaacttaaccattttgtatcactgtaactttattgaaa
53060_586	contig_53060	3	25.9	0	A	G	agtgcatttattttagcaatcaggaaatctaacatctagcttttttatggtgcagttaacc[A/G]tttttatgttttttcacactgcagctccagagtggtgatttgttaagggaaaggcgtcttt
58468_208	contig_58468	3	25.9	wu:fc76b04_protein	A	G	gcaaaggtgaagaatcagcccattgaccccaaactccaggagtacctcagcaaattcaaga[A/G]cattgatgatttcagagtagatccaccaatgccagaggaaggagtaaggaggaaagcacac
83760_382	contig_83760	3	25.9	0	C	T	agttgcggtctttaacctgttgtgtactgaaatccaggcatctgccccgctctatgtacgt[C/T]gacctttgaggtcatg
134389_297	contig_134389	3	27.4	lymphocyte-specific_protein_tyrosine_kinase	C	T	ctttcctggctgaggcgaacctgatgaaggccctgcagcacgctcgactggtgcgactttt[C/T]gctgtggttacgcaggagcctatttacatcatcacagagtacatggagaacggctccttgg
33951_132	contig_33951	3	27.4	mitochondrial_isoleucine_trna_synthetase	C	T	gccatcacaccccagcgctggaatgcagcacgctgccgagatatggccctctctgcaaact[C/T]gcgcgctt
52671_766	contig_52671	3	27.4	poly_binding_cytoplasmic_4_(inducible_form)	A	G	cttgttagcatcctcatgcttctcgtagctcacaaacccaaatccacgtgatttccctgtg[A/G]ggtcagtcatgaccttcacgcttagtgttttaccgtatttatcaaagagctccttcagtct
14091_123	contig_14091	3	28	wd_repeat_domain_43	A	G	tgagcagtcagatctgttggcactgggcactgctgctgggacggtcctcatctacagtaca[A/G]tgaagggagacctgcattgcactttggaggggggtcacagtggaccagtgaacagcatcca
58097_370	contig_58097	3	28	wd_repeat_domain_43	C	T	acaactggtgtcttcaccttggagatagctgtgtctacagagagagaaagagtggcatgta[C/T]atctctggctaagcatacgtgtctctccgatgtgttaaaaggagttttctccatgacaggc
132664_380	contig_132664	3	28.4	atpase_mitochondrial_precursor	C	T	acatcctgatctgtgtggccaaaagagtccttatattacggtttataaatctcgccattct[C/T]ccttcaggcgctcaagcatgcagtgacatgacaggagtttgcgc
114219_94	contig_114219	3	29	0	A	G	gaccagtaagagagctaaaattccaaagctgacaaatcagctatgaccaaacatccatcca[A/G]atatcttgattatgggcacaccggtttgtagtgcaaacagtgttaccgtttactgcacctt
24705_22	contig_24705	3	29	phosphatase_and_tensin_homolog_a	C	T	ggccgccacatggttctcgtc[C/T]tcggacagccactggtcgagatcctcgcagaagggctttattaattccaactgtggcgggt
53763_80	contig_53763	3	29	sphingomyelin_synthase_1	A	G	gtcccagagacactatgactgctgtcggggcaccaaactgctgagtgaaaacccctaaaac[A/G]gcccttcgactcttttttacccagacatgaaggaggtgaggctgtggacatgcagtgacgt
89585_200	contig_89585	3	29	cardiac_ankyrin_repeat_protein	C	T	actctgctttcgtggcaaaaaggtctgaaaaacatcctgaataacgtcaatgaagaggaag[C/T]accaaatccagatgtgcaacttttcaacatccaccctgatgctg
56137_314	contig_56137	3	29.1	protein_phosphatase_regulatory_subunit_3c	A	C	cacccattcacccccacttcgcagcttcctgagctcttatgaagactacaggaaacgcaac[A/C]tggtcaacacctgctacaaacccctgcggccctgcttgagctccagagcccacctggagcc
56762_238	contig_56762	3	29.1	0	C	T	atttaatgaaagctcacaaaaggagcaaccgtcctcattgaggaaaacaaaaaacctgatg[C/T]cggcttagcgacaacacacacgcacgcacgctcgcacacccacaacaaaacaggacgaaac
61561_124	contig_61561	3	29.1	0	A	G	cttggtagccaccgcctcctcctccgccgccatatcctcctcgatatccaccatcctggta[A/G]tgaccctggtatccacctccgccagagccgtcctgccagtttccttgtggtttacctccac
61561_304	contig_61561	3	29.1	0	C	T	cctgctgctggtcgtagccacctcgtccaccacctcttcctcctccgccaccggagtagta[C/T]tgtcctccaccgcccccttgtggaccatcttgtcgtttctgccatgtgggcatctctggag
123005_45	contig_123005	3	29.7	baculoviral_iap_repeat-containing_6	A	G	cccagcgtgctggcatcccgtggtcggtgcaacctcaaacacac[A/G]gcagacgccacctctgcctttaccagctggaatttaatgtacgtgagtccactagtgatga
105152_171	contig_105152	3	30.6	glycogen_brain	A	G	gatctgtttgcgcttttcatggtcggtcaaaggtttggacatgttgacaatgcgtttaaaa[A/G]gcaaagaattaaagtttggaccccttgtctactcgtgcccgggttagtgcggtg
89131_154	contig_89131	3	30.6	0	G	T	tcactgcaacaagcacacaaataatggcgtatttcgaaacattccaatgtaagtcatgaga[G/T]tatttgatttacaaattcattaacggcccttccc
90102_37	contig_90102	3	31.1	cdc2_kinase	C	T	gccagatgttgagtcgctgccagattataagaacac[C/T]ttcccaaagtggaaatctgggaatttggccaacactgtaaaaaacctggacaagaatggca
15736_110	contig_15736	3	31.6	0	C	T	acttgctctttctgggggacctacgagattacacttcattcgtcttggtggttaatacctg[C/T]gctgacctggaccatcaggaaatcagaaactgttttgtgtgccatgaatatccgat
53353_615	contig_53353	3	32.8	regulator_of_g-protein_signaling_7	C	T	ctgtcatcttcatctctgtcgtctgattggtccagaaccccagatatcctggacaacggac[C/T]aaatcacatgcatgtccaagagactgaatttttacatcagtttctacttgctacttgctag
88953_106	contig_88953	3	32.8	regulator_of_g-protein_signalling_7	C	T	caaacatgctggtttacagaaagatggaggatgtgattgccaggatgcaggatgaaaaaaa[C/T]ggcatacctatccgtacggtgaagagtttcctgtccaagattccca
127017_54	contig_127017	3	34	galactocerebrosidase_precursor	A	G	ggaatgaaaggaagtttgacagtaaatacataaagcttttgcggtatacactg[A/G]ataaaagtggtctggagagagttaaaatcattgccagtgataacttatgggtg
60484_425	contig_60484	3	35.5	0	A	G	tagagaaatgtttttgaatgtcgtcgacggattggcagtcgctcatttgggtcaatacagc[A/G]ctggtgtgcgcatgaaaatcacagacgaaatggtcccctgtcctgtctgtggttggatgag
137448_121	contig_137448	3	35.7	0	A	G	ttctctcattcaacaagtgcaagctataagcctccctctcatcctggtttctcactgttga[A/G]cgcactggcctggttgctccttctgaggactgttcaatgtgctttcattcttctgctccac
76849_58	contig_76849	3	35.7	iodothyronine_deiodinase_type_ii	G	T	caggaacctgcccaacggatagcctttggttaattgtaaagcgaaaaggagggggac[G/T]tttggcaccagcgctcctctgtgcgtaaagacgcctgatgcttggagagacgcagattcgg
52924_1052	contig_52924	3	36	zinc_finger_protein_395	C	T	ttcaccgcgatccattgctttcaggggcaaaattggcagcttatgattaattgtagataaa[C/T]aagaaagcagaataagtgtttcaatagcatataacgtttatgttcatatatgccatgttta
94457_23	contig_94457	3	36	0	A	G	agctcctgtaaagaaagagcct[A/G]aagttgctaaagaaaaggcacctgaaccggcaccaaaaatagcacctcagatcatcaaaga
9881_76	contig_9881	3	36	0	C	T	aaatccacaataccgattacaagacggatagccttaagatgacataataaatagtgcaaca[C/T]ttgcaacctctgtcctttaaacattttgagaaggaagttttccagttttgaaatccaggta
75168_76	contig_75168	3	36.2	0	A	C	actctttaatacttttcgtctgtggttattacaaagatgtcaagcatttaacacagaccaa[A/C]taaaacggacaaaaacacattcagttggcggaacattacggacacacaaacaaacagtaca
56293_482	contig_56293	3	36.3	ero1-like_precursor	A	G	gaagaggccagtcaggatatagaggagtgtgagaaggcagagaaacttggagctgtcaatg[A/G]ttctctaagcgatgagacacgtcaggctcttcaggagtggaagaaacacgatgatgaatcg
110646_230	contig_110646	3	36.7	0	G	T	atctaactgtgtttttgtttcttgtctgaaccgctggccacaattgaatttgtagtggttg[G/T]atctcatggaacagcttaaattaggacagaatggcctttgaatcttgcttctgtggttcta
924_48	contig_924	3	36.7	0	A	G	gtttcctatcaatgaacgctcaagttctctcacaactgaaaagcttt[A/G]ctacacatcagctggcagaaagcaaggaaataagacacgaggccgacttaaaatgtccaaa
53412_524	contig_53412	3	37.1	protein_c14orf166	C	T	aggagctcagagagttacaaaccaagatcaacgaggccatcgtagcggttcaggccatcat[C/T]gccgaccccaagacagatcaccgcctcggaaaggtgggcagataaaaacatctgcccggac
56734_437	contig_56734	3	37.1	0	C	T	acagagcacgaaacactggaatccaaaactgcatactctgtcaccaacatcatcacatcca[C/T]gtcccattctgacagtcacatcccactcngaagcactcacatacacacacatatactcagg
133322_187	contig_133322	3	37.4	ral_gtpase_activating_alpha_subunit_1	A	G	agggcgtggtttgtctctgacagcgcagtgggcggagttctggagtgagcgtgaatggagt[A/G]aagtgtgtttgctcactcaggtcaagtcttgttggcagagcccgaggaacggcgaagcttc
88001_412	contig_88001	3	37.4	pnn_protein	G	T	gcttcctttgtgtctgctttggcttcttgcagttgaactgccggttcttggctttgctctt[G/T]agaagggacttctgggtcaggttcaagctgtggctgttgggtatcagatgcagtgtcatct
90372_199	contig_90372	3	37.4	0	A	G	cgagcaggtccaagctcaacacgggcctctcttcctctttctctggtcggcttgcgttaac[A/G]gcaaagtcaaaaaaactatgcaaacggaatgcata
21535_58	contig_21535	3	39	0	C	T	tttgggggtgtctcttttaacagattcatgactaagcaaatctgggccctgacttcc[C/T]ttcagtcacatcttccattagccaccctgagtgcaaattattacctacctcctgtgcctat
54639_82	contig_54639	3	39	proteasome_subunit_alpha_type-3	C	T	ctgtagaaaacagcagcacagcaattggcatccgctgcaaggatggagtcgtgtttggtgt[C/T]gagaagctggttctgtccaagttgtatgaggaaggctcgaataaacgtatcttcaatattg
120800_291	contig_120800	3	39.3	0	A	G	ataaacttgaattgacttgacctttggtgtttggtatgactttgaggcatttattcagcac[A/G]tgcgcagtaaaattctgtttctgcctcagaaaacgtgtcttttattttgtgagaaatttta
54581_421	contig_54581	3	39.3	e2f-associated_phosphoprotein	A	C	gctttctcttattggcagttttatagcgcagcacttcctctttgttgactgtgcaattcat[A/C]acgaacattgctctgtactgcgtccgatatttctcatgcctctgacagtccaggcacaggg
58950_308	contig_58950	3	39.3	chromosome_14_open_reading_frame_147	A	C	aatagtgtagtatggccattatgtgctgaggcatgaacacataaccggtgtagacggccat[A/C]gctgccactgtgatcaggagagaattgaagatagttctttcccacggctccaacatataaa
7732_29	contig_7732	3	39.3	---NA---	A	G	tcgaggacttccgcactttcatgtcatt[A/G]aagactttgatgacttcatcactgactgtgacaccagaggccatgctgtccgatgcggtga
132653_73	contig_132653	3	40.3	zinc_ran-binding_domain_containing_1	C	T	tattagggacaaaaaacaaaaaggatagctcgggtttgtcgttcggtcagggctaggggtg[C/T]gtaggtttgtgtgtttccgtatgtgggggaacgcaagggggccgtgttgtagtgttaaagt
135395_121	contig_135395	3	40.7	0	G	T	cctgaccggaaatgataagaacaagcacgaatgttttcaagattcctgcccgggaaaacct[G/T]gttcagtgtggccaaccacaaccaccttctttcctcttttgcactcttctccttgatttgt
83725_220	contig_83725	3	41.6	spectrin_repeat_nuclear_envelope_1	C	T	acgcgtgtgctacggacgccgagtgtgactccatccaacaggccacacgcagcctggaccg[C/T]cgctggaggagcatctgtgccatgtccatggagaggagactcaagattgaggagacgtggc
62137_89	contig_62137	3	42	d-aspartate_oxidase	A	G	gtaacaccgcagctgccgtgaccatagttgtgcaccaaaggtacctgacggccctgtacat[A/G]cagatattcacgctccactcgcgggtttgccctggtcggccgcaggcccacccattcgccc
62970_192	contig_62970	3	42	0	G	T	gtaattaaaacctcatgactacagaacctattaccaaaactgtatatattagtgttgtcac[G/T]ataccaaaattttgacttgatacgataccactactgaaccgatactacaaaaaaaacacaa
83041_248	contig_83041	3	43.2	n-ethylmaleimide-sensitive_factor_attachment_beta	A	G	ggttgtccattgtgctggttgcaacctgctcaaagatctcgatggctttgggatactgctc[A/G]agctgagcgctgtatgagcccaccttcagcagacacttattagcagagctgtttgactctt
83473_99	contig_83473	3	44	capn1_protein	A	G	tttaacccttggggtcacggagagtggaacagagactggagcgacagatcccctttatggg[A/G]atttgtgcgtcctgaggaccaaaaatacaatgttgtacttgacaatggagaattctggatg
114890_145	contig_114890	3	46.9	0	A	C	gtgctatatttgatggtaatattgtgtgtgtgaggtgtctatggtgcagacgtggagaaag[A/C]gcagtcgtggttctggtggagacgagcgagcggatgggagtacggtgaattccag
3335_49	contig_3335	3	47.3	0	A	G	ggcggcaccagtcccagcactgaagactcctcagtggttaacagtgaa[A/G]cggagagccctacgtcagacgtgaaggagcttcagtcgcctgaaaccaactcaacagacgt
83249_196	contig_83249	3	47.3	cdc42_effector_protein_3	A	G	tccgtttggtccggctgcgtttcctctatgttggtttgggtcgaatcccgtccggagctca[A/G]gctgccgcgtgtaggactccagctgatcccgccgggctcggcgtgcgaacacgcgtcttcg
15104_43	contig_15104	3	52.7	peptidylprolyl_isomerase_-like_5	C	T	gcgggcacgggccgggccgagggccgacagggggagggagtc[C/T]gtgtcagttcctctgtgtgccagtcgggcggcggagaggaagttcttcaagctgctgatgt
53476_683	contig_53476	3	52.7	kelch_domain_containing_2	A	G	gttgatgagagagcaggttgttggcgcatcctccaaacacgaacacttctccgtcaggacc[A/G]aaacacgccgtgtgccacagtctgggccgttccgtgtgctcgtgtttaaacggtttccact
54668_73	contig_54668	3	52.7	heavy_polypeptide_1	A	G	atctgcgctcggcctgcgacacggtggacacctggctggatgatacggcgaagggtcggca[A/G]aacatctctccggataagatcccgtgggcggcgctgaagaccctcatggcccagtccatct
7947_78	contig_7947	3	52.7	peptidylprolyl_isomerase_-like_5	C	T	cccgcgatgtcgagaaacccaagaagaagctcagcattttgtccaagaaggactatccgct[C/T]acgtccagcttcccgtattcgctggagcagctgcaggtgtcgtattgcaggttgtcacgcg
82230_254	contig_82230	3	52.7	serologically_defined_colon_cancer_antigen_1	A	G	ccgtgtcctttacgctcctgaataaatccttctctcgtgcgctggcgtctttaccgcgcat[A/G]aagctcagcacggcggtccgggcagctttcccctttttctgagtgcctggagttaatttca
84080_123	contig_84080	4	0	0	G	T	gtttgactgcagacggacacaggtgtgaatgagaggaaatgatgacagaacgatgagagtt[G/T]ggaggtgaatgtgtttgatggtcgtgtgaataacggctcgatgataaaaccagctggtttg
137386_143	contig_137386	4	0.9	0	A	G	tagacaaaagctaggactagttaacacggtgaagagctcgagcgtgacacgaacagataac[A/G]tgaagcttttattcattcgacggctgatcttctcatcgt
32879_80	contig_32879	4	0.9	0	A	G	atcattcgtccgtctgaagcggtcaaacacgacatggcacgcacaaactcctttggacaac[A/G]agacgttggtcccaagtgaagattcgtatgaatcagtctggatta
67380_59	contig_67380	4	0.9	frizzled_homolog_6	A	C	ggaacagatgtacgtcaggagaacagcgcaggttggccaaaggcatgaagtgcttcat[A/C]tttaccgcagcgatgtcctggtcatagtgctcaagcatgttggggaaaaatgtggtgttgt
83767_84	contig_83767	4	0.9	0	A	G	ccccggggaattacagctgcagaacctcaaatcagacgcctgctttttgtttgtttgttct[A/G]aaatacaaccacagagatattcatgatgctcatgtttggatggattttcaatcagtttgtg
53001_1154	contig_53001	4	1.8	small_heterodimer_partner	A	G	acttgtagttgggctcgttcgcagtcgactcgcctcggctgaggatgttgaaaaggatggc[A/G]ttggactgtccgntaccgtacgccgaacaatcgcattcgcaatccatgtcttcaccgaata
64112_70	contig_64112	4	1.8	transmembrane_protein_222	A	G	ccatgttgtcctctgatacgaaataaggccctgcaaaatccctgatcacaccggtggatgt[A/G]cagatgcccatgtgaccaatgaagggcaggaaccacgtcagaaccggaatgggagtccaga
69490_137	contig_69490	4	1.8	beta-ala-his_dipeptidase	A	G	tcttgatctgagacacttcgtgcaggtaggcgatgaacagtttggttccctcgatgtagtt[A/G]tatctgctgatcttctcgttctgtgagtgcaggccgtcgtcgaagcctccgat
55929_242	contig_55929	4	3.8	gamma-glutamyl_cyclotransferase	A	C	gtgctgtggtgtacattctgtagactacagataagagtgcacacaaacaccatttaagagg[A/C]gaatccgacgctaatcatcagactgaatctcttctgtccgttctctgttttttttaaaagc
110560_481	contig_110560	4	6.5	glutamate_n-methyl_d-aspartate-associated_protein_1	C	T	aaaatcctgttgtacatgaagatgcaaaggancccaaagaacaacaggacgatgaaacaca[C/T]gaacagcacgccgtaacaggaagtgaagtcatacttggtctgcagagagaagacgatcacc
114099_74	contig_114099	4	6.5	antizyme_inhibitor_1	A	G	ccactgttttcttagcgattacattcacagccagcgtgaaagcagatgacacgtaataagc[A/G]ccaggttcggcgatgatcgacaagccagtcgagagagggaaatacatgtccagcatgggtt
136977_61	contig_136977	4	6.5	ubiquitin_protein_ligase_e3_component_n-recognin_5	C	T	cgctgccaccgctggatctgaagcaggtgccagcagcgttcctgctttcttctccgagga[C/T]gactcccagtcgaatgactccagtgattcagacagcagcagcagtcagagtgatgatgtgg
73592_77	contig_73592	4	6.5	0	C	T	aagagaaaataggaacaattaatgacatgaatcgctcacattcatcctgtacagactcgtt[C/T]cacctttactgtgtctgacggcgttgcttcggggacaaaaaccccgggaaaaaaaaacatt
78191_50	contig_78191	4	6.5	bromodomain_containing_9	A	G	cagacatgtctctagatgtgctcaacacattaggtaaatgtgtgaagaa[A/G]gagccggagcatgaagacggtcatcagcactttgacgatgcagccaaactcctgcaggagt
81315_76	contig_81315	4	6.5	0	A	G	aacaaatgcattgaaaattacacaagcttattgtggcacatttacatttatgcattcngca[A/G]acatgtttatccagcgctttacagtgcattcatgctaaaaattccatgaccctgacattgc
111499_286	contig_111499	4	8.9	0	C	T	gggcaaatttgcacaaaaaacactgctgggacagttttaacatgctagtttaggacatgaa[C/T]cacaacatgctcatcccattggttgtctggtgatgcatcataatgtcgtcgcagttgcaag
53524_242	contig_53524	4	8.9	e3_ubiquitin_protein_hect_domain_1	C	T	ccggcggccggatggtgatggagggcatgggctggaatccttcttcgctcgccggcagaga[C/T]gggctggacgtccagaagtacaccaggtcctgccgctcagtcatgctcatcttctcgacga
74214_50	contig_74214	4	8.9	0	A	G	atgtacagctgtgtgtaaaagcatccattgtttttagcgcacagacaat[A/G]ataaataggcaatagtcctagtagtgaatgtcagtagtgatcagcggtcatgtgttcggct
89767_57	contig_89767	4	9.3	0	C	T	actgtgaaccatccgatgcaaacgtagggcgagtcttgtccatcctccgtttctgt[C/T]gcttctgacgcttaacgaaagagccaaagttgagccgttgcgagtcgggatctctgtggct
82801_135	contig_82801	4	11.1	0	C	T	ttagtttaccgaccatagctacctgtggtacttcaagagtgttagaaagtccactgtagtc[C/T]gtgatgaaatcattttggata
134835_49	contig_134835	4	12.5	PREDICTED:_similar_to_LGN-like_[Danio_rerio]	A	G	gcagcgcagtgccgctccaggaccgatggacgatgaagatttcttttc[A/G]ttgttgctgaaggtccagggcggtagaatggatgaacagagaacggagctcaagcctgttt
56605_1072	contig_56605	4	12.5	eukaryotic_translation_initiation_factor_3_subunit_3	C	T	tggaaaactcttcatggcagaagcactgcagggccacagcagctagagagatgaaacggag[C/T]ggtgcatctgcctttttcccatctctaaccttcaaaccattctaatgagcttaagggagat
87963_292	contig_87963	4	13.4	wu:fj80h11_protein	A	G	agaggtgttccagctgantcaaacactagggtgttattgatggatctgttgataaggaaat[A/G]atgtgatgtcacacaaaattcaccgcagaaattctcgtcagacccgtgagccgtgataacn
17349_178	contig_17349	4	14	0	A	G	aaacaaaaacgggttacagcatgatagtgatgttagcttctctcattgctaaccaacagcc[A/G]tctaatggaactaaccgagttttattgtgaatttaaaatgtgttaaacttttttttttgct
53092_334	contig_53092	4	14	0	C	T	tcgtgtgcaaaaagaaatcaaagcaataagtggtaaacatgttcgctctgcccccaaacta[C/T]tgggcaagaaagcacactaaaatatccgctggccatattcgatgaaacagcaggcgaaaga
55342_154	contig_55342	4	14	septin_7	A	G	aagtcaaggagaaggtccagaagctgaaagattcagaggcagagctgcagcgacgtcatga[A/G]cagatgaagaagaacctggaggctcagcataaggagctggaggagagacgacgtcagtttg
57162_80	contig_57162	4	14	0	C	T	tcaccaccaggtggtgtaaagaagcttgagttttatgcaaatcatttgcctttgaaagata[C/T]ataactttgccaaggctaccagacagaattcagagttaaactttatcagaagtaggagaaa
57861_106	contig_57861	4	14	membrane-spanning_4-domains_subfamily_a_member_8a	C	T	ttaactaacatcggtgttttgttcccaaagttcgacgttttcctaaaatctagtgactgca[C/T]tctggnctgttagtcacagggacgtttggcctttatcacctgttggaaggctgaggtctgc
74293_108	contig_74293	4	14	0	A	C	ctttaaatcatttcactacaaaatgncattgtattacaagcacaaagaacaactttgtttt[A/C]agtgtttatcttgtcatgcagcaccaacagtggcgtcttccaggagcggcttgtaacgttc
88214_265	contig_88214	4	14	transmembrane_protein_176b	A	G	acatgcaggaccagcagtggcatcttccataaggggcttgtgaagttctggatcctccacc[A/G]acttggcatcntcatccttcttgcacaaagctttcccagtcaaaacacagaaactgatcgt
57214_253	contig_57214	4	15.1	0	C	T	tgacattaatgatatacttcacttttaagtgatgcagtctggaacgaatatacaaacatca[C/T]gaaggacgactgttatttgcaggaaaacgttcaagtcctgtgcgatttagattatgcttgt
114481_39	contig_114481	4	15.7	0	A	C	ctcgcagttgcaagaaaaaagtctgaattgtgatataa[A/C]atgtcgcattgaccttttttattcagtgcgcgatataaagtcacaactgcaagttanaaag
53111_347	contig_53111	4	15.7	wu:fb25h12_protein	A	G	agaaatcctccttcatggagagcatgggattcccaaaggttttgcaagagtgactcctgcc[A/G]tgataaagatctccgtccagccaaagcccgaactcaccacttcctccaccgaaggctaaag
56740_101	contig_56740	4	15.7	proteasome_subunit_alpha_type-2	C	T	tgtataagtactaatgaagttgcactaatgaagacaagacaatcagtgctcaatctacaac[C/T]tgaaaacgtgatttaggcaatggcggctagatagtctttcacctccgctggggtcagtcgc
57054_162	contig_57054	4	15.7	claudin_12	A	G	gacccacagcctttccgcacagcccctcatgaccaacggcttgccttctcctgtgacatac[A/G]taccccagagcttccctccggctgttttggacgcccccgcttttgtcccggcacagggtta
129889_59	contig_129889	4	16.1	0	A	C	acaatgaattattgaagactgaagaacccccaggtgccatgcagtttntccacaatca[A/C]acaatctcgttagcaggacctggagcatgtccacacctttgtcttttctgataaaccacaa
59707_1007	contig_59707	4	16.1	fbp32_precursor	A	C	cggatcagcactagactgagaagcactaataaacctattagtgtaaactaatgcttcaccc[A/C]aaaatataaaaatatacttcttaagtaatccaaacatccagtccaccagctaacatcttgt
88089_101	contig_88089	4	16.1	0	C	T	gtactgtatcgtcgaacgagagcacaccaaactgctgtttttagagatgtacccacactcg[C/T]attaacctttgtttgcttctgatactgtgcggatgtacgaacacacacaaacacacattta
92345_38	contig_92345	4	16.1	fbp32ii_precursor	A	G	cagtctccaccagggattgagagatttttccgtgtgg[A/G]aacaggatccatgtttgcaatcaccatctttgttcccatcaatggcattggatgcaagatt
112386_62	contig_112386	4	16.6	hemochromatosis_type_2	A	C	cgggccgttcgctgggtgcagagtgcataggaccgcagggcgctgcagtagccggcattag[A/C]gccctccttaccacctcccccaatgacaccaatttccaaagtcgcagccacgaaatcagag
53028_320	contig_53028	4	16.6	0	C	T	tactcattttgaaactgtttggatactgagatatcactgttttgatttcaaatgggccctg[C/T]gtgcaccccatgagggcccttgtcctctgtccctttggtttccatgtgaggagcaatgcca
57919_444	contig_57919	4	16.6	apoptosis-associated_speck-like_protein_containing_a_card	C	T	ctccacctcatgagcacttcatcgataggcatcggatagagctgataaagcgagtgaataa[C/T]gtaaacgccatcctagacgaacttcttcagatgaacgtgatcacagatgagaattacagtg
60210_244	contig_60210	4	16.6	calcium-transporting_atpase_2c1	C	T	gtggaggttttctgatcacgtcacgatcgacaggctctactcccaaactctgggctggcgg[C/T]ccgtccataatgatgttgatccagaggatttgcatggcattcagagggttggggaagttca
93558_55	contig_93558	4	16.6	0	G	T	gaagtgaccgaagaaccccagagggttaatggtgatgtattttatgcctacact[G/T]ccatacataggcaaaaccaagtaattacacattttgtcaaaagcgactgaacggctgaaaa
68312_61	contig_68312	4	18.1	0	C	T	gtcttgcaggattattcccaaataagcccatgattatcaagtaaacagaatggcaacaga[C/T]ggctaaatagaaagtggagagcgaaaacccaaggttgcataaatttgattctttcgaaata
87943_212	contig_87943	4	18.1	transforming_growth_beta_receptor_ii	A	G	tctgtgtagctatctggaggaagagtgatgacaacaacacaatcgagacgttgtgccacaa[A/G]ccctacgatctcctctacgggatcatgttggagaactacaacaacaccaagtgtgaaatga
44311_110	contig_44311	4	19.7	0	A	C	tacattctgtatgctgtaaacacataggttgccgttacatatttaacctatacactgccct[A/C]tacactgggataggctccagc
52765_746	contig_52765	4	19.7	purine_nucleoside_phosphorylase	A	G	tagagtagcccagctcagaagtgatgtccaaaactagtttcctcaggtctttgctgtaagc[A/G]tcagacatgcaaggaaaccgaatcccaaatcgttcatcnttgggcccacacagcgggtgct
65405_244	contig_65405	4	19.7	0	C	T	tttagtggaagtgcatttcattcttagatgaccatgtagaggaacatccagatgtttgcat[C/T]tcagccaaagaccccaacagctcccttaacttaattatacatgttgcttgcga
88295_365	contig_88295	4	19.7	0	G	T	agtgttagtgtgacaatatttacacaactattaatactttgttgaccaattatcaaacaat[G/T]cttaattttgtttagactgtggtgtaaaaaggtcg
52980_802	contig_52980	4	20.3	map7_domain-containing_protein_1_(proline_arginine-rich_coiled-coil_domain-containing_protein_1)_(arginine_proline-rich_coiled-coil_domain-containing_protein_1)	A	G	aaggagctggagaagccacctgtgggagggcagggacaacaggggtctcctcggggacaga[A/G]ggcgctgaaaccgacatgattggtgcacttgcaacagggggcgtgtccggaatagatgaca
120557_69	contig_120557	4	20.5	aldehyde_dehydrogenase_5_member_a1_(succinate-semialdehyde_dehydrogenase)	A	G	gcgctgggtctccgctgcatccacattccccgtgttagatccagccacgggagaagagatc[A/G]ccaaagtgtcagactgcggtacaaaggaagctcaagacgctgtcantgctgcatacaaagc
64484_98	contig_64484	4	20.5	aldehyde_dehydrogenase_5_member_a1_(succinate-semialdehyde_dehydrogenase)	A	G	cttccatcattacaccttggaatttccccagtgccatgatcaccaggaaggtgggtgcagc[A/G]cttgcggtgggctgcactgtggtggtgaagccggctgaggatacgcctctctctgctctgg
64893_122	contig_64893	4	20.5	aldhehyde_dehydrogenase_family_subfamily_a1	A	G	cccgccagatctgactgatgtctctggagtaaaagtaacctgctaaaccaacagnagaagc[A/G]ttggcaatggcaagtgcctcctgttctgtgttgaacttaacaacaggaataagtggtccaa
66457_29	contig_66457	4	20.5	succinic_semialdehyde_dehydrogenase	A	C	tctttctaatggtcttgtttgaattatg[A/C]catactgcctgctagtaagcattgtctttaaagagagagtccccccaaacacatgtacttn
58716_143	contig_58716	4	21.2	0	G	T	cacacatttccagtctaacaaataaactcaataactatcctacagaccatcaatgtagtgg[G/T]cctagccacgaattcaaatatgcatgaaactgctgctagaaaaacctactctacctgaaga
14234_115	contig_14234	4	21.6	smad_nuclear_interacting_protein	A	G	tttccttctccactccaggtgcagaatcatcatcatttgtaccgccgaattcttgtgcctc[A/G]ttgccactgccactgccactgccactctga
52737_1142	contig_52737	4	21.6	regulator_of_chromosome_condensation_1	A	G	ccccctcctccgtgagggcagctgtgtgactgtcccctgcagaaacctgcaccactttttc[A/G]ccaaggtccactttgcctggcaccatctctgaaccttcctcagatgtgtcgcggcccagcg
75522_137	contig_75522	4	21.6	guanine_nucleotide_binding_2	C	T	tgcgctccaaaaaagtctgtaacgtggcaccccttgccggtgagacaaaggtctggcagta[C/T]atcacactaatgagacgcatattcctcatcgactgtcctggcgtcgtctatccctccgacg
65705_358	contig_65705	4	22.3	dopey1_protein	C	T	aggacttcagcagtaaaggcaacagccgctcaggaccatatcacagccctactcccagaga[C/T]ggcccgttccctggcaaggatg
132784_320	contig_132784	4	22.9	sfrs18_protein	A	G	ggaggtcgcgtagtgagcctgaggtcagcgaagtcaagcgggcgagcaaagagcacacagg[A/G]cgtaacggaggaagtgccagcccctcgccaagtgagcgacgtagccgcagctccagctcca
58616_144	contig_58616	4	22.9	glutathione_s-transferase_kappa_1	C	T	gtcatgtgaacgggaagcctgaggtcttctggggttctgacagatttgagctcatggctca[C/T]tgcattggggagaagtgggtgnggcctcagcctggcaaacctacagccaaaatgtgatcac
80218_153	contig_80218	4	22.9	0	A	C	taggccgcaagttttcatcccttcgttaaattcagaaatactccttgcatatgcagcttga[A/C]taagcaatccctcagttaatcccagtaaaagcagtgattgcaactgctggctttctgtttg
21600_25	contig_21600	4	23.2	isoform_cra_a	A	G	gttcagatatgttgttggaggatc[A/G]ttttctgacagctccataaattcaggacaatctggaatgctgcaatccacaggttcacagg
60194_173	contig_60194	4	23.2	0	A	C	ttattacctgacagtctatccggcattacgccactaaagtgtggactcggagatgtatgac[A/C]gcatttgggacgggnactgtgtttacaatagcataaactttcactaggcttccaactgctg
60442_178	contig_60442	4	23.2	thyroglobulin	G	T	gcattaaactctgcctgtctttgtcactggccatcagtctggtctgccagtagaaatgtag[G/T]gtggaatgagctgcaagtctcagtgccgagttggtgttgctcagcagagcctgagtgatgg
84595_122	contig_84595	4	23.2	0	A	C	ccaactgttaattgtaatacacacgaataaagttactctctgctgtatctgatcagtgtat[A/C]tgcatctgctaatttcatgaataactcggcatttaaaacttttgtattaagttgttttatg
87882_72	contig_87882	4	23.2	protein_tyrosine_non-receptor_type_6	C	T	gttttgtttttattttttgcattttttatcgtttcctgacagatccactcttcttatcctc[C/T]gatttctgctttttgacatctttctttccctttgcccccagattctcataaacgtcttcat
42755_31	contig_42755	4	23.9	0	C	T	ggttgagtcatattgaccaccataaacctt[C/T]agcaataaatcaccctaatagggatgtgcattagcataagccgctaaggcattaactgcaa
5808_114	contig_5808	4	23.9	0	C	T	agtggcagttggattgctttgaaatccatcccagacacaaacgcaatctttgtatgacaca[C/T]ccaggaattaattccaatatcattaccaca
100817_120	contig_100817	4	24	solute_carrier_family_member_4	C	T	agattcgacttagctgcatcttctgcctttcgtgccgtctatctaatttgtcaatgtcatt[C/T]aggcttcgtgaagatttgatcgggccggccatgttggcgtagcg
136011_204	contig_136011	4	24	0	C	T	cggtacattgctcaaaatgtcacaactgctgttagtcaggtgcttgtagtcaaaatggcat[C/T]gctatgtacattatcttcaggtatataactatagacatgcgaatacaagctactgtacagt
62312_174	contig_62312	4	24.7	0	A	G	gatactagcacaaacaaatcctaatccaatccagagttgtttcatttgccagagggaaaaa[A/G]caacaggagaagagcttctggcctaatgacacaacatgagcaacagtgcaaatggctttct
54618_105	contig_54618	4	25	s100_calcium_binding_protein_a1	G	T	cacacatacaagtctgcatctcactagagtctttatttctgataaataacacttacaaaat[G/T]ttctcacacagctgaagagagacatggaaggacatttaattcttcatgctctctacaaaga
104624_91	contig_104624	4	25.7	cathepsin_s_precursor	A	G	ccagaagagcccacaaattctgctgtttccctcaagtcaggaatgatgtcagttgtggcca[A/G]taanggcagaatctcctctgttgtcatgtcacccatgtggttcatgc
54925_73	contig_54925	4	26.5	mgc108044_protein	C	T	agcgtgttaccaatggtaaagacattgcttttcgcattatgatctcgctggccaacaaggc[C/T]tttcccatcgtctctctcgtgatgctgtccctctgttacctgccgggagcattggctggat
60766_289	contig_60766	4	26.5	tpr_repeat-containing_protein_ydr161w	A	G	ctaggagggtcaggttagtgggctcaatctccagcgctcgctgacagtacagcctggccat[A/G]tcaaagtcaaagttgtctatactctcttcagtcttttcgattaattgatcgatggtgtatt
79514_31	contig_79514	4	26.5	0	A	G	tacagtagtattgttagtgtgctaactggc[A/G]ctaggattgcagcactggcgtaattcgtcagtatggtgctagacaacgcacaggcgtgcta
26149_86	contig_26149	4	26.8	novel_protein	C	T	ctttcaagctgcctgcctttgacctggactatacacctgaggaccttgcatcactaccgac[C/T]gttcagtatgatccgtacgagcgtgaactccgacccctccagcacttcacgc
17730_269	contig_17730	4	29.3	0	A	C	ttctctgtcgtctggttttctaatataagcagagcaggagagaaaaaactggtcccttaag[A/C]tggaaaacatggactgataatgaaaatcagaatacttctctattactcata
31836_34	contig_31836	4	29.3	myosin_regulatory_light_chain_interacting_protein_b	C	T	gtctcttgggctcccacatccagtcacctccat[C/T]ccagcattgaacagggctcgtcgcgcacggtcgtacacttctttcgatgtgcgctggatgt
54072_367	contig_54072	4	29.3	der1-like_domain_member_1	C	T	tnaattttatatgtttgggtttgtgtttgttgcatttcttctgacccacaaggaaaagtga[C/T]gaggctctttcccagcgttacgtattttcctcttactttcgatgtcataacacacttttat
54617_963	contig_54617	4	29.3	f-box_protein_32	C	T	aagaaaagttgcattgaggaatagaaaaggatgtttatattgatcctacatgcataaaaag[C/T]tgcccttgtgctgtcaggatgccctggtttcttctgtgaatgtaatataggtttgattttt
56398_319	contig_56398	4	29.3	0	C	T	cgataagagatctcctttggagatcctnaaggccttgtgtgagtacactaggaactcccca[C/T]ttcgaaaagcacattttgaggccttttactaaaatctttggagtacagataacaagtttga
57619_378	contig_57619	4	29.3	dead_(asp-glu-ala-asp)_box_polypeptide_6	C	T	gcaaagatgactcgttttgttctgttttgtttgttgtagtttattttctcaccaaatgctt[C/T]aagggtctagaactgccatggttaaatgtgatcagctgccacaagattaggggccagtata
72363_114	contig_72363	4	29.3	0	C	T	aaccttaaatacaagtcagtcatttggaaaggggcgactaccgtgtttgattacaggactt[C/T]gatacagtcagtgcaatgggtagctaggcctactacatagtttacttttgggt
81911_87	contig_81911	4	29.3	mitochondrial_ribosomal_protein_l17	A	G	tttgagctttttcttctctgcatgctttcagaagttggtttaacaagttcaattcactgac[A/G]cgtttcatggggaacagcggagggaaagggttgcctttatactccaggacagtcataggcg
86416_113	contig_86416	4	29.3	family_with_sequence_similarity_member_a1	A	C	caaacgggttgctaaaccaattgcgaagatctccattagacatatctgcaccccatgtcgt[A/C]gccccaggcgtgtcatttgttccttgtgtcgggaaacacggtgggaaggaaaacgcagaca
91351_130	contig_91351	4	29.3	0	A	G	ctaatttggtttcgttttccattattgattctcttcagtgcatggccataagctcttttcc[A/G]agaaaagggtagntgcttcacacaaagttacgtacctttaaaatgattccatatgatgtaa
132521_827	contig_132521	4	29.9	cell_adhesion_molecule_4	A	G	tcaaatatgagcctttctgtcggacggagcaccagatggtgacgatgagcacacagatgac[A/G]gtgaagaccagcagagccaggatgcccccaatcactgcatacggaacggcactgtgggttt
54377_409	contig_54377	4	29.9	fxyd_domain_containing_ion_transport_regulator_6	A	G	tacatgaacatatgagtgctcctttttaaaatttgaagttttacaaacattgtttaaaacc[A/G]ttgattctcagctagaactgccataatgtttagcaaacttagcagctgatncctttgagat
55955_284	contig_55955	4	29.9	myofibril-bound_serine_proteinase	A	G	gggctgtttctgctgctcactgtgaagttgcagctactcgtcttactgtccacctgggaga[A/G]cacaatgtgtacactgacgaaggcacagagcagcggatcggggcagagaaagttattcctc
64407_139	contig_64407	4	29.9	prss2_protein	A	G	actgtgagagggcctatggatcgcaaataactaataacatgttctgtgctggattcatgga[A/G]ggaggcaaagactcatgtcagggtgattctggcggccctgtcatatgtaatggggaactgc
61621_553	contig_61621	4	31.2	hypothetical_loc570390	A	G	ggaacaatcccaatcaaacctcacagaagtttttaggatatagatattgtggaattagtac[A/G]tccaatgaagtcatgccattgtaataatgcacaactaaacaataaagcgcaactgcgttat
67496_153	contig_67496	4	31.2	apolipoprotein_a-iv	A	C	aaatatgcacaagttagaaaagaacaacatttctgcgtctgtatgaatggttaaggtgtaa[A/C]aaagattacatcaatgagcttccacactgtctgctggatctgtctcttgaggttgtcaaaa
95301_83	contig_95301	4	31.2	0	A	G	ctcagtcttaggactaaagaaattgttttttgaggaaaactccatatagtggcatttagag[A/G]tccccgtgcgttttaacttccaaaatgcagtttgaatgcagctcaaatggctctaaacaat
119026_115	contig_119026	4	31.5	0	A	C	gaacaagtacctgttgaatctatcttttggcaagtttaagtgaaatatgtagttcagtttg[A/C]tggctaatcagcactttttgacaaacggcgtgaatg
52627_104	contig_52627	4	33.7	tuftelin_1	C	T	tatgtgcacatttgatgaaatcagatgggatgacaaaatgaacgggcacaggacgctcaga[C/T]tgactctccacgagcagaaccagcaccagacgcccaccacagataagccaattggcagagc
88398_132	contig_88398	4	34.9	tubulin_beta_chain	C	T	tcatcggaaacagcacggccatccaagagctcttcaagcgcatctccgagcagttcacggc[C/T]atgtttaggcgtaaggctttcctccactggtacacgggagagggcatggacgagatggagt
24365_124	contig_24365	4	35.3	valyl-trna_synthetase	G	T	gagcatgaagaccctccagtgtaatgccagtgatgacatccagagggtcgatgacgttacc[G/T]agagacttgctcattttcctgccatgggcatcccgtaccactgcatgcagatacacctctt
56693_252	contig_56693	4	35.3	0	A	C	taggtctacctttggtaacgtcgagtcgatcttagtgtgaagtacacagcagcatggttac[A/C]caaaaagactaacctcattttttgcacatgttggaaagtgatacaagaaatgaaaaccact
65073_54	contig_65073	4	35.3	0	A	G	tggaaggtcagtgcgttctcctctaatgaggagctaaagcgttctgcctctca[A/G]agcacgagtgacgaaatcacttcctctactctcacattcaccgactgccgtctgacctttc
133665_69	contig_133665	4	36.2	death_effector_domain_containing_2	C	T	aaagtgatcttatcgcaggtcactttgttgggtgtggtttgaggctggatttcaggcttgc[C/T]cctggttttcctgctccagtggtgacctctacctcgctttcgtcggacagcagtggttgtc
122730_301	contig_122730	4	37.5	leukocyte_receptor_cluster_member_8	A	G	cctgcatcatagggtttgaatcagtggggctgtatggcagggtaccattagggctgtaggg[A/G]gtctgggatggtggaggggggtactgggcattgggtgggggaggtata
53966_318	contig_53966	4	37.5	0	A	C	gaagctggccttcgttngtcatagataccctcctaattgttcctcaacacccaggatacac[A/C]gctcagtgactcaatctgtctgaatagggccagcccttttaaaagtcatccacgtccactt
56891_293	contig_56891	4	37.5	leukocyte_receptor_cluster_member_8	G	T	cgatccctttctcccccacggcctcggccggccttttgttgacgccgggacagtggaagtc[G/T]aggatcacttgacatgctgctgtctgactgagacccagagtcactgcgatgatgtctactt
73410_238	contig_73410	4	37.5	ras_interacting_protein_1	C	T	agcggactagactgtagttgtcaaattatgaacatgatctagttcacgcatagagaaacta[C/T]cagtctttagacactagtaggctacatacatacacacattttttttgtttgcctgtcaggc
8806_41	contig_8806	4	37.5	ubiquitin_specific_protease_5	C	T	gtttggctgatctcagcgaaccggaaacactcacagattt[C/T]tggagctctgcagtgcaagccaaaaccactgccacaaagaccactcggtttgcttcgtttc
90057_335	contig_90057	4	37.5	glucose_transporter_x	A	G	gcagtccagttgcagcatcctgccacagcgatggctgccggacgtggaccttgagcgaata[A/G]ctctgccactatgaaccatgggattggacctggtcccctgtc
110809_219	contig_110809	4	37.8	0	A	C	catcagttattttaaaaatacaactaaactctaactaaacatacagtaacttaacatctgc[A/C]atcacacgtaatacatatttgctcataatgactttacaactgccaatcataaaaaggcttt
56167_305	contig_56167	4	38.5	myocardin-like_protein	A	G	atgtgattggtcaagactttgatttgcccatgcaaatcactgcaagtccagcacaagcatc[A/G]cccactgtccggagtctagaagaggaactacaggaggccattcaaagagtgcaaatggacc
58020_222	contig_58020	4	38.5	0	C	T	cttgtagcctttagtcttatcacccagagtactattgataatgtttttgctatgtgctgca[C/T]gactaaacaatcaattacattccatcaatgtattgacactgggtcnaaggttagtctcaat
112121_407	contig_112121	4	39.3	0	C	T	tcggacttccctgtgtgtgagtgtctgtggatgaatcttgagcatcttcctgtagtgctgc[C/T]ctccgtaaagctgttcggtgctccagtgtttctcttttctccaccattactccacagtgag
111815_329	contig_111815	4	39.9	tweety_homolog_2	C	T	cacaatgtgacggctgcaaccgatacccaagtgacacagcagatgccccgcccctttctgc[C/T]gctgtatccatggccaccgctggcatcatcgtcttcctcttcttcctctgcatctcggccc
120619_98	contig_120619	4	39.9	death_associated_protein_3	C	T	tatggagacattggcactggaaagaccctgtctttgtgtcacgccctgcattactgctaca[C/T]ccagggttggctgattgtgcacatacccgacgctcat
38812_63	contig_38812	4	39.9	0	A	G	tcatacaaaacgtgttaacttagacgcttcaggtagcgaatgaatgcagcgatagatacaa[A/G]acaanaaggacgaagaataaacaagcgtttgctgagatccctcagatgcctcggtgcaaca
79493_78	contig_79493	4	39.9	0	A	G	aatattaatactttgctggactaattgtacaccaacaattaatagataaaccactggtatt[A/G]cctgaagatacacccttctattatttcacttatcaggaaaaaaaaggaaaaaaaacattct
8527_672	contig_8527	4	39.9	glucocerebrosidase_precursor	C	T	agcgggcacaggctctctctgctaaaccactcaatctatttgccagtgcctggagtgcccc[C/T]gcctggctaaagaccaatggtgcactgactgggaaaggcaccctcaaaggcaagccaggag
136093_143	contig_136093	4	42.3	retinoid_x_beta_b	C	T	tcttggcccactccaccagagtgaacagctgtttgtctgcagcctggcagatgttagtcac[C/T]ggatcattgggtgaaccagtggcatcagagtgcaagtctgatctgtgctctacagctgtct
88011_327	contig_88011	4	42.3	complement_c4	A	G	ctgtaatctcagcatggccttttttcacagatccagttttctccagtcccctaatgaattc[A/G]atttctccagcattattctctgacttgtccttttttataccaaatcgacagtggaaaccac
133825_186	contig_133825	4	44.9	probable_serine_carboxypeptidase_cpvl	A	G	tcagttttttggcttcttctattttgcctgcctccagatagggtgtgagcatcagaggttt[A/G]cccgggtcaactccaaaatgtgacccgctcacacggtgtgatttt
52777_257	contig_52777	4	44.9	tax1_(human_t-cell_leukemia_virus_type_i)_binding_protein_1b	A	G	tgcctgcagttgctcctctttctgcctaagctgctccctaagagccttactttcccccgaa[A/G]gtgaactgttggccagtagctggtggtgctgtttttctttctctgccaggcaggatttgac
110358_408	contig_110358	4	46.8	c-type_natriuretic_peptide_1_precursor	C	T	tatcagttgcaccatgctgtgctcctctgtatttgtggtgcttcttgtccttctggccaat[C/T]cagtgccaggccacacccgaaccctgcacacccctgacaaagncatgcaggtcatcgagca
92363_151	contig_92363	4	46.8	cation-dependent_mannose-6-phosphate_receptor	C	T	cggagttcatcacagacaactgcaagctgattgcagagagcaagtctcagcaaaatgcgct[C/T]catttactagagcctctcaccaatcgatc
88052_175	contig_88052	4	47.3	tumor_necrosis_factor_receptor_member_1a	A	C	tttactgcattggccttttgtttacacagtactcattccgggactgttactggatccccat[A/C]ccggaacgtgtgtgcgtgcacacaaaatgcactttggaattgtatggcaaaaagcgctctg
113784_149	contig_113784	4	47.6	rar-related_orphan_receptor_paralog_b	G	T	gagactcgctatttgcagaagtcgagagacatcggcagcagcagcgtcttcaggccaactc[G/T]ctccaagagccccagcctctcccagcctaccgttccggcaaagagcccagagaacagtcat
53011_2000	contig_53011	4	47.6	cordon-bleu_homolog	A	G	acaagcagtctctgtactgaccctctgaaccacaggtgcagttttcagtctctcatcagga[A/G]ccttttgaatgctttgaacagcaggacgcacaaaactttgagacttttgtgatacttctgt
58488_44	contig_58488	4	47.6	---NA---	A	G	ctctatatgactgttgatttacatatctagtgcctgagttcat[A/G]tacaacactgttatgttatcatttgattatattcattctctagtttacacatcatcattct
7235_85	contig_7235	4	47.6	0	C	T	gcacagcttcctaatctgtgtcaaaagctgtatattcccttttcgcttttcagtacttaaa[C/T]gcgaataatggcgacaatccgttgagaaaatgtgagagaatgagccgcagcgcacggcagc
82659_99	contig_82659	4	47.6	0	A	G	acaagtagttttgttgcaggtgtgcggttcagcgtaacacaatgatgtagatcctgcttat[A/G]tcttacatccagctgtcatagttcctcagtgagagacggcttgcccataatgatgacaaca
87205_61	contig_87205	4	47.6	neurocalcin_delta	A	G	gggacagtcccgtagaaagcccttgtaccattcctggatttcatgctccgtaaagtctgt[A/G]ctttccagcaggtcctgcatcacctcagggcggagcttgctgttctgcttccccatggttt
111081_118	contig_111081	4	49.4	0	A	C	caaacactacgcagttgtcacatgatcttcantgagttttatcagtcagtgttctgcattg[A/C]atagccctgttcaatagctgttcatgtctcatcatttgagagggtttgtttgtaagcatgt
62289_80	contig_62289	4	51.4	nadh_dehydrogenase_1_alpha_subcomplex_subunit_3	C	T	attgagactgtacaggattctgaaggacttttcacagatttttcagccattccaggttttt[C/T]ccctgtggatcagaaggatgcgctggaacatctggcatgtttccatcatctcgaactggga
54723_183	contig_54723	4	52	0	C	T	tgtgggattatgtaatatcctctcattgtgttgcacatcattcttgcaccagcctcggttt[C/T]ctcaagaggacattaagcgcagtcactgtctgtaggtaattacactcatcgcagcggagcc
73936_108	contig_73936	4	52	threonyl-trna_synthetase-like_2	C	T	tctccatcacactcgctaacacacacgctcctgtccgccacaccacctgtctgccctctag[C/T]gaatcaaaacccagcagctgcagttcacagtcctccacaagagggtgacgtagatcccaca
96369_91	contig_96369	4	52	novel_nacht_domanin_containing_protein	C	T	tcagagtactcagtgtgcacagagatgttcagagaagagctgggtttgtacagggagaagg[C/T]ctacanctttgttcatctgagctaccaggagtatctggcagcgatatatgcccactttgca
9938_53	contig_9938	4	52	0	A	C	ggagagtgatgctgcaagtgatggagagccacacaaacgcatggagagagtg[A/C]gggaacgcgagccaaccgtacattcgcagcccctgacccaaagacacgtggcccgcgacaa
117103_445	contig_117103	4	52.2	0	C	T	aaatacgggtttaataccacattcataaagtgaatggtagtggttttctcgtcaaaagaac[C/T]ngcagtgaactgcatggttttcctttggtttacacattccgttagaaagtcagtaacattt
117103_446	contig_117103	4	52.2	0	A	G	aatacgggtttaataccacattcataaagtgaatggtagtggttttctcgtcaaaagaacn[A/G]gcagtgaactgcatggttttcctttggtttacacattccgttagaaagtcagtaacatttg
52721_799	contig_52721	4	52.2	plectin_isoform_1hij	A	G	atacttcctctagttacacccgcagattttaaagctggacctcacgacaaacctaccacat[A/G]gtcctgcagctttcatatcagtgctgactctatacactacagttacataatacacagaaat
62612_99	contig_62612	5	0	proteasome_subunit_beta_type-8_precursor	C	T	ttaatgacagttttcattttttctctgcagcaaaacggtgatacaagtccccaacatcctc[C/T]tgagagactttaatccagccggtctcttgcatgtggtacatgttcactgttcctccagagt
110155_863	contig_110155	5	9.6	na+_k+_alpha_3a_polypeptide	C	T	gactggcagattcagctgtagtctttnggcagaaacaaaaaaacaggaggtttgacgtcgt[C/T]ttctgtggttggtcctctcatcttcttattttttatatttatagtgaaaggaaggagtaac
110482_369	contig_110482	5	9.6	bromodomain_containing_2	A	G	tgcttagatccatgggatacttaataatatcgtgatagtcgtgcagtcccagtgaagaagc[A/G]tccaccggcttgtagaagggccaggcgtaagccgcgtgcttcttcgacaacagctctttta
132802_600	contig_132802	5	9.6	bromodomain-containing_2a	A	C	ngtcacgcagcgagggctctcgcgattggatgatgtgaacaacacggcccagtttctcgcc[A/C]ggcagcctgttaatgtccaggctnagctgccgtttctcatcataact
133115_354	contig_133115	5	9.6	0	A	G	ctttattccccgtggtttaaatctccattgtttttatatacaaacacgcagaatcttgctc[A/G]ttgaattcagctgagccacattagcatttgtttgttttttggatgcataaattatttttat
134732_58	contig_134732	5	9.6	death-associated_protein_6	C	T	gcgctggtcgtcatcgccctgatcttcctctgtgtcctgaatggatgatttgattga[C/T]agaggagagctctcatcgatgggctgatcattgtcgctgttgttcatcgtctcttcttcga
21145_89	contig_21145	5	9.6	euchromatic_histone-lysine_n-methyltransferase_2	A	G	tggaggtttcacagttctctgcgatgtatttgtagtcggacggacagccttcatcatccac[A/G]ccgttaacacatgggatgggaatgttct
35799_91	contig_35799	5	9.6	0	A	G	attaagtaaataaaatggaccgaatgcattacacacgtccattcgtcgtgcacaaacacca[A/G]acgcttccagaatccaacataatgtgatgttatgaagtccctggcaatgtgacaccgtcag
4797_109	contig_4797	5	9.6	0	A	G	atggcacaacactgaataatttgtggggttgtttcgcttttggttgcttagcaacgcgact[A/G]gttaaacgagccncatgaaacctaccatctgccccctcccaaccagcatgcagtagacggg
55251_193	contig_55251	5	9.6	oxysterol-binding_protein_10	A	G	ccgctctgagtttgaagagctccccattggccgagctgatgatgaacatgtgaggggcctc[A/G]tcgctcgacgtcacagacgcaccaatcanaggcagggatccgcggggcttctgactccgcc
55544_297	contig_55544	5	9.6	na+_k+_alpha_3a_polypeptide	C	T	ggatcctgtctcctcccttcacctccactagatcaccagccaccacctcctcagcgttaat[C/T]tggagcttctcaccttcacggatcactaaagcttgctggggaaccatgttcttgaaagact
62574_157	contig_62574	5	9.6	0	A	G	agcctcctgcaactaaaacactgcagagagactaagatggagaacgcaaatgcgacgggtc[A/G]agttaaaactatacgtaggggccttataaggccaaggacagctgtgccattcagggttctc
88127_442	contig_88127	5	9.6	solute_carrier_family_member_4	C	T	ggtccagatactccagaatgatcctgacgagctgcaccagtgtgagaatcagagcgccgaa[C/T]gccagagatcccacatgataccgcagtgctctcatgaaggactggatgagagggaatgttg
94590_114	contig_94590	5	9.6	solute_carrier_family_member_4	A	G	actgcgtaatgttgaacgtctctgggttgcaggtttcgttggctcgtatgacgctgcagtc[A/G]ccctgtgttacgttcatcgccacaaccttgt
98520_125	contig_98520	5	9.6	proteasome_subunit_beta_type-6_precursor	A	G	tctgctgcatagctggatcactggcagatgcacaagctgttaccaaaatggccaaattcca[A/G]ctgtcttttcacagtattcaaatggaattcaattgaaattgag
78635_79	contig_78635	5	10.3	0	G	T	tgcagccatggtgctgtatttatattattatttcaggttaatttcaggttatcaagtgaac[G/T]ataataatgaaaagcaccagatgatanatgagaacactagatgccatttcacaggtcaaaa
115822_64	contig_115822	5	10.9	rpa43_danre_ame:_full=dna-directed_rna_polymerase_i_subunit_rpa43_ame:_full=twist_neighbor_protein	A	G	cgtcgtcgctctcggccgctctctttctgctgattttatcgctgacgtacccactggagtc[A/G]ctcgtcgggaggtcacagggcgtgatctcatctgcctcctgtcgtttgtcttttttcttct
111876_59	contig_111876	5	13	mhc_class_i_antigen	A	G	ctgaactgtttctcagccaaaaccaaacatgcgacctgtagtgcttttgctcatcgga[A/G]ttcatcttgcctatgctgcaaaacactctctgaaatacttctacactggtgtgtctggaga
132690_230	contig_132690	5	13	rho-class_glutathione_s-transferase	C	T	ctccgccgtgctgganagtcatgatcgcgctggaggagaagctgctgcagggatacaaaca[C/T]aaacacttgtcctttgaaaagaacgaacacaagtgtgaagaagtgaaagctctcaatccca
27579_118	contig_27579	5	13	kidney_predominant_protein_ncu-g1_precursor	C	T	tacagatcaagaagtgcagcgtgtcattgagccccagccctcgcacatgaaccagacccac[C/T]tcnggaggaagaa
36383_84	contig_36383	5	13	0	A	G	acgccggcctccacctggctgcaggtggcctcggcctgcttgagtgtgttttgtgtgtcag[A/G]ctcgngcgggtttgacgtgg
36805_56	contig_36805	5	13	0	A	G	tatccaatccgtcattttctccacctaacttgtcttgatgacggcatgtaagcaa[A/G]tgtagcgtgtatgcgtgttttgtgtttctttaatctgatttaatcacaatttaatctgatg
54917_106	contig_54917	5	13	0	C	T	tcacattttcccagcagtgattgagttgattgtgggttttctcaggacagctgatgttcag[C/T]attcactcacattatgacacggttttatgcagctgtaancacttgtgctggttattctggt
62229_240	contig_62229	5	13	novel_protein	C	T	aactctccncggtgggctgtgcctttttgtcattgtgggaaccacatcctgcttcctgttg[C/T]ctcagctgtagccgttccacctgccgctgtac
73019_113	contig_73019	5	13	transcription_factor-like_1	A	G	tctggtaagcctcgcggatgatgcggaaggctcgggcgttggcgtacgggatgtcggtcac[A/G]gggtcacgatacagcgcgggtttgtgggtaacgggacacacctcctgaacgggctgggcgg
58165_122	contig_58165	5	13.1	kiaa1949_protein	C	T	agggccagatanccacgcctgctcccagcagcaccaaggaggcagggaagaagaggtatcc[C/T]acagcagaagagatagaggtgatcggagggtaccagaacctcgaacggtcatgcttggcga
132795_209	contig_132795	5	13.9	ectonucleotide_pyrophosphatase_phosphodiesterase_2	A	G	catcacaaacacagttcccatgtatcccgccttcaagagggtgtggagtttcctgcagagg[A/G]acgtcctcaggagatacagtctgaagaataacggcataaatgtgatcatgggacccatatt
62930_144	contig_62930	5	13.9	ectonucleotide_pyrophosphatase_phosphodiesterase_2	C	T	acatcattggtcagctgatgaanggcctgaaacagatgaacctccaccgctgtgtgaacgt[C/T]atcctggtgggcgatcacgggatggaggagtctcattgtgaacgaactgagtatttgggct
66953_64	contig_66953	5	13.9	cytochrome_family_subfamily_polypeptide_1	A	G	cgaacagatttctatcgccactgtctccccatcgtttgaaatagtctattgtttcttcttc[A/G]attatttgaatgtgttgtttgaattgtgcgatgttcagtcccgtcttcagcattttcttct
77425_216	contig_77425	5	13.9	zgc:162095_protein	C	T	cctgggtcatgtggtacttcttcaactcaatgcaggatccgctgccatggagtcagtgtcc[C/T]gttaacgccaacaggacaggtctggagccagaatgcgaacgcagttctccggtggattatt
9209_56	contig_9209	5	13.9	zgc:162095_protein	A	G	cgaaggacacgacacacgtcagaccagtgaagagttctttaggccactttttggg[A/G]agcacgttgaggtcctgcagtggcaccacgactccctcgatgttcccgaacatggtggaca
56101_578	contig_56101	5	14.9	loc446270_protein	A	G	acgtataacattgattttttttacacgtttatactttaacctcattggccagtcaaacaag[A/G]atcaaacctgaaagtgcaaatgagttattatttgattgttttgtttttacgccatcatttt
61226_101	contig_61226	5	16.7	60s_acidic_ribosomal_protein_p1	A	C	gtgctcggttcttctcacgaagctaaggcctttgaatccggcgactagcaccgtcaaattt[A/C]ggcatccacgtctaaaacattaacctactcaaagaacaatggcatctgtgtccgagctggc
71870_28	contig_71870	5	16.7	0	A	C	gctcgctctagctcctcctgatgctgg[A/C]tcatcaccggagggacgctttgcnaaaaaacatcagcgggaccttgatcaccaaccagacg
104956_88	contig_104956	5	18	0	A	G	aagtaatgcaatgaaatctcatttctaacaggcatcctctagtttagcatgcttctgtaac[A/G]cttttaattgcgtatatagtagctctatgacatcagcgcatatatagaga
53025_556	contig_53025	5	18	c_type_lectin_receptor_c	A	G	agtccctgtcctgaagagtggaagcactttaacggcagctgttattacgtctcagaattcc[A/G]aaggagttggtcggacagtcagtcgtactgcaagcgacaaggaggacatctggccatcatc
55880_367	contig_55880	5	18	0	G	T	ttatgattgtgtatccaataaactgtctttactttggagaaggagttttagaatgagaagg[G/T]tgagtgtaaactcatcaacaggcatgttgaccatgtgcaatatttctaaacaagagattat
78476_21	contig_78476	5	18	0	A	G	gttgtcatgtcacatgacat[A/G]aaatgtgcagttattgggccttacgaagcaatattagtgcgaaagcattgggcctcattta
83028_40	contig_83028	5	18	0	A	G	gctcaggtttacacagatgctagcgtcacataattaaac[A/G]agctcaggagtgtgtgctttcttcattgatttatgctgatttcattgttcaattgatctgt
129783_74	contig_129783	5	18.9	0	A	G	taacagaccaattggatcaactcttttccatggattgtggttattagttttatgttacagc[A/G]tactagctctgagtagattatagcagttcagcatttgaccaataaatgccaa
53374_522	contig_53374	5	18.9	0	A	G	aactctggggnaaaaaagtgcttccctccatgtacaccatcgataggtctacaggtcaaat[A/G]cacnccatctgtagcttccaggcaccttgaatgcttttctttgcagaggtccaccacattg
132998_219	contig_132998	5	19.2	0	C	T	ttgcatacaaaatagaatttgcatctctagatatgactgtttggttacagataacaaacaa[C/T]tccaaattcagtgcctcggggttcagtgctcatgtgcatcaggaatatcagacacgtgtaa
3526_160	contig_3526	5	19.2	syntaxin_1b	A	G	agttggagaacagcatccgtgagctgcacgacatgtttgtggacatggccatgctggtgga[A/G]agtcagggagagatgattgacagaattgagtacaacgtggaacactctgtggactatgtag
56260_191	contig_56260	5	19.2	triosephosphate_isomerase_isoform_cra_b	C	T	cagtatgttacgatttcaagtagtgtgctctggaagtgcatagacaacacagtagtttact[C/T]gagtgcagcagcaaataacaaactaacatgcccaagctctctattacttaggaagggagtt
6725_78	contig_6725	5	19.2	0	C	T	ggggctatttttgtccaaatataagaaatggcgataggaataagacacttcacttctcctt[C/T]aaaatgaaagatctaaatccagaggtgaaagaagcagagacataacattcacgatgacaga
90104_165	contig_90104	5	19.9	---NA---	A	G	ttatgacggtgaactggaggagatctggttcagtgctctatgtagtgctgtcgggagggac[A/G]atcctttggcgagcggttttgggtcggtggcggggcgtcgggggcgag
53234_1199	contig_53234	5	22	starmaker_precursor	C	T	aaaacactggtgcagacagccatgatgcagcagacgatgatgatgacactgatgcccatga[C/T]gataaagtcggggttaaagatgaaacagacnctgcatctaatacacacgatgaaccagagc
58107_35	contig_58107	5	22.2	novel_protein_vertebrate_oxidation_resistance_1	G	T	caacccatgctgaccgtttccaggaatgaaggac[G/T]atgtacgctaggcaaagttgcctctatcagggcttcttaggagccaagtggagggtgtaca
137086_82	contig_137086	5	22.6	pre-b-cell_leukemia_transcription_factor_interacting_protein_1-like	C	T	acaaaaacaaaagaaaagaccatctcaagaagtacaaagaagagtgggaccacaaaaagga[C/T]gagagacgacaagaaagggaaaggaggcagaaggaaagaccttgggaggccaaaccttcca
53877_331	contig_53877	5	22.6	novel_protein	A	G	agctcttctcctgatacccctgttgttagcgcagacataagctccattcctgaaattagtg[A/G]ttcatctgcactccctgtgcttgatattcatgctgatgtacatcctgcccctgaaacccca
56602_491	contig_56602	5	22.6	apolipoprotein_a-i_binding_protein	C	T	ttgtcccaagtacttaattgtattggccatagtgcaagcctgtctgtgagcgagatcttta[C/T]tgtagatgttactggcaacacgtgcacatgctcctgtatgggtcaggacagagcctcctcg
29485_55	contig_29485	5	23	0	G	T	ctccatttcagtatatccaaaggcaaacagcagcatcctgaaacgggcatataa[G/T]acatgtagataatcagcatttcaagttgttgaatacatgcgcggtctgacagaaattggag
74856_86	contig_74856	5	23	0	A	C	tggaggaggtttcccaggtcatccagatgtccaacaacccaaccccaacactccaggtcaa[A/C]cccagtcggctcctcaacccccaaatcccaactcgtcccccacaggcccacataatggacc
2276_333	contig_2276	5	23.8	ash1_(_or_homeotic)-like_isoform_2	C	T	aactctggaaaaacgaaaaaggtgagaggtttgcctttggtcatcactacttccgtcccca[C/T]gagacgcatcactctccttcccgccgcttctatcataacgagttgttccgagtgcctctct
53100_1520	contig_53100	5	23.8	novel_protein	C	T	gtttatggagacatgcaatatttcactactaacaatattccacatttcataaagcacgccc[C/T]tcaaattggacaagatgtccttgcctactaattcagtgagagtgtcttcagtggcaanaaa
53449_177	contig_53449	5	23.8	cdc-like_kinase_2	C	T	gccctttattctatagtcacaacatatatttattcgtatttacaaatgtacacaatcaaat[C/T]catacaaagacacaaaatgagacgtccggttaactaaataaatactgtaaacgtgtgctga
54111_382	contig_54111	5	23.8	nadh_dehydrogenase_flavoprotein_1	A	G	tggcgacggttgttggacagccaaacacgccgacgtcagcagggaaagggggtttcagacg[A/G]ggttttccttgttttccctcgatggactcaatcagagctgtctcctctccgcagatgtatg
83820_94	contig_83820	5	23.8	brain_specific_kinase_146	A	C	gggacgacacatctctactgtcatttctgagggaatataacctgtctttggccttctgcac[A/C]cacccctcgcttacctcagctttcggcattgcattctccactccaactcactatgtgtttg
86727_51	contig_86727	5	23.8	---NA---	C	T	acaggctatgtcggtcagacgaaacggtttggtattgtaacaatggactt[C/T]ccaggggccaagttagtgcaaactattataggcttcaattattgagagacaacggcaggac
88621_162	contig_88621	5	23.8	0	A	G	gaagttgatggatgtctccagagaaattgttcagatggaggcacttctaaagcaactatct[A/G]actgatgctcttcaaacaataagaagcacaagagaaacagcacaattcacagtagtgaaga
101490_111	contig_101490	5	23.9	ash1_(_or_homeotic)-like	C	T	tcttcgcagagtgttctccaagtacgtgtccgtgtggtgatcagtgtgataaccagcgtat[C/T]cagaggcacgagtgggtgcagtacctcgagcgcttccgggct
59047_93	contig_59047	5	24	0	A	G	tcaaaccatattagatgtacagtgcttgaagtgggacggtactcaccggtatgcagtaccn[A/G]caatgctattctgttcacagtaccagacatttttctgtcgtgctctgtaccctcttctgtc
6336_133	contig_6336	5	24	si:dkeyp-_protein	A	G	agcagatgccaactggcatgcctcagtcttcctctgtccagcagatcatacagggaacacc[A/G]agccaaagctttaccaaccagcctagacaaagcatcccttcagccacaccaagaagtgcat
80732_68	contig_80732	5	24	0	C	T	gacatattgtccaacgcctaaaactatcataattgatgtggaatttaatgcaagatcatca[C/T]gtgtgaataatatcccttacattacattcagcattaaccccaaaacgcaaacctgaagcag
132574_76	contig_132574	5	24.5	apolipoprotein_e	A	G	tgacccgtatatatgttatacacagacagttcactttaccaagatactttgaatactgatt[A/G]tttttattgagctttatattacacagattacatctgtagttacatccatgtattactgata
19748_42	contig_19748	5	24.5	mitochondrial_import_receptor_subunit_tom40_homolog	A	G	gttgctcattatctccagtctgtcacgccgtcgctggcttt[A/G]ggaggagagctggtgtaccaccgacgacccggagaggagggaacagtcatgtctctggcag
21582_82	contig_21582	5	24.5	0	G	T	ctacataatcacgatatcagcgtttggggtttggtgggggcggacatgctctagagctggt[G/T]ggtctttctggaatctgctcataaatggagctggcggaagcattcagaga
30786_54	contig_30786	5	24.5	0	A	G	cttcggtattgtatttattagctttcaagaaattgcgcagtagcgggtataca[A/G]aacctttgcatttggctgatgttttgaatttgattttgtttttctgtcctgcagtttttcc
55146_586	contig_55146	5	24.5	sodium_hydrogen_exchanger_3b	A	G	gcctgaggaaaagcccggaacacgtcatacgagattgtaatctgatgtatttccatccgcc[A/G]acattaacctgccaaacttgcgattaggttaatcctttaaaactgagactgtgtttcatct
74974_60	contig_74974	5	24.5	0	A	G	tgattctggtagcaaagaaaaaaaaaaaaatacaaactgaaatggcttgataagtattc[A/G]actccaaatgaaaccggacagaatttctgaaacaaagtgaaggctcctgtgttcaattgag
75569_115	contig_75569	5	24.5	0	A	G	gttaaagtgcccatgtatatttaacacaaacacatgcagaggtacatccctgaacattgtc[A/G]tctccagtgctgattgagtatctgcttccacactgacttccaaatatttacaaatacatga
77039_150	contig_77039	5	24.5	0	A	G	tgtcagtttactggtatttgtgccattaaaaaagcatgtctcaaactagatgctaatttgc[A/G]ctgctcttggtagattgtgttggtcattatggaaatgatctggttgtg
79324_57	contig_79324	5	24.5	tbc1_domain_member_5	C	T	gctatttctagtctgttgaggtgcatgtacagttcaatgtcgtgtttctttactag[C/T]tggtcctgaatacggttgactttggtcactatggccacagaagggcccgagtcctgtggtc
59047_92	contig_59047	5	24.8	0	A	G	atcaaaccatattagatgtacagtgcttgaagtgggacggtactcaccggtatgcagtacc[A/G]ncaatgctattctgttcacagtaccagacatttttctgtcgtgctctgtaccctcttctgt
91608_257	contig_91608	5	24.8	0	C	T	cgaaagccaagccaagccgagactgccaagaaggcttttatggcacaaaatgttaagtnag[C/T]cagcctctggtaaaatgaaaaataattattaagagttttggctgatatgtggag
71379_130	contig_71379	5	25.5	0	A	C	atatgtattatgttgtttcctacctgaacattttgcactctcaagctgaaagcaggtgatc[A/C]gcttcatcctgagcttaccgcaacaactgttacccatttgccttcctcctacagttcaccc
110917_644	contig_110917	5	26.8	tbc1_domain_member_5	C	T	atggtgagccatctgagagcgaggagcaaagcataactaccatggctccaccctttaagca[C/T]gtacgaggcctaaacaaggtggattttcaagacactctgacggg
135423_109	contig_135423	5	26.8	oxidoreductase_nad-binding_domain_containing_1	C	T	gaagagcagctctttggtgttcttggcgctgtagcacaggtgtgtgtgccctggagtgtac[C/T]tgtgaccatgagtgtgtctgagcagatcagctgtgtgcagcaggatggagtacagagggtt
102251_100	contig_102251	5	27.8	0	C	T	gatacaataaaagtgtcacagcttcaaaatcagtctgtcagtaaaaaccttaaaagacact[C/T]aaaattaagtgttattgggtaactgtgatcatcggc
112638_222	contig_112638	5	27.8	0	G	T	aaagtgcggggaggaataagcagacaaaaaagcaacacgtatccggtgggatttgagtcct[G/T]tgagagagcgagattggagcgcgaccgag
132404_775	contig_132404	5	27.8	kelch_repeat_and_btb_domain_containing_1	G	T	cactggcatggcagcatcgtggcatatccattggtgtacggagctgccaaganttggtaga[G/T]ggctggtagctctcaatggtagccaagaggccatcagtgttgcgaccaccaatggcataca
53875_96	contig_53875	5	27.8	catenin_beta-1	A	G	ggccctctctgtgatgggagaggttgtgtaaggtgccggcagtacaacgcgcagtctctac[A/G]tcattggtgttctgcatggtcctcacgatggccgacaccatctggggagagcgcatgatgg
60093_462	contig_60093	5	27.8	neurochondrin_isoform_1	C	T	gatccagtgggcgtctcccagaccaaccttcacaggatgctctagaagaagtcctatgtgc[C/T]attgccaagcaatgcccggtgtgtcgcaaggacatcagtgagctggtcaagagtgtaagct
33417_199	contig_33417	5	28.4	0	A	G	agggagctgcgttccaccccaaatccttctttcatcgccggaccaaatgcattatactctc[A/G]tctcttgatccggagccaatcttgagg
54004_359	contig_54004	5	28.4	0	C	T	tcagggagcaattgctgtggtggaaggaacaggcactgatatacaaacacacacacacagt[C/T]ggattgctctggaaagatcactggtgctcgtttgttgagctgtcacagtctcatccccggg
59773_385	contig_59773	5	28.4	syndecan_2	C	T	taaagcagagcccacacaggactccaccaaagacttcacaccgaaagtggagatgactacg[C/T]cacgcgatgtccccaaagacacaaataaacgaggcaggatagaggttccagttcctgccac
128247_67	contig_128247	5	29.9	0	A	G	ggacgccaggaccagacctccatagccgatccacatctcgctttttctaaagaaaacgtga[A/G]agtaaaccccggatctattgtcagaggaccgttgtcatggaagcactggttgagcggctg
111506_150	contig_111506	5	31	elongation_factor_1-alpha	A	G	cagtgccaatacctccaatcttatacacatcctgcagaggcagacgaagaggcttgtcaac[A/G]ggccgactgggtggcaggatggagtccagggcctcgagaagagtaacaccgctggcagcac
12563_31	contig_12563	5	31	0	C	T	ggggaaccgattaactgttacagaacaatt[C/T]taaacaaacttcgttgcgcagacaggtttagcattgccttctaaagtggttgcatggtcga
24347_70	contig_24347	5	31	0	A	G	atggtcattgctgtttttaaatcaaacactaatggcaagaatccaaatcatatcctcctca[A/G]gccatcctcttcacatccagacacagtcacacacattaacagcattcgcgcacacaaacac
52583_856	contig_52583	5	31	was_protein_member_2	G	T	tgtgtgtccagagggttgagtctaatctaaatgagcgagtgaattatttagttgataagcc[G/T]ncttctgtttcagagc
60185_454	contig_60185	5	31	0	A	G	agctagttatgttattgctttataataatcctttttgtttaactttgaagctaacaatctt[A/G]tattatctcactagagaccacttctgttgtataactgggctttattgtggctttaaagaca
83833_41	contig_83833	5	31	polycystic_kidney_disease_1-like	C	T	cccccccgccaacaccagctgtaacagtgcgagagctagt[C/T]gtctctgctggcaaaaatgtggaggtcactttaccacgcaatgaggtggagctcaatgctt
89267_149	contig_89267	5	31	0	C	T	ttggcattaaaacaacaggcattatgaagcaggcacttggactgaacaatgaaaaaactac[C/T]ggtagtactgtaaggctgacacaaacatcattcagtcagac
96009_127	contig_96009	5	31	0	C	T	caatgttcgttggtttgttatgaaagagctgaatgttatctagacaatgtgcgtgtgtttt[C/T]cccccccacatgtctgagtcttgcacattttaaatgcatggggggcaggccgg
9786_222	contig_9786	5	31	pumilio_homolog_1	A	G	accctgagcggaaggagcttaaggagacagagccagatgttttggataaccccaatggact[A/G]cccaatcag
21203_145	contig_21203	5	31.5	f-box_and_leucine-rich_repeat_protein_20	C	T	gcctggaacgcatcgagctctatgactgccagcaggtcacccgcgcaggcatcaaacgaat[C/T]cgggctcaccttcctgagatcaaagtccacgcttactttgccccggtcaca
62087_834	contig_62087	5	31.5	acidic_(leucine-rich)_nuclear_phosphoprotein_32_member_e	A	G	atgatgacgaggacgacgactaaccctttgttcgacttcttggaaacaatatccaaggtgt[A/G]gatcaaccctgaaaaagaccgtgatcttgcagattgtttttctctttgtaaaaccatagat
53218_671	contig_53218	5	32.1	proteasome_subunit_beta_type-4_precursor	A	G	agtcagcatagtctcctgaggctcccaggatggtgttnttgttgaccttcatgagtcggga[A/G]atgttgcggaagcgcgccagagagccgtaagagccgagcatgtcagcagcaatgatcacac
57037_202	contig_57037	5	32.1	novel_protein	C	T	aacattgactatgattccactcaaaccccggagtatgactacaactcaacatttgatttct[C/T]attcttcagcaatgccagcagtgaagaactggagaagtttttcatgggagaagggacggac
15670_85	contig_15670	5	33.9	0	G	T	agttcaagtttacctttcacatcagtagccgttcctctaacatccacctaaaatttactga[G/T]caaacagtcaccctctataaaacattctgatggaagcagtgcatgcttatggatcccatta
55435_569	contig_55435	5	34.9	0	G	T	gtgcggctttgtggccgacttggatgagaggatcatgtggccggggagttgaaaggggtgt[G/T]ggggggttcattatgtcaggtttgtgtttgttttttaagctgatgattctcagtccaaata
136227_18	contig_136227	5	36.5	m_protein_repeat-containing	A	G	tccctctctttttgtaa[A/G]tcctgcataattttctctagagcatttgtcttgtcttgaatctcagtccttgcgtcttcta
55576_418	contig_55576	5	36.5	0	A	G	gctaattacagaggccatttaattaccaactgaacgaaaggagagctttgtaaattttaac[A/G]cagtcagccatcaggtgtccattaagaagatcaaacacccatgagttccaaaacaatttta
18121_212	contig_18121	5	37	interleukin_enhancer_binding_factor_2	A	G	actgtgtgcacacggaagtttccactttcacacggatcagtgattcctacagagcctggta[A/G]gaaaagacctgcggcgagc
62782_30	contig_62782	5	37.9	0	C	T	gaaagctttaataagttttccattcgtgc[C/T]ccctgtcatatgcttatgagactaaagctcaaagaaagaccacctttgttaagttttggtt
78252_54	contig_78252	5	38.1	0	C	T	tctcggtgcaatcccaactgctgtcgtacactctgaagtgtaccaaaagcaaa[C/T]atgaagacattcagagtgtgccatgcaccacaaactgttcttttgaaactggaaaggtaaa
1886_343	contig_1886	5	38.3	loc100037090_protein	A	C	gtgtcatgctgtacattcagagtcagattatcttctgaattactgatgcagccctttacat[A/C]agtctggtaatggcacccgaaaggaagtcttcgtaattcatcctcacattgcctgtcatgg
2494_252	contig_2494	5	38.8	0	C	T	tgtacaagtagtttctacgcttttgcacactgcacctgctgcgaactccactctgcctgcc[C/T]gctttcacgtgatagtagttgagcaactgacagagtcgtgtcctgatataacccagagaag
52991_1501	contig_52991	5	38.8	n-myc_downstream_regulated_gene_1	A	G	ggatataagcncctgctccaacagccatgccgatcacactcttcagtccaaaatgtttaag[A/G]attgatggaagtgtctcagacagttggtccatggaagggtactcatatccagtggcgaagg
62481_77	contig_62481	5	38.8	proteasome_subunit_alpha_type-2	C	T	aaagaaatcggttacacagatgtacaaataataaaaatgcagcattcaaaaaccaaccaaa[C/T]caaaatggcaaactgtgtaagcagttgtagtgctgtagtttaagcaattgctgccaggtaa
53435_135	contig_53435	5	40.6	0	G	T	tcaatgctggagatcagaggcaatctgtgatattgtttgtgtgtgtaatgctgacattctc[G/T]gtgtcgttcctcgtcattgtgcagctcgttagaatatcaaacaccacaaacttcggttatt
128109_61	contig_128109	5	41.3	0	C	T	gaggtgagcgcggctctggtgaaaattattaaaatatcccgtttaaggcttctatgaaga[C/T]tacaaacggataattctaaaagagtaggtcttgatttgtcgctcttctgtgttcaggttgg
110529_603	contig_110529	5	41.4	novel_protein_vertebrate_scinderin	C	T	ctgtaaaatccgcaaagatgtacattgagacggacccatcaggacgggacaaggacacacc[C/T]gtagtggtggtaaagcagggacatgagccccccaccttcaccggctggttcctagggtggg
120328_77	contig_120328	5	42.2	tumor_protein_d52	A	G	ccttcaagtcatttgaggagaaagtggaaaccttaaagaccaagatgagcccgacgccatc[A/G]acaggcgatggtgaagaggtttcagaatccacgcctgatggaaagccagtggctgaacagc
17758_71	contig_17758	5	43.1	0	A	G	gtatgcatttatttgtcacacaacatattcacacaggtttttgggtaattagcgcagaaat[A/G]atcaccagaacattaactcagctgtgttttatatggaactgctttaacaggttctgacctt
53597_765	contig_53597	5	43.1	retinoblastoma_binding_protein_4	C	T	aggcatcaaactgggcatcatcattgggcagctggacactggcaataaccaggtgattctg[C/T]tcatcagaggtatgtgtgccgagaaccagacggtgcacgctaaaatccttcccttcaggtc
55611_48	contig_55611	5	43.1	0	C	T	cttaaaagctgtaaatgtagatttaggcctcaatatttttccttgta[C/T]ctttagagttttgaaatatagcccaattagacgctgttgagatggaatgtcctcaaatcct
85418_101	contig_85418	5	43.1	0	C	T	aggaagtccattaaagtgtttggtctatatctttaccacaggaagctaaagcaattgaaac[C/T]gactgtggatggacagcatgtgctatcacaccaaatgcactgaaagtaatttatactatgc
87680_136	contig_87680	5	43.1	0	C	T	cagtagacgacaacactactgagaagttcacagtattaaaaaggccagtgccgcacataat[C/T]gccgaaagtgcaaatcag
33543_172	contig_33543	5	43.4	novel_protein_vertebrate_atp-binding_sub-family_f_member_1	A	G	tcagcgacttcttttgatttctttggcatttttctgttaagccttttctgtcacaaggaat[A/G]aaagtacggtatgttaaatgagactcagggatgtatcacagctgacaatgcacacgagcac
53007_209	contig_53007	5	43.4	novel_protein	C	T	ttgtgccatttgcgtcagaccaacagagccaaaacaaaccaaccggacgctttgaaccaac[C/T]atgctgccttgtggctgaaaactcatcactcctacacaactgcaaacaaacaacatagtct
53540_630	contig_53540	5	43.4	protein_phosphatase_regulatory_subunit_10	C	T	cgcctcctcatgagaaccaagagctggagcaacccggcacacccgtgcccaccgaggaccc[C/T]gaagctatggaaaccggtgataaacccaatgctctgtctgaacctcgtggtgaggaggaga
75322_75	contig_75322	5	43.4	0	C	T	cttttaaaacaggtgaagattccagatcagtattttacttgctgacaatttatacatacag[C/T]gcttgttctttagtcatgatgtctgacattcttgtattatacttacattcaggccatatca
89769_175	contig_89769	5	43.4	karyopherin_alpha_6	A	G	tgtttcccgctgtgatgttggagatggtccagcacgcctccttcctgatggattccttggc[A/G]ctactaagcaggtgcaggaggcagggg
117305_108	contig_117305	5	45.6	sry-box_containing_gene_4a	A	G	atcgccggggagaacgtcgctgttgttgctgatgtgcgtctgctccaccatagccaggtct[A/G]tgcccatgcactcacttcaacagtctcaacttttaattgcgcacgaaaatcctacacgtgc
12598_85	contig_12598	5	45.6	sry-box_containing_gene_4a	A	G	ctggtttctcgggtatctgtttggccgcggacgcggacctggacttgtagagagtgtgatg[A/G]tccgcagggacggagtgcgaggtcagctcgagcgccgtggactttctgtgcgtcctgctga
100391_74	contig_100391	5	46.4	sac1_(suppressor_of_actin_mutations_homolog)-like_(_cerevisiae)	C	T	tggcgaccgcctacgagaggttcaacctgcatgcaacacctgagaagttctacattgaggc[C/T]tgtgatgatggagctaatgacgtgctggttattgatagggtgtcca
112209_119	contig_112209	5	47.9	c2_calcium-dependent_domain_containing_4c	A	G	aagggtctgagagatcctctgtggcagatttccgcaggcgtttcagcttcatcttaggggt[A/G]aaacgaagtttggcagaaatgaatggtgaagcagtggaagtctgatgtccaggtgactgct
115823_202	contig_115823	5	47.9	hla-b_associated_transcript_1	C	T	tgaaatccgtgcagcgctgtattgctctggcccagttgctggtggagcaaaatttccctgc[C/T]attgccattcatagagcaatgcctcaagacgaaagactagctcgata
1471_27	contig_1471	5	47.9	0	A	C	aaggagagcaccggtggattccttga[A/C]ttcaccaacatcttcaaatttgacattcaattctacaagcaacagaaatggctctgctaga
38307_67	contig_38307	5	48.3	0	A	C	atgcatacctcgactgatgttgtttggttttaatgcatgacgttttgaagatctgtctaca[A/C]atgacacaccccgttttaggaggcagatatgtattctgaacaaag
115626_92	contig_115626	5	49.1	0	C	T	ttaatgaacatcacttacacaaaaccataaacagtgtaggtacagatatttgcttcttcag[C/T]cagtctcagtctgaatatgccagaggttctcctactgatctaaaagcgccaatacatccct
54102_260	contig_54102	5	52.3	0	C	T	ctgctgatgatgttttgacagcatgcaatgtgcgtgtggatgtgttcccaatgatgtcatt[C/T]ggtgcccacagcccccgaggcagatttacatgctctagtctattnccagtgcgaatgagca
54724_661	contig_54724	5	52.3	---NA---	G	T	ttacattgaaatataataatggagattgtgtttttgtttttttggctgaaattctgaaaat[G/T]accccatgtttgaggagctgtgaacttgaaccaagaacatttgatcatctggtgttaaaat
7462_144	contig_7462	5	52.3	0	G	T	tcttctgcagtgaactcaagtgcagtcggcttacctcaccattaccctctcacctccgggt[G/T]tgcgccgcttacgcaagagacacgtcgccaaacacggcacgcctttagatctttaatattg
119806_50	contig_119806	5	53.2	0	C	T	ctgagttagacccggacgtctcatcattcaagcagctcggcagagaaaa[C/T]cggctagaaccagcgagtttatgaaactggtcatagacaggcagtcttgatgcctacgggt
53685_730	contig_53685	5	54	poly_(adp-ribose)_polymerase_member_14	A	G	ctgacttgatggcgtcttgcaaggacatttcatacgctctctccagctgcgagttctcttc[A/G]tttggcctggagtcttttctggatagttctagagctttctgcatgtcctctgtgtccgatc
111923_92	contig_111923	5	54.9	proteasome_(_macropain)_assembly_chaperone_2	C	T	atcactacagatcaactgcaattcatctacgtttacgttctagatctgncataaacacttc[C/T]aaaatgttcatttcgtcgggggatgttgttccttcttttaaaggctttactctgataatgc
116493_173	contig_116493	5	54.9	0	C	T	gtgtaccttatgagatgtaaaaaaacaaatcgattgtacaaaatgatgaacagacattgca[C/T]ttggttacgacacacagaacaaaccagcagtgtctgatgttgaagagtcttacttttcttt
58071_424	contig_58071	5	56.3	0	A	G	gatgacatctactggaagagtacagtctactgcgatgacagaactgggtaactgagaggct[A/G]ttacgtttgtatatatgaatgtgctattgtcagtgacgcacaaaaaaatagcagatgtatg
15549_117	contig_15549	5	56.8	0	A	G	aaacatacgattcgtttcttttcttcaccccagactagcataggaaaggagtgccacaatg[A/G]agaaaacaacacactgaacgaactacaacacctcgctctctgtacaggatactat
15405_33	contig_15405	5	57.6	at_rich_interactive_domain_1a_(swi1_like)	C	T	tgcgagcgagacgagtggtggtgggactgtct[C/T]gaggttctgcgggagaactgcttggtcacgttagcgaacatctcaggccagctggacttgt
61734_114	contig_61734	5	57.6	0	A	G	ccaaagttgctgtcacgtttacagtgagtttggggaaaaaacgtgcccgtgttcaccttcc[A/G]ggtgaggacgggcacggagacgaccattatctggttcttggaggctaaatggactctcaga
7731_75	contig_7731	5	60	0	A	G	cttgtccctgaggtatcgccacctttagatttcccattctgtctttcttcattgtaatgtt[A/G]gacaggtgttcactgagggaggtgaggaggagttttcagg
111449_139	contig_111449	5	60.1	nucleoside_diphosphate_kinase_b	A	G	cgttagtaataactggtccaggaagaaaggcatcgattcagggttttggtagtttgtctgc[A/G]gtttactcatagatccagtcttgtgcacagctcttgtaagtcaccagctcctcaggcttga
52750_232	contig_52750	5	60.4	0	G	T	agcactcaggctcactgacgacgactcctgcacacttcaacactctctcacacagtttaca[G/T]acgccgccgcctcctcggactccaggctctggtcgcgtgtgtttgcactggtcatccttca
124779_149	contig_124779	5	60.7	mhc_class_i_antigen	A	G	acaatgcagtgtaaatgtaatacagggagtgtttctctgtctcaagtgagggcgaaatccc[A/G]cagagaagaaaaacagaaagcacaacaaaactcttagncaccacaga
68917_105	contig_68917	5	60.7	0	A	G	tgtttgtaaagagatacacttgatttacactcagtgagaatgtcaagggtttacattattg[A/G]tggaggttactgaacatttcaataagttcaaggaatgatctaaacatctgcttatggccac
76430_33	contig_76430	5	60.7	0	A	G	gtttatgtaaaatattatagaatgaaggaaat[A/G]aaggaattcaggaaagcaaagaaaaaaaagacaaaatgaccatcagcgtcttcagtcactn
86255_64	contig_86255	5	60.7	0	G	T	agaaagaaaaccacttctgtaaaagtctctacaacgaaaatgtacatccggccacgggtct[G/T]ctccctttgcttttgaacacaagagagctgaacagagagatgtcggccgtcggagcgggat
90313_67	contig_90313	5	60.7	0	A	C	cagttgtgtatctgtattcagacctcagtaaatatcagtattattgatacataattagacg[A/C]tttccaatcatgggtacntctgtggtgactaagagttttgttgtgctttctgtttttcttc
83450_61	contig_83450	6	0	0	C	T	cttgatggaaacaactgtatctctcgtagatggaacagctcatggaatgacaatgataca[C/T]ggaaggacagtacagaaaataaaatgcatttatgtgccattccactgcgactccctagaaa
23431_194	contig_23431	6	10.4	0	A	G	aagcaccgtaaaagtaaaagtagtccatgcaaatcacgcactttattccgagtcttctgaa[A/G]tcctgtttctcacatgaagctaccacatagaattacagatgtgtatgcagtatttttatgg
52522_550	contig_52522	6	10.4	chaperonin_containing_subunit_6a_(zeta_1)	C	T	aggtgaagntcgtgaaggagatggacagagagacgctcatcaatgtcgcccggacctccct[C/T]agaaccaaggtccacgcggagctggccgatttactaacagaggctgtggtggatgctgttc
110257_332	contig_110257	6	11.6	solute_carrier_family_22_member_6-a	A	G	cgtcggtgtaccgggagcatttggacagtgtgagtgatgatgaatccagcgggatgaaggc[A/G]cgcagcagtgtcgccgtgctctcgttcagcgccgccgttatgttcgggatgcgacagtgat
59828_201	contig_59828	6	11.6	ik_cytokine	A	G	cggctcgatagttagctgtggtgctgatgagctccgtctcctcgtagtctttattaacacc[A/G]tctcgtctttctcgagcacgatcacggtacttctccgccagctctcgctctctctccatct
88012_450	contig_88012	6	12.5	---NA---	G	T	tgtgtgttcggcacagctcgtacaaagccatgctaagtccagttcggcattaaatgtatgt[G/T]tgtttgctncgcagccgtttcgggctggccccctttatgtttgtgttatgacttcagtgaa
18271_116	contig_18271	6	13	0	C	T	gtctgtcctgcagtctgctcaccctgagactgttcccagtgaacgccaactcaagggcctc[C/T]ctgctccaggagtctcagggggctttgaggggctccgtccaggtgtgtaccaaacctggaa
66568_153	contig_66568	6	13	rap_guanine_nucleotide_exchange_factor_6	C	T	cgcccagccaatcaggatgcagcatcgccagcgactcggggagcagcagcctatcagacat[C/T]taccaggccaccgag
113974_69	contig_113974	6	13.3	Cyclin-I_[Salmo_salar]	C	T	atacagtgctgcacctgcctggtccacaacgacgcctggaggcaaggtctcttctgagagc[C/T]ggccagcatcagctggggatgcctggacatcagcaggccgtggaactgagggaaaacaaca
115323_115	contig_115323	6	13.3	0	A	G	catagacagaaaaaacagtttgggagccaattagaagaaagatcctagtgcaagagacgct[A/G]agtttccagcatttcgtatacggcgaactgacttttcacttcacctccctcctaagtttcg
20573_193	contig_20573	6	13.3	0	A	G	aattcttccagcagtctggcaacatgtgtgaaacttcgttttaaagctgtttgagaagaca[A/G]taacatcatatacatacaaaagtgagctttaggcacaatgggatgcaacgttggcacagtc
57314_225	contig_57314	6	13.3	0	A	G	cagaaagaacaacatgcactcagcagataatgaatgcagtgctgactgatcaaatgtgcac[A/G]catgtttcttgtataccagaccaaaagactgttcggcaccatatcaaggcattattactaa
58159_185	contig_58159	6	13.3	0	C	T	tattacaactgtgttgtgctgtgctaatgagtttggctcagatcttaaatactactgtaca[C/T]tggcaagggaaacatgtactactcaatacgtacgtcacaaaattggcctgactgtaagaca
72593_98	contig_72593	6	13.9	calcium_calmodulin-dependent_kinase_ii_alpha_protein	A	G	ttgttgccagggaatattacagtgaagcagatgccagccattgcatccagcagattttgga[A/G]gcagtacttcattgccatcagatg
35196_144	contig_35196	6	14.2	0	G	T	aagaacatttcaggacacgacaaacctgctttcaaatattgattgatacaatttccctgtg[G/T]ttttttttttttttt
62473_1091	contig_62473	6	14.2	membrane_palmitoylated_1	C	T	tcctgcttacatctttgccgttcatgtggccagcgctgccattggtgaagacttcctgtcc[C/T]ttgcagtcgtatgtctgcatggcagccttgtctgacttcggtttattctgcagcagctgtt
82249_665	contig_82249	6	14.2	0	C	T	gctagcattaacagaggtatttttattgcctggcacacttttctaaatcaagtgcttgtaa[C/T]tgaaatacctaaacaccctaccttctatgccacag
64000_145	contig_64000	6	14.7	0	C	T	gtcagctttccatccattctggccacgttcagattagcatatcccagcattcccctcttgt[C/T]gtctgccgttggttcatgcaatccgatgaatgtttgcacgcgcttgaggttgcacatcctc
132773_449	contig_132773	6	15	transcription_elongation_regulator_1	C	T	tgatcatagaggtctcatccaacagctgcctgaaatgttctttctttctcttggtaagagc[C/T]tccacatgttcttcaaacaatttctc
78293_65	contig_78293	6	15	0	C	T	ccttgtgtctctcagaatgcgcaataaacatgcattaagttctggtgtcctctgcagtgca[C/T]aggtatgaaattgatgacctgtttcataacaggcagtcatattttgacatgaaaccccata
118209_34	contig_118209	6	15.3	0	C	T	tataaagtggggatctttaatccgacaggagtg[C/T]ctattttttctcccttcctcgtcttgacgtgtcctgccttctcaatgacacagccctgtct
59750_99	contig_59750	6	15.3	clathrin_interactor_1	A	G	tgacccccaacaacagcagcctcagcgcatcccaaagcatgaccttcaacatgtgcccaca[A/G]aacgcaaccacgcctctgtccagatcacagacaatagggggtccattattgcctcagcaga
60718_224	contig_60718	6	15.5	0	C	T	ttttatttttgccaatgcagtttaatagcaagctgtaacaggaccaccagcaaacccagca[C/T]tgagagagtttggttgtctaaagtcagagcttgcatgcattgggcaactctactggtgatc
105401_59	contig_105401	6	16.5	0	C	T	aggactggatgggcaggtgaactggtgaatcaaagtaaaggagaggcgtttacgctga[C/T]gcccagtgtgaatgcaccgtactactcgactgatgctcagcttgtcatcatcgctgaacag
12313_302	contig_12313	6	16.5	0	A	G	gcactgggggagatttgttgtaaagctatttagcaactcattcatcagctaataatgaaat[A/G]cgtgactttgaaagcctttaaatgtcatgttttttcaggccattatcagaacatatgcatt
53820_856	contig_53820	6	16.5	progesterone_receptor_membrane_component_1	C	T	aaaacgtggccagtcctctggatgcatctctgcccgcaaataccccgtaagggccctctgg[C/T]ccgtagaacttcttgcctcttgtaacatcaaacacttttccgttgatagccataaggattc
61833_308	contig_61833	6	16.5	kruppel-like_factor_5	C	T	acttcttatccgtcatgcttggagtaatcagcgggctgctctggggcaaatatttatccat[C/T]tccatgcgtgtctgagccatttcaacagcgtttgtggctagtctcaccgcgggtttgacgt
66947_152	contig_66947	6	16.5	0	C	T	ttaaatactgctcaacgaggcctgaagctaaaaatatggttcttgtgaaactttgcctgtt[C/T]tacttgttattccagagacatcctgatattgtgcc
87904_585	contig_87904	6	16.5	complement_factor_b	A	G	cttcccttcctaccagtggttggatatatagtacagatagtcctgcaccaacatagacata[A/G]cattgtaaaacatgcagtaaaacatgaaagactgttgataataaagtggataacaaagacc
110873_295	contig_110873	6	16.7	0	A	G	atccctcaccttcgttgaagcaaaggcatgtcagaactcgattttagcttcagttgagtca[A/G]taatatttagcaaacggaaaatgaagggggtttatatgtgattacgg
53431_179	contig_53431	6	16.7	sb:cb1022_protein	A	G	atttgtgcttgcaagctgttacaccatgtcccatttttttaaaactgcaaaacaagggcct[A/G]aaaacaaacatgatagccgttttcaacatgactcattttgtctttgttgtcagaaggtggc
6341_129	contig_6341	6	19.4	solute_carrier_family_7_(cationic_amino_acid_y+_system)_member_3	C	T	accaagaacctcaccagatttgccaactaaccatggtggacaaaatggcctcttttggaca[C/T]gcgctgctgcgccgtcgtgtgctggactgctctggggaagaaacgcggttcgcacgttgtc
111884_413	contig_111884	6	19.9	nucleolar_protein_family_member_2	C	T	atggagctgtaatgtttgacactcttgatctctgtagtgctttgtgtattggtttactttg[C/T]tttaataactgctttgtggcagnggatcccggagcgctcaaagaaa
65328_264	contig_65328	6	20.3	0	C	T	gactgcctgcatatgatagtagtcggcacgtcttcattaatgggcgtctacgcctgcgcgc[C/T]tcgtgcgagggcagcagggttcctgagaggcctgccagtgtaaggtagcaggtggtgcaga
87854_862	contig_87854	6	20.3	t-cell_immunoglobulin_and_mucin_domain-containing_protein_4_precursor	C	T	tatttgctgtcatatttgcatggcaaaatgacactctcgccctcgaaactctgcacaatga[C/T]gtccctgcattgagaaactgtgagataacagagaatccaggatgcaaataaccagctgtga
110133_685	contig_110133	6	21.6	muscle_glycogen_phosphorylase	A	G	cctttcctccaatcataattgttcttggggtccactgcttgttaggctccttcctgatccg[A/G]ttgtagaaagtaataatgtgcagacagttgagcagctgcctcttatactcatggattctct
52649_1403	contig_52649	6	23.1	organic_anion_transporter	C	T	gaggatgtgcgtagcgtctgcagcgttccggtttgccgttttggtccaggggcacagtgac[C/T]cgcagaacatccccagcacccatggatgacgttgagaggttggcgtggggggtgcagtggt
53169_22	contig_53169	6	23.1	squamous_cell_carcinoma_antigen_recognized_by_t_cells	C	T	gttgtcatccatatcagagtc[C/T]gattgtccgcctccttctttctcattgtccttttcgaagtccataatgtcctcttggtcct
114934_54	contig_114934	6	24	0	A	G	gggaaattgcagataccccagtcaggaacaggttagatttgctgatgccttgt[A/G]taattctgtggttttgacatgaattgtcctttttatgtccaaacaaacttagatcatatgc
59080_108	contig_59080	6	24	0	C	T	attacaccaaatacacaaaataatgttctttttaggaatgtcatatgacccctttgaacgt[C/T]tcactgtacattgctattcttgtcatgcagttgttgcttacacattacatctgcactttat
88835_164	contig_88835	6	24	complement_factor_b	C	T	cgattcagtcacgtctttgtcagggtgaacaatggaccccaaagcccaaaatcagaaaacc[C/T]gcagtgtgcaaaaagatcacgtgtcccaatcctcgtgttttcgagaatggagaggtgagtc
30485_223	contig_30485	6	24.3	0	C	T	taagaccagcagatggaatataaaaggaaaaaatccaatagagactacgtacaactctaca[C/T]tcaagaaatatgtacacgaaaggcagtaatgaattgttttcctggtgacatatccaaatac
53559_558	contig_53559	6	24.8	0	C	T	gtcttgactctaagtagaccaattcttcacnaggaccaatagctgcaacgttgatattttc[C/T]catcgtttattataacatcccaaggtggaaactggagcgtgtgaatcgtataggcttataa
58746_62	contig_58746	6	25	bcl2-antagonist_of_cell_death	A	G	ctcggtaggtctgtttcgctcttttgacctcccctttgtcgagccatgtgtcaaattcatc[A/G]ctcattctcctcagctgtcgcccatacttctttgctttccacagcgcagcaggagcagatt
88058_17	contig_88058	6	25	actinin_alpha_3a	C	T	tttaggatcatttatt[C/T]ttcttccttcaaaatgtaagccatttgtatgaagggagagcagatgtctcttattaacagt
53378_334	contig_53378	6	26.2	multiple_ankyrin_repeats_single_kh_domain_protein	G	T	tgcgcccggtgtgtccccacgcatgcaaccaccggcaccctactaccccatggctccaggg[G/T]ctcttccggagcagcagtctgtgtttgtacctccgggagcctcacaggaaaccctcaaaca
54138_139	contig_54138	6	26.2	suppressor_of_ty_6_homolog_(_cerevisiae)	C	T	gccactgttnagccatcttaccccagtccacggcagtgtgggaacttgtcttaggctgtgg[C/T]gtccgcactctagatgacgaggatgatggtgtggaggacgaatgctgatggtgtccatgtg
57941_275	contig_57941	6	26.2	loc779081_protein	A	G	ctcgaagccgtccgtcagcattgccgtcccggctactgcatcctgcatactttcctaaata[A/G]tacgtctgttcgtgaaggtaatgttgtctcttcact
115402_113	contig_115402	6	26.6	0	A	G	aaccatctgtctgaggtaataaactctaaaggctgttttctacttcaaaatctgtactaat[A/G]tttgccagttggtaccgtgtgtagttaccaagtcaaatggtgtacagctgtgactccaacc
132418_668	contig_132418	6	27.3	egf-containing_fibulin-like_extracellular_matrix_protein_2_precursor	A	G	ccgcctccgtgatcaccgcacctgagacctccagccaatcagagcccagtgctcctgtgga[A/G]actaacgactcctttaacccctgtccagtaggctacagagcccaaggagaaacctgtgtgg
58128_113	contig_58128	6	27.3	0	G	T	cacaataatctgacgaaactttgggaggtgcctgcacatagtctcacagtttctctgctgt[G/T]ttgtccagtggaacttgaatccagtctggtgtttatgtctctcggttgagagaaaacaaat
92922_22	contig_92922	6	27.3	claudin_g	C	T	tctgtccggtgctctgcacga[C/T]gcagctcatccagattccctcccatgcagtctgcgccgtcacgatgttgttgccgatgaaa
92857_90	contig_92857	6	27.7	nuclear_factor_related_to_kappab_binding_protein	A	G	cagtcacctcgtccgattctaaagcaggcactactattcgaatagtgccaaaccttggggt[A/G]atccctcagaaacaaggtcagactgtctcaatca
52736_524	contig_52736	6	28.8	sterol-c5-desaturase_(fungal_delta-5-desaturase)_homolog_(_cerevisae)	C	T	aggaaagagaccatgctgaaaatcagccctgaccatccgaggggcgaatcattgacgctgt[C/T]gtacagtttgctgtatcctctgacctcggcgaaaaacaatgctaccgtcggtatgctgatc
57366_288	contig_57366	6	30.7	ubiquitin_specific_protease_25	A	G	aacccagctcaggtgacagcagtcaaacagaaccagacgatgcaggctcatcagatggttc[A/G]ggtagcccgcagacagccacacagaggactcccatacacaagccttttactcagtgcagac
1857_222	contig_1857	6	31.7	baculoviral_iap_repeat-containing_2	A	G	ccctgccactgcaccagtgactgaaagaagtctcgctcgagctggcttttattacactgga[A/G]tgggcgaccgtgtccagtgtttccgctgcagtgtgacagcagacaactggaagtctggtga
54114_493	contig_54114	6	31.7	zw10_protein	C	T	ggtgaaaaatgtttcggactgtgtagaaaagctggactgcacactggggggagctgccaac[C/T]gcctcagacagagtttgtacggcaaggtccattaactgctgcactgactcactaatgcgac
56006_800	contig_56006	6	31.7	0	G	T	aacactagactggatatacatatttacatcttgtagaaaaatggtttactcaagctgtttt[G/T]gcagtcagtgccatgtggacaaacagggagtgaaacattatgttttccttgaggaagatta
82625_851	contig_82625	6	31.7	complement_component_q_gamma_polypeptide	A	C	aagcagacagtgttttctcaggtttcctgattcatgcacactgattgattgctgcactgtt[A/C]agacctataaagacattcttgttaaacatactgtatgctttactcatggaaaatgcacaca
112649_88	contig_112649	6	33.5	sialidase	A	G	ctctatcagcttgtttggggataaaactgtggcaaaatcctgtccagagttggagctcaaa[A/G]cctctgttctgtaaccaagggtggttcgagcattncagtacagagtactcacacctttgtc
57323_385	contig_57323	6	33.8	transforming_growth_factor-beta	C	T	catttagctccatggtgctgttgtacactgagatgagctctggtgggatgtcttttgactc[C/T]tcttcctcatctacttctggttcctgagacagtcgtagcttgctgagaatctgtcctcgaa
7168_296	contig_7168	6	33.8	inositol_-trisphosphate_3-kinase_c	C	T	gcagggagagtcaaagtcagcgaggaggtcgtccatgaggttgtaatcctgctcgtcacgc[C/T]gagtcacgccatagtatccaggaacgaaaggccgcagtgagtcgctcatgagctgcacaaa
76649_59	contig_76649	6	33.8	0	C	T	ggtgacttaaatcagtgagtataaaaaattcattcagtgttaacagttgttcagtgta[C/T]gaccactgtggcgtagtcagttcctgattcaaacttcactacaggagcagagttttca
7705_376	contig_7705	6	33.8	elmo_ced-12_domain_containing_1	G	T	agaggagaatcaggacggagttccttccacagcttcatgagcatctcctcatgtgctgggt[G/T]ttcacaatcatacggctctctacgcagcttctccacctccactactaggtttcggtaaccc
117883_465	contig_117883	6	34.1	PREDICTED:_hypothetical_protein_[Danio_rerio]	C	T	tgntgaggttgagaagaacgtgctgctgtttgcctcaagggttcaagcactagataccggc[C/T]actgaacacatcactgcagctctgaccttcactgc
60784_375	contig_60784	6	34.1	loc494865_protein	A	G	gatggaatggactgactggcctcaacatttactacaagtcctactgaatttacctgctgaa[A/G]cccttcgctatgctgtcgttttcgctacttttgaaaagctgtg
81867_45	contig_81867	6	34.7	ring_finger_protein_180	A	G	tcagtttcagcagaggctacatgggacacagtacgggagatgcc[A/G]agggttgaagatggagagggggctgagcttattgtctgagggagagactccacctcattct
111094_122	contig_111094	6	36.1	exoribonuclease_1	A	G	actcctgaaatgagtctacaatctccaaggtgtgtgtgtcgatcaacaccatgggaaactc[A/G]atgatttcatgcaggtagtcaggtgggttattctcttcacatgtcgcttcaaaatccacca
133874_74	contig_133874	6	36.1	protein_phosphatase_regulatory_subunit_3b	C	T	catatccagcatagcttggccaattgggaaagattccatgtgagcatctggggctgccata[C/T]cggtcaaaatgaacgtcccaatcactcacaccataccgctgatggtcaccgctagagtcat
133174_120	contig_133174	6	36.3	fyn-binding_protein	A	G	ttaaacccaaaccaccagattcgtcccaggactctgagactccaaaggtcccattcccaaa[A/G]gcaccactacagaagcctgcttcaagcatcatggcgaacgaatcaaaggtaacaagcccaa
92623_139	contig_92623	6	36.3	alpha-methylacyl-_racemase	A	G	caatcccaaatgcacacatgagacctcctccagcaaagtctgctaccaagttcagtggagc[A/G]tagggtttctctgaggtacggcccagcatggacagcaagcctgacatggccaggtagttga
88620_356	contig_88620	6	38.5	1-acylglycerol-3-phosphate_o-acyltransferase_9	A	G	ctcgacaggatggagaggatgctgttcacttcgctaacagagtgaaatcagctatagcaca[A/G]cagggaggactggtggatttgtcctgggatggaggactaaagagggaaaaggtaaaagagt
53281_695	contig_53281	6	40.8	gelsolin_(_finnish_type)	A	G	catctttgcctttccaaacaaagatcttgccatctgagccgtgatccaggatgaaacagtc[A/G]cttgattccagtgcactctgggtgaaagggttctcagcagccaccagagcaattgtcatgt
55735_675	contig_55735	6	41	vacuolar_protein_sorting-associated_protein_29	A	G	tctgctccggataattcaagttctcatcgaagtctcctctgacaatgtgcacgtctccagc[A/G]agtgttttcaggtagtcgtagctctcctttgtgcaaaggtttcccgtgcagaggatgtgct
124661_96	contig_124661	6	43.3	0	C	T	tcttttgtgaatttttatgtgattcctgtttgggattcaacttgctggatatgcattgctc[C/T]tggatgatgggaacattagttcttataggcttaagaatatatcctgattttct
55994_106	contig_55994	6	43.3	0	A	G	cagttgatgataaaggcaattggtgagaaaagacattttctatactctgtgctatgcaact[A/G]acatctgtgcaaatccaaactgactgttagaccttaactgactacattggttacggatatt
120928_164	contig_120928	6	43.7	0	C	T	tatgaccataactctttcatctcttggtttcgggctttgttgttaaaaaaaaaaaacgaga[C/T]agtttccaggtttggtcctggtcaccatctacagcgctgacgttataatataaacacaaag
14977_80	contig_14977	6	43.7	apical_endosomal_glycoprotein_precursor_(mam_domain-containing_protein_4)	C	T	gtgaagcccaaactcgtacccctctcttgggtccgtcaggtccagcatgcacccttcagtt[C/T]tcctacagtctcagcggcagtaacccacacataggtgatctggcg
54954_324	contig_54954	6	43.7	d-dopachrome_decarboxylase	C	T	cataggagtgactgatactgcggagaaaaacaaggagcatagcgccaaaatcttccaattt[C/T]tgacagaggaacttggacttggcgatgaccgtattttgatattgttctaccctctggagcc
55246_508	contig_55246	6	43.7	bromodomain_containing_3	A	G	tcgtgtgatagtccggaagaccaagtttaacagcatcaacaggctggtagaaaggccatgc[A/G]aactgg
57441_340	contig_57441	6	43.7	0	G	T	ggcaaatgcagagaacggtgaaagcgatacaatgtcttttttacaattacactgagaccag[G/T]gatgcatcagattcacattaaggcaaaatgtgattacaaaacagagacagctgttcaagtc
10643_147	contig_10643	6	43.9	alpha_-mannosidase	A	G	aaccagtcacagtgaaggccgtggatcgtgcggaggcggtgcgggaggccttcaggcacgc[A/G]tggaagggatacaaggcctttgcgtggggtcacgatgaactaaagcccatatctaagactc
87844_1868	contig_87844	6	45.4	spectrin_alpha_2	A	G	agtttctcattaatccaagcttcctcttcctccacattcgccacaaactgctggtactcca[A/G]cgactcctcaagcctctgcccacgagcagcagccaggtctttcagttccctccagtgctcc
66183_195	contig_66183	6	46.7	zgc:162344_protein	A	G	gaaggatatggccacctctcctgtggttccacaaagcttccggatatctgctccttccaca[A/G]ttcctcccctcggcctttcccgcactccacaggcttcca
70369_119	contig_70369	6	46.7	0	A	G	acgataacccagtgtcccgacaaatgctcatggaatgttctcatacaagcatgttgactgt[A/G]ctgtatctttatgcttggcatttaccctgacttcagcagcttaattttatccactgatgcc
110366_611	contig_110366	6	46.9	glutaredoxin-1	A	G	acacaactactttgtcgcccttaatttgcgctttaacaaattctgccattgctcttgaagt[A/G]acaaacagcttttcacgactcaagggtggtcaaaggaaacaccgggag
113891_50	contig_113891	6	46.9	0	A	G	ttaaattttgcagctccagccgaacttgccaatttctcttgccaaatgc[A/G]ttcattccagtgcaaaagccaactgggcaaaagtttactgcaggtttttttttttcggtga
67578_280	contig_67578	6	46.9	nicotinamide_nucleotide_transhydrogenase	A	G	agctgagggcgtcatatccctgagcaatagtaacacggggcacctgatccatggccaggac[A/G]gtggctttgcgctgggacaattggtccatgagctcagggttctgagcaggatagatgaaac
87896_2052	contig_87896	6	46.9	complement_protein_component_c7-1	G	T	gaccctgtcatgcccaagtggaatgcagaaagaaggtgaagcagaaatcatgtgccgtctg[G/T]gtctcagctggtatccaacacctgagagtgtccgatgcagtccagtacaagcagtgcccac
132401_648	contig_132401	6	47.5	nedd4_protein	A	G	ctgtgggggagctgaggctacggggtctgcgcacttgtggttcacttaggtggccgctgga[A/G]gaggaaggggtggaagcgggggttgtggctgctgtagcgccc
54606_449	contig_54606	6	47.5	alanine-glyoxylate_aminotransferase_2	A	G	tctgcaagtcttatcttctctccatgtagttttgcaccgcctggttaaacacggcgaggaa[A/G]aagtctgcgtcatctttagttatgcacataggaggcttgatcctgaacgtctgtccataca
67939_110	contig_67939	6	47.5	0	A	G	gtataaatcactgaccattaaaccagttacatggagacaaggaagattttagcccttgcca[A/G]tgcaagagtcaacctccacatgttgccttattttatgcataaatctctgaaagcagagtga
63274_214	contig_63274	6	49.7	rho_gtpase_activating_protein_24	C	T	gacaggcggttctgctggtgctcgacgtctcgacttttagcctcacgcatcgtgacgtgac[C/T]gttgggcacccagagtccgttccgtgcattt
110259_547	contig_110259	6	52.5	0	C	T	gtgccagggcaagcagacatgctattggccagtgaagccccgcccttgacgtgtgccacag[C/T]catgtgagcaaccaatggccagcagctgttatctttgggaggtggagtcaaggggtctaaa
120261_368	contig_120261	6	53	folylpolyglutamate_synthase	C	T	acaggaagtgcgccacctagtgcctgaaccttcagtcctggtacttgtaggagtagctcac[C/T]cacaaattaaaatgtgctgaaagtttactcaccctcaggccatc
133992_82	contig_133992	6	53	0	C	T	gctggttttaaatgtaagtttgggtgaaatgcgcatgtaaatctttcagatgtcttttgct[C/T]tttgtgtaaatatgaaatgtggatagcaacagtgattttgagacacttttgcactgtttct
57937_330	contig_57937	6	53	0	C	T	acctaaacttgaatttgtcattagctgttcagcagtgattttgtccctctgtgtatttgtg[C/T]tggatcaatgacatgtaactgattgactttgcaatgatgtgtaaaaaaaaaaggtcttttt
61301_65	contig_61301	6	53	60s_ribosomal_protein_l35	A	G	tttcctgtgcccgcactcgtttagtttcgtccgtaacccggtagattttcctgtgaccgtt[A/G]caacttcctttcttgtggcagccatcgagcaaaatggcaaagatcaaggccagagacctgc
54701_786	contig_54701	6	58.5	guanine_nucleotide_binding_protein_(g_protein)_beta_polypeptide_2-like_1	A	G	acgagcccgacagagcgaactgaccatccgatgagatgaccacatcgctcacgaagtgcga[A/G]tgtccacgcagggctcgctgaggaatgccgtagttggtctcgtcgcgggtgagcttccaca
110452_51	contig_110452	6	58.8	3-hydroxy-3-methylglutaryl-coenzyme_a_reductase	C	T	cctcgagtcattccgtccgccagaacacgactgttcacgccacctgacaa[C/T]gtgacggctcggcatcctcgattagtgctggccactaaacatccctctgttgttgccatgg
116559_26	contig_116559	6	58.8	0	A	G	actctatcgctgctcatttcactca[A/G]tctgtgtgtgtttagtcttgcactaaaagccaaaacgttacttgctcaaatcctgatagga
133829_91	contig_133829	6	58.8	3-hydroxy-3-methylglutaryl-coenzyme_a_reductase	A	G	tctcctgtactttgggacactgatggttccagccacagatctggtcactggtagcaaaagc[A/G]ttcatggacatcagacacattgtcacagcaacagttcccacaatcacctcccacggatggg
15892_69	contig_15892	6	58.8	0	A	G	aaaaaataaataaatgcaactaattctacctgatctacatctacatatcatatacgcccca[A/G]atttaaaaccgcaactccccattggacagtgaatttgattggcgtcagggctcctccaata
24607_65	contig_24607	6	58.8	3-hydroxy-3-methylglutaryl-coenzyme_a_reductase	C	T	cggcctgctcaaaaaacacatacttggccgccagtaacagagcgagagagagggtgatgac[C/T]tgctccagatccacactggacatggttctgtcngactccatgtttggtgcgggcagaacta
82722_162	contig_82722	6	58.8	0	A	C	gttattatgtacatgaaacatctgaaccccaatgacattacattcagtgcaaatgcaacta[A/C]taacacactagactgttttagacggacgcntgtctcgggccaaacacacgagcagaacgcc
86357_156	contig_86357	6	58.8	3-hydroxy-3-methylglutaryl-coenzyme_a_reductase	G	T	ccgccgctgtcaactggatccacggcagaggaaaatccaccgtgtgtgaagctgtgatacc[G/T]gcacgagtcgtcaaagaggtgttgaagagcagtacagcngctctggtggagctgaacat
13172_211	contig_13172	6	59.9	0	A	G	acatcatatttgagagtctgggcttcagaaatgcgctcggactggtttgattatgtagatc[A/G]tgtggatgtaatcgtgcagctgtctgaatttattcaatatgtagttttaaacactgaaggc
6622_88	contig_6622	6	59.9	mgc82685_protein	C	T	cgccgcgggagatcaggccgaaggagatgggcgtgtgcggtttgagcatgcccagccggtt[C/T]agacacacctcgtccagctctccgttcagaccccaggcgtgcaggca
112289_273	contig_112289	6	63.3	0	A	G	atcagtgcatgcaaataaaccaaacacttgaatgtattgaggaaactgaaacgttcaagct[A/G]aatcttcttaaaggagaagtccacttccaaaacaacaa
61373_251	contig_61373	6	65.1	uv_excision_repair_protein_rad23_homolog_a	A	G	gtgtgacctggatgtagttcatgtgcccgcctcctgcctcggccacgcccccgccnccgcc[A/G]ccttgccccgcctcctgcaccggctcattaagcatctggataaactgctcctgatggctgc
64641_114	contig_64641	6	65.7	transmembrane_protein_38b	C	T	acaccagataccacatgagcgaggcgagcagcaggttggtggtgttggacagcggtgcgac[C/T]ggcgcgtctgccatcatcagcgctgagagaacggctccaccgaaacaatacagcatcgaac
74354_84	contig_74354	6	65.7	0	A	C	gtgccgttcacactcgtccttcagcagatcatcttcagagtcaaacatctttgctccagtg[A/C]aaaacacactccgtattttagcatttctgtgagttttcaacggtttgcactccaaaaatat
117561_62	contig_117561	6	66.2	0	G	T	ggttcggcggctcaaggcatcaggacggtgtgattttggcactggaagagcgtcagtgatt[G/T]tggcacgtgctcactgatgtgattcagcgttcacaatcctctcctcgcacacgaggtcgag
52755_1130	contig_52755	6	66.2	mannose_c_type_1-like_1	G	T	attctgccagtcatctggctggttaggctcccagggcaggaagtctgcttgagttccatcg[G/T]tccatacgtacgttccctctctgttgatgtcattcagaccgacccaggaagatctgctcat
59739_352	contig_59739	6	66.2	0	C	T	tttggtttaatcacattagcagtgtccctgttcagggcagtgtttttcttctgtttcttat[C/T]gctctttttgtctcattcaacttgaccattactagggatcccaaanacagcagttttaaat
61314_332	contig_61314	6	66.2	mannose_c_type_1-like_1	C	T	cccagtttccctcggacgccacgtcattcagcccgatccagaagatggaggtgctgatctg[C/T]gtccggacccacatccgctcttgaatgttctggatgctcatcagattactgcntttactga
4076_107	contig_4076	6	66.5	0	A	G	ggaacactccagtctgaccagagcttcctttcgagagtctgattcctgatgctcaataaaa[A/G]aaaatcatgatctcaaaa
55058_576	contig_55058	6	66.5	mannose_c_type_2	A	G	catcgttccatcggcccgactgatngaacagctccacacagtcctcgtcgaagcccaggtg[A/G]ttgttgggctctccgggagcccagtatgtgaacgtgacctcatgatgatccgac
89434_55	contig_89434	6	66.5	cysteine-rich_secretory_protein_lccl_domain_containing_isoform_cra_a	A	G	tccgctataaaagttcttaccctcagctttgagaagagtgcagtctcctccaat[A/G]tcattgagaaccactccagcgtgaatcgcagcggcacagatattagagtccccgcgataca
90545_134	contig_90545	6	66.5	nucleoporin_54	C	T	cgactgacggccatgatcacgcccagctgctgcagctgagacttcacgttcatctgctcca[C/T]gtaactgtagagcgtggacgccgggactcgcttcgacgtgccgttaggagaacgttccacc
118234_130	contig_118234	7	0	dead_(asp-glu-ala-asp)_box_polypeptide_47	A	C	acttcgacatccccacacactcgaaggactacatccatcgcgtgggccgcacagccagagc[A/C]gggagatctgggaaatccatcaccttcgtcacacagtatgacgttgaactgtttcagcgaa
25595_26	contig_25595	7	0	0	A	G	tttcagagaatatagagctttattc[A/G]tccctctacatcaactccatcaatactgatccaccatcacctactttactattaattatga
2928_15	contig_2928	7	0	---NA---	C	T	gaactcgccctcag[C/T]gcagacaggaagtgacgtcgtcctaagatggtgtttccggtggcgctcttgcctgagcccg
4632_353	contig_4632	7	0	trio_and_f-actin_binding_protein	C	T	cggcgggagctgcaggctctgtcggagcgatactctcagaagtgtctggagctgaagcgag[C/T]gcagcagcagagcctcgacacacaccggctcatgagccagaaagacacacagatggagcag
59712_211	contig_59712	7	0	ww_domain_binding_protein_2	G	T	gcgctcccatgtacatggctcctcctcctccgtatcccggacctcctcaggactggtgtcc[G/T]cctccagtggctccaggaaatgccaaagcagcagaagcggccagcagcgccttctacaatc
119732_159	contig_119732	7	0.5	mutant_sterol_regulatory_element_binding_protein-2	G	T	gtcgcccagctcggacagactcgggtccatcgtgtccatgaactcggcggcgtccatcctc[G/T]cgcggatgtcgcgtgtctctgtgtcgtgtctcgagtctctctgaatgtctcacagcatcca
121334_108	contig_121334	7	0.5	0	C	T	ctcaatcatcacctacatgtcaggatctatttaaacacagcaatactgagcagatcaacct[C/T]aagagcacanaacgattgttccatgagacggaacaaagcgtctgaatgtgactgcgcaggt
134002_271	contig_134002	7	0.5	upf0466_protein_mitochondrial	A	G	atatgtcatgttcctccagaagagccgcgaagttcttactgatcagagtcccgacgtacag[A/G]aacggagccacgaccatcatgatccgcaccagac
53194_246	contig_53194	7	0.5	sterol_regulatory_element_binding_transcription_factor_2	A	G	cgaccccctcgcccttctgcggactcacactcatctgcaccgccttacacagcgccagcac[A/G]gccttnggcagcgggtgatccagcgtgtgcagcgctctgggcatccgctccgcctccgcca
60424_318	contig_60424	7	0.5	riken_cdna_8430419l09_gene	C	T	atgtaggagagagagacggcctccaccgtacccagtccgaacagcacgtaataggctcccg[C/T]ctgcgtctcgtgcagcagcggaccaatcagcttcccctgagccgtgaggttgaagttcacc
63036_296	contig_63036	7	0.5	loc558785_protein	A	G	attcntccagctcgtctccgcgtgtgaacagcaccaccgtgtggcggagcgcctcctcgcc[A/G]aacacttgcagcatttgcgcgacgacccgatcttcatccgccgtgtagcgtccgagcggga
63945_257	contig_63945	7	0.5	sterol_regulatory_element_binding_transcription_factor_2	C	T	gaggaagacacgagggggaggagtcacagaccagctcacgtgacgcagcgctggtgtatca[C/T]caactcaaccagctgcagctcacaggtaagctggagcggcggccgctgtggggtgtgtg
96128_80	contig_96128	7	0.5	zgc:162198_protein	A	C	tcctgtaccctgcacaggacccgccttcccattcgtctcctccgctctgactggacttatt[A/C]ttttggtgggagtgattttgttcggtgagcgtgaagctacgaccacaggacgccg
113366_76	contig_113366	7	3.6	ran_gtpase_activating_protein_1	C	T	ctgccagaatctttcctcctccgatgcccattccacagttgttcaggcgcagttcctgcag[C/T]gtgtggcaggctgcactcttgagcagcttctcgatgcctttcacgccgtcgggtccaaaag
113977_41	contig_113977	7	3.6	protein_interacting_with_c_kinase_1	C	T	gaaaatctctggatattgtgctgaaaaaggtgaagcatcg[C/T]ctggtggaaaacatgagttcaggaactgcagacgctctgggactcagcagagctattctgt
118476_19	contig_118476	7	3.6	0	A	G	atcgcggtttgcgaagac[A/G]agatgtcagaagaaagaagagtctgtaaatacacgcttgtgtctgtccactagtgtcgttc
133685_42	contig_133685	7	3.6	ran_gtpase_activating_protein_1	A	C	cttaaggagctgaatctgtcttttggggaaatcacagagga[A/C]gctgcactggaagtggctcgatctgtccagcacaaagatcagttaaagagacttgacctga
134282_162	contig_134282	7	3.6	0	A	C	tcctgaagataatcatgcataactgcttactttttcccttttgattttagggtgaatttta[A/C]catgaatgtgaatatgacaggtgttggtgagattcaccctattaccattgatttaacatca
134393_259	contig_134393	7	3.6	0	C	T	ctaaatgggattacagaggttattggggaccttacctgctcagtgtgatgacgttcaaact[C/T]gtctacttataactcgctttcacagcctcattccatttataattgtgctcttgcaaattat
2354_14	contig_2354	7	3.6	---NA---	C	T	cctcagtctccca[C/T]gttgtgattgtgtcaggaaccttgagaggaacttgtgtggatccagagtctcccacttgag
4826_120	contig_4826	7	3.6	thyrotrophic_embryonic_factor	C	T	aaggtctcnccgtcgtacgggatggttttgtcccagatggcaggggtgagagaggcggaga[C/T]gcctgaac
57266_369	contig_57266	7	3.6	0	C	T	aaatgtacaagaatgaagnttgtttttataggccaagtttgtgttttcagcngatttgtga[C/T]gttggccttgggtttctgttataatctgtcatatagactccagacgctgagttctacattg
60429_418	contig_60429	7	3.6	cold_shock_domain_containing_rna_binding	C	T	tgtagctatttcacacatccttgtggcccgaaaggtctctgtatacacgtcgnatttgcaa[C/T]ggcgtcacaaaagcttgcgtagagcttgtttctggttaaatgagtcgtctgtaggtgtgag
63035_90	contig_63035	7	3.6	0	A	G	ggaaggagtgaacaacatcgacgatgggaaagctgtgcttctcagggttggaggtgaccct[A/G]gtgctgttgtttgcatcggtcagtttactggctgtggaagcaaggacagtccgag
78642_68	contig_78642	7	3.6	chromobox_homolog_2_(pc_class_drosophila)	C	T	tggaggagctgagcgcggtgggagagcaggtctttgatgccgagtgtattctcaacaaacg[C/T]ctgaggaagggcaaactggagtatctggtcaagtggagaggatggtcgtccaagcataaca
84572_250	contig_84572	7	3.6	exportin_6	C	T	ccaaggttcccgagaaattgctnttatctgcgtgccatctcctggtctccatggcgaccac[C/T]gtgcggccagtgttcctggtgtcgttgccagcggtgcagaatattttcaacctgatcacag
88290_252	contig_88290	7	3.6	cold_shock_domain_containing_rna_binding	A	G	ggtcacggctacatcagaccggctcacggtggagaggacatcttcgtacacatctcagagt[A/G]agtcagagttcacgtacctgctaaaaatggaaatcagcttatattttacatgctgaaagtt
88603_331	contig_88603	7	3.6	zgc:171445_protein	A	G	acattaaactcttgtcgggattcaccgcggacacatnactgcttggatcatcaccggagtc[A/G]tttgctccattagtgcagcgggtcgatgctgaagatgatcacgtgcttgtgtatctgaaag
93954_69	contig_93954	7	3.6	0	A	G	taacttgagtgacgggtgctgttacaccccaaaccttcacaagacccagngtcaacctgtc[A/G]gcctcggccagaccatctgtgggaactgtgctggtgagaacacccgaagacacagtgaaag
117600_259	contig_117600	7	3.9	hepatic_leukemia_factor	A	G	cctctgctgagaatttgcgcttgcgtgggtcgaagatttcctgtcccgggacgctggagag[A/G]gcgaggtcggcggggtcaggctcgtacctgactggaacctggatggtgtctg
47266_57	contig_47266	7	3.9	---NA---	A	G	ggaaagtgtcgtttcagaagatgtgacactgacgcttcctacagatgtaatccagg[A/G]atcagtcagatgctccgtttcagtgcttggggacataatgggcca
57930_187	contig_57930	7	3.9	PREDICTED:_similar_to_Y51B11A.1_[Danio_rerio]	C	T	catcatgctctaattccagatccaggtctttcttcaaacgctcttcttcttcatcctcttc[C/T]tcatcttcactaccaaatgactggattccaggaggccccgtgaatggctgttccttgtccg
83909_137	contig_83909	7	3.9	0	A	G	ggcggatagaactgcttagtgactgttgttaaatttcgcgggcatgaaatgtctgactatt[A/G]tcagtatgtaaggcactgctaacacaataatcactttaaaccctaggtttatgtttgtcag
87862_887	contig_87862	7	3.9	atp-dependent_rna_helicase_ddx39	A	G	tcgcactcatccagaacgaagtgcttgacnttcttcaggttcagggttttgtttcggacca[A/G]ggcaaggattcgtcctggcgtgccaaccacaatgtgagggcagcttttcttcaagacctcc
99413_208	contig_99413	7	3.9	zinc_finger_ccch-type_containing_7a	A	G	tttcctgcgcaggacgttgaacaaagccagagccgacatgctgatctctctaactgacaac[A/G]actttgggatctacaattttgtgcttcaagactaaacaaac
112654_162	contig_112654	7	4.2	0	C	T	ccaggtctgcaaaacaaaatcacagccaaaactagcacaatcgtgttctggggaaaaatag[C/T]tttcaaaatcactccaaataaacaatctgcagcaacaggttaaaagtagcccaattccaca
61337_241	contig_61337	7	4.4	0	A	G	accatttttgcgaactgggcgtaataatcacgcagtaaagcatccagcagaagttcaagtt[A/G]cattgttccaagtcacattgaatccagcatttatcatggtggtctggatgcgctgcg
102532_83	contig_102532	7	4.7	0	C	T	acagaataaagaagccggcaggagcacacacacacagctcaagtgtatctcagcgagtgtc[C/T]ggatggagggagacggaggtgtgaatctcacacagagtcctgagactctcaccgagg
110703_238	contig_110703	7	4.7	creb_binding_protein	C	T	gttcaagccatatttcccaacccaaaccctgcagcactggaggacagacgcttggagaact[C/T]ggttgtttacgcacgtaaagttgaaggggtattttatgagtctgccaacagcagggatgaa
21380_107	contig_21380	7	4.7	0	A	G	aagaggattttccgccggctgctgctggaccgttttcatacggttgttgttttgatgtagc[A/G]tcaccaaagtctgtggctggtatttatagatgtggaaacactactgactgtgaacacgagt
59819_105	contig_59819	7	4.7	cygb1_protein	A	G	ggtcatgaacgccatcaacacgatggtggaaactctgcgtgatggagacaaactcgacacc[A/G]tcttccagcagatgggcaaatcacacgcgctnagacacaaagtggatccggtttacttcaa
1241_11	contig_1241	7	5.6	28s_ribosomal_protein_mitochondrial_precursor	A	G	ctgggacacg[A/G]gcatctttactgggatctggatccagatagtatggattataccgactccatctcaccaaac
30981_44	contig_30981	7	5.6	monocyte_to_macrophage_differentiation-associated	C	T	gtaaatggggattttgtcgcaggcctcggacatttgattcatt[C/T]acatcatctgattcatttactgacctcagatctgcttttatttgtgatttcgcgagatgaa
73811_127	contig_73811	7	5.6	mif4g_domain_containing	C	T	aaactgccttgaaagacccaggttcagttgacctggagaaagtgtccaatgtaatngttga[C/T]cagtctctgaaggaccagatcttcagcagggaggccgggcggatctgttacacaattgtcc
88612_105	contig_88612	7	5.6	cytochrome_p450	C	T	gcccgaattcttccgcctggttcacaagtgcgtgtttaactgtcttgtatcctgccagaac[C/T]acagccttcttgggtccaaaatacacngtgaacactgacccgtatttcttggacaaattgc
102171_98	contig_102171	7	6.1	0	C	T	tgtcaatgtacaaaaagatcaagttttattgggggtctgggtcataattacagtggagggg[C/T]ganaggatggagctcatgtttgctgctggtctggtggtttg
132953_62	contig_132953	7	6.6	tnf_receptor-associated_protein_1	A	G	ctctgctcggctgtggtgacgatgccctcgcgcataaacagcccgtaatcgtcaaagaagc[A/G]agcgtatttctccggatccttcttgctctggtccaacaggaaccgaataacccgctgctgt
111486_431	contig_111486	7	7	peptidoglycan_recognition_protein_ii	C	T	agctcgtcagcttctctttgatgaaaagccaantggtccaggctctaacagttcgccgcaa[C/T]ttaaatgagtctgagaggaagaggctggatgatgttgtgaacgaagggtttgacaaatttg
116301_150	contig_116301	7	7	zgc:55856_protein	G	T	aaataagcagggccagtttgttaaaaaggacgccttcatgcccttctctgcaggacgcagg[G/T]cttgtcttggagagagtttggccaggatggagctcttcctgttcttcacctc
53669_168	contig_53669	7	7	0	G	T	ttttgtgaggttaccgattacagctgcgacgaaaacaaaactttatcagcggatgaagatc[G/T]ccctactgtgattcgccgtgaaggcttccctttgtagtcaatctgcggaggagagtgcgcg
54996_61	contig_54996	7	7	0	C	T	accccttccttcaacttacattcangaacatgcaagagcattccaggcatcaggacatgt[C/T]cggctacaacacttcacctcaattcattcagttgctccttttgcctcaaacactgtgatct
68038_263	contig_68038	7	7	0	A	G	tagctaatcaacggattcagaattacttgagaactacaagcaggtgtgcttgagcaaggtt[A/G]acaacctttcaaatgnttatgcaaaatcaacattgttttttgacattatttaaatgtaaat
88839_455	contig_88839	7	7	peptidoglycan_recognition_protein_ii	A	G	caaacttgtcaaacccattgttcacaacatcatccagcctcttcctctcagactcatttaa[A/G]ttgcggcgaactgttagagcctggaccagttggcttttcatcaaagagaa
89350_269	contig_89350	7	7	0	C	T	cacccacaggagtcatcagagagatattcgaactaaagcagagatgttaattccgttttga[C/T]cctatcttacaatacaggaccatagagacgatcatcgccgcaagctc
3578_68	contig_3578	7	7.4	tripartite_motif_protein_29	C	T	tactgtagattttctgagccccaaggtcagtgatgctattgccactgaaatcaatgttttg[C/T]actttgtggaggtttgggagcagcagatccagactgtaatcggtgagacggcactgactca
61171_475	contig_61171	7	7.4	interleukin_enhancer-binding_factor_3_homolog	A	G	aggcagagccaccgcaggccatgaatgccctgatgcgtctgaaccagctgaagccgggtct[A/G]cagtacaaactcatctctcagaccggacccgtccatgtgcccgtgtttactatggctgtag
77949_61	contig_77949	7	7.4	wu:fk63e10_protein	A	G	tgaaaccccaatgtaccactgttctaatggcaccctggagaatgacgagccaccggtgct[A/G]acctacgaaggaggcttgagacaagaagagtactacgaggctcactcaggaaaggacactt
88013_46	contig_88013	7	7.4	glutaryl-coenzyme_a_dehydrogenase	G	T	caccttttattcaactgcagtgaatatagttttgttcaacacttc[G/T]tcgagatccttctataatacatcaatgtacaaacaacagcatgcacttttcatctctgtga
119409_87	contig_119409	7	8.3	interleukin_enhancer-binding_factor_3_homolog	C	T	taaccaaacatggaaagaaccctgttatggagcttaacgaaaaacgcagaggactgaagta[C/T]gagctcatctctgagaccggtggaagcaag
56230_128	contig_56230	7	8.3	isoform_cra_c	C	T	taaagcaacgattgtgtccgagaaattcacattcatctcctttcttgatcattcctcgctc[C/T]agcgtgccagtgactacagtaccacgacctggaatagaatagactccctctacgggcagca
85171_69	contig_85171	7	8.3	isoform_cra_a	C	T	cagtgatactttacttgcttcttcatgtagacagttggtgggcacattttttaagggttng[C/T]gacacatcaggacaaagacatcctttttagcaaacagatttaattttgcaatataaacagg
135939_135	contig_135939	7	8.6	0	A	G	ggcttcattatgaaagaagacggagttaaacagaacatgctgaaccaccagagggagcatc[A/G]caacacatgctgctttcttccagctcagttgactgcaagagaagtgaaacttgtgcatcga
52813_1285	contig_52813	7	8.6	hsp70-interacting_protein	G	T	ggctgtgtgtgctcttgcatacttatacatcatgaactgtacactatcactcttgttatat[G/T]atgaatatgtacatattgtataatatgtcagtttgttattgtaagttatgtgctgtttagg
5171_276	contig_5171	7	9.4	hepatocyte_growth_factor-regulated_tyrosine_kinase_substrate	A	G	ctgaagatgtggatccagagctggcccgttacctaaacagaacttactgggagaagaaaca[A/G]gaagaggttcgcaagagtcccaccccctctgctcctgctccagtttcactggctgagcctg
110871_163	contig_110871	7	10	glucagon_receptor_precursor	A	G	gtgtggcctgcccctggtacctgccctggcacaaggaagtccgacatgggttcgtgtatct[A/G]gagtgtgatgcagatggacagtatagcaaacagaagaataccagtgaatgtctatcacgtg
55691_173	contig_55691	7	10	zgc:163083_protein	A	G	taaaagcatgcaatatcttgatcaccggagccaaccggggcttgggctttgaaacagttaa[A/G]caactcttggaggactcttgtccaaaacgtcatatttttgccacctgccgtgacccagatg
65274_90	contig_65274	7	10	0	C	T	tttattgctaattgttaagagagactagtgactgagccacagattgtcagaaagctatatt[C/T]tacttatctagtttcatttcatttgttggtttcccctgtgaaaagcctgtgtggctgaaat
111903_59	contig_111903	7	11.6	0	C	T	acatcacaatctcacaccattgaaaagcctttcacaatcacctggaagacagcttaga[C/T]gtggacatgagtgtatggttttaatggtggatatcatctgaatttggtttgatgtaatgat
20902_118	contig_20902	7	11.6	0	A	G	gaggttcttaaacatcaaccgcctttgaatcatcgccattcgtgctcagaccagtgctcaa[A/G]gacatttcctgag
59472_50	contig_59472	7	12.2	novel_egf_domain_containing_protein	A	G	atatggatatataagacgaaaaggaaagtgtgtagatgacaatgagtgt[A/G]aatctaatccatccatttgtggagaaaatgcaaattgcttcaacactgatggcagctacta
171_46	contig_171	7	12.8	0	A	C	taccccccacaccgtctagatgctaacaacagctggcaagacaac[A/C]ccaacccttcctccatcacctctccaccaggaccacctggcagcatccactccgacacctc
7678_49	contig_7678	7	13.7	atpase_type_13a1	C	T	ctggcgctgaacgctctggttctggcttacagtcagtctgtgctttac[C/T]tggagggggtcaaattcagtgacttccaggccacccttcagggcctgctgctggccggctg
91588_130	contig_91588	7	13.7	0	A	G	taggataacaaagaggtccagaatgtgctccaaaaccaccacaagccttgtggtatattta[A/G]cagtttcatagctgcacacacagtatagattaggcacaaatactatttcaaataataacgt
52973_575	contig_52973	7	14.3	nr5a5_protein	A	G	ttggacctctataccgacgggacaggcaaatgaaacagcaaagagggtcctatcaccagac[A/G]aacactgccccctacagagtcaaaattgagggaccacaagcactggtacctgctgcgcctc
79641_76	contig_79641	7	15.1	0	C	T	gagaaggttggaataattttctccttattttgcatggaaaacaatgcagcagggggccatg[C/T]actcaacagacacatcagttcctgcagtgattctgtctgatggtgactttcgatagcaga
53335_412	contig_53335	7	16	protein_kinase_c_substrate_80k-_isoform_cra_a	C	T	catcctcccgtattaatgacggcatctgtgattgctgcgatacaactgatgagtacaacag[C/T]ggagccaaatgtgaaaatacctgcaaggaactaggacgcaaagagagggaagttttgcaga
91872_143	contig_91872	7	16	0	G	T	gtattcattgaatctaacgtgacactgtgcggcacccctaaccaactcaagtgtgatgtct[G/T]aataacatttctcaataaaag
119823_278	contig_119823	7	16.3	0	C	T	aaaacgaagaatcaccttaacgcttcagcatgttcagtgcaccaaaaaagttgaaaattaa[C/T]gtaatgtagctgcacttatcaatgtaatcaattctcacaataatccatagtgaatgatact
24314_75	contig_24314	7	16.3	0	A	C	caaacgccggcacagtttcagaagaaaaagaggtacagtatatgggttccctcaactgaac[A/C]tttaagaaaacatcctcttttctaaacatttcgacccaa
88038_477	contig_88038	7	16.3	0	C	T	tccaaaacaccccaaagtggctcaataatattcagatcttaatattcagacattcctttgt[C/T]ttggcatataatggtatcttttttttcacatttcacaacggtttgggaggagcaaataagg
111086_263	contig_111086	7	16.7	0	C	T	ggcactacaccagatgccaggctcaactcaagtctcaaatgtgtatgtaaaactaaactca[C/T]ggactgattctttgaacaaataaaaagacaaaccgtattatacgagtagtcattttattac
132975_134	contig_132975	7	17.5	0	A	G	agcggtgagcgatgggcgttttcagtgaagcctcagaggcacatttcacctcagtgagcaa[A/G]caacgtaacactccaccgatacggatccaaaactcccctctagctgctaagacacaaggtt
41807_36	contig_41807	7	18.7	0	C	T	caaagacaaacctagtgcatgcagttatctagttg[C/T]tttgacttgattttttttcgcccattttgtggtggtagagccctgttataatgtgaaatcg
53731_347	contig_53731	7	18.7	zinc_finger_ccch-type_containing_7	A	G	cataatccagaccctattaccatgcccatacatatgcctctggttaatggaaccaggccca[A/G]tgactcttacgcggtaccagacacccgcttggactatgatacagatataatcggggatgat
60565_245	contig_60565	7	21.6	cytochrome_family_subfamily_polypeptide_1_2	A	G	gagacacagatccctctagagctgaatgctatttttcagccgaaggctcccatcacactga[A/G]gtttacaccaaggtctcgctaggcaaacggataattaaaatgtagaacatttccatataat
53026_935	contig_53026	7	21.9	actin_related_protein_2_3_subunit_1b	A	G	accatttcacacagcgggcggcacggttgatcctcagaatgaccagggtgggcttccatgc[A/G]tctccctttagggtccagacgtatgcgttgcggtcagtgccacaggtcacaatgcgattgc
64184_200	contig_64184	7	21.9	0	G	T	caaatacatatcctcatcattagtgccttagtgcttcacttctttcaggactaaatgaaac[G/T]aaaaaacattgtgatgtactacttaagatgacaacaacatcaaacttacctactgaggagt
74095_89	contig_74095	7	21.9	0	C	T	cgaaatatctgtgcagaataccaagagagagtttctgaaggacacaaagagggagtgaaag[C/T]gaatgaggagagacactggaacaaaacaggcaagcactgcacttcatcaggactttcactt
132388_318	contig_132388	7	22.2	actin_related_protein_2_3_subunit_41kda	C	T	gggacaggacccaaattgctatcagtccaaacaatcacgaagtccatatatacaagaaaag[C/T]ggaaatcagtgggtgaaagctcacgaattaaaagaacacaatggacacatcacaggcattg
54091_1014	contig_54091	7	22.2	wd_repeat_phosphoinositide_interacting_2	C	T	cctccacaacatatctgcctgcacacgtaactgagatgttcactcaaggaagggcgtttgc[C/T]acagtcagactgcccttttcaggtcacaagaacatctgcgcactggccataatccagaaga
110314_603	contig_110314	7	22.6	e3_ubiquitin_ligase	G	T	acgacatccggttgcagccttccgacttcaccaggcctgtggcacacttgtggcacttcct[G/T]acccgggcagcggtcatcttctcctcaaaggccacgcgcagccggatctcgtctctctcca
111527_142	contig_111527	7	22.7	cytoskeletal_beta_actin	A	G	cgatggatgggaagacagcacggggagcatcatctccagcgaatccggctttgcacatacc[A/G]gatccgttgtcaacaaccagtgcggcaatttcatcatccatggctgaacttaggtttgggg
33933_83	contig_33933	7	22.7	hypothetical_protein_[Gallus_gallus]	C	T	gtgacatgactccctcatggtccagtttgatgaggatctcagtctgaggttgcttgcgctg[C/T]gttttcacactgaacccagatgcctcctcctcaggctttcgcaagcgtttgaccggctttc
55160_259	contig_55160	7	22.7	0	A	G	attaaagtggaaaatgttttctgcaactcaaaagtgatcgttacattgtgtgaagataccg[A/G]catgaggtatgttgttgcaggttcaacacagtatttatgctaaattaaaccacttttcccc
63830_98	contig_63830	7	22.7	0	G	T	gtacacgaaaataaaatatattcgtccatatagctcgtatgcatgtatttacaagatgacg[G/T]gcgtcatctgcatccgtttccatcccggtagagcccttgactcgtaaaaagaaacctttct
111420_207	contig_111420	7	23.4	fructose-bisphosphate_aldolase_a	A	C	actacgagtacaagagcaacgtttctctagagagataaacattacaacacatgggagtgtt[A/C]ctaaaaggaggaagaggggagcagattagggcaaaaacagtattattaaattaccattatt
62374_157	contig_62374	7	23.4	0	C	T	gtgtgcttcactctgtgtgctgtataccatatatctgttgaatgttcgcttgagtgcgacg[C/T]gccgtttcattcagtacctccattctagatcatttaagccttctgggtttttttttttaaa
29575_89	contig_29575	7	24.4	0	A	G	ataaaatgcttgcttcttaaaagtgcattgatgattgggtatcttctaccacaagcttgac[A/G]aaagtgtcctgtgtatgataatgtgaggtgagcactcaatgtgttgaatctgtattttttg
54232_581	contig_54232	7	24.4	phosphoribosyl_pyrophosphate_synthetase-associated_protein_2	C	T	ctaggcttggatggatggcgccaatatttttgacagtgggaggggaatgacgtccatccac[C/T]aggtcagactcagcatcctgggcttcaccgtggatcacagcgatgcccaaccgcaaccttt
61647_67	contig_61647	7	24.4	0	A	G	tttcatggcccatcagataagagtaccgtgtggggtttatgtccttaaaggtcctcatgac[A/G]tctgttctgagatcatacgagcccgactgcagaagaaatgaaagtccatgttagccccgta
119807_34	contig_119807	7	25.2	PREDICTED:_hypothetical_protein_[Danio_rerio]	C	T	cggctttcctcaaatgcattttcaccgtcgtct[C/T]catcatcaaagtggagctccatctgagacaccgggccccctgcaggccttgtgggttcact
2983_113	contig_2983	7	25.2	golgi_snap_receptor_complex_member_2	C	T	tgtgcatttttcagagatgggatgcatgtggcatgaaaaccagactgatccactgacgcna[C/T]cgagcagcagggtcggctcaagctgggagacttcagctgaggtatttcaccaccaggaaca
55951_219	contig_55951	7	25.2	loc565404_protein	A	C	gaaagtactcctgccactagtggagaggcatgcactgctacaacagttgcgggacccagta[A/C]agttcaaaaagaacaaccatccttgaaagcggagggtgctgagaacgagaacaacgagcag
64508_89	contig_64508	7	25.2	rna_binding_motif_protein_10_like_(_kd)	C	T	gcgtgacttttgacctctgtggcgtctatggttgtggtctcctcgacgagacgacctacta[C/T]gtgaacgtcctgatcttccggaatcatcactgcggtgtcttcgctgctcacgtggtggcgt
58824_74	contig_58824	7	26.7	0	C	T	gggaaattgacattgtgtaaacatgctttctttgagtgtgtccacatgtacttggtaacat[C/T]tttgcctccccacaacacgttgcacttcactgacatcactgactgatttgatgatgcagtc
62963_81	contig_62963	7	27.2	0	C	T	gggctgaatgtagaccacttaagcgtaactcttcgccttcaggaacatccactaattgtag[C/T]tgtccatcagtggctggaaatcgcatttccttgctggcctgcagacgacatcctccgctct
63074_144	contig_63074	7	27.2	wd_repeat_phosphoinositide_interacting_1	C	T	ctaagaagggcgaggtgattcccgagcatgagtttgcagcaggccccgtgtgtctggacga[C/T]gagacggaatttcctcccgtgagcattcgctaaccctccccacgtctaggcggcagtgttc
61295_308	contig_61295	7	27.3	rab11_family_interacting_protein_4_(class_ii)	A	G	agcttctggatgtttactgctctcagtgctgcaagaaagtcaacctgctcaatgacctaga[A/G]gcaagactcaagaacctcaaagct
137069_261	contig_137069	7	27.4	0	C	T	gcaaggccaggcagagaaacataagcaaaggtttgcgtagtcgtgcccacagtaccacctt[C/T]acactcttttcgattttagttttagttttgttgcaccaatcaa
58721_136	contig_58721	7	27.5	0	A	C	aagttcatgtttcatattatttctgtttaacatttggatgacccattcccagcaacaatgt[A/C]atttctgcacattttgaggagttgtgctgtgtctgtgtncactgtaacaggttagacgtaa
64663_124	contig_64663	7	27.5	0	C	T	tccctggagctgacctcaaagtcataaactgttcggctggcaattaagcagacactctgtg[C/T]cgttaagctcgcgaaattctccctctaaatcacctcgcgctcaccccacgctccaccgtgt
66625_35	contig_66625	7	27.5	0	G	T	ctctgagagtgaaaagtacacttctactctagat[G/T]tcagtttcatcacttgtttttgtcatttctacagcctaaacgcacagcgtgatgacatgag
111247_353	contig_111247	7	27.7	cask_interacting_protein_1	C	T	tgctcttgttttcagccaatgagtctttttgcgcatcctccttgatcttctcttcgactgc[C/T]tgcagggctgcagccagtgaggcactggtctcctctatcttctggtgcactgcatctaccg
135973_96	contig_135973	7	27.7	0	A	G	cctatttttttggaaattcatttggtgctgctactggcacagaaatgacactgcagcttca[A/G]aggtgtattaggtcatttcatatttcactggtctcagattatataatggcacaggcatgag
46793_45	contig_46793	7	27.7	0	G	T	ggaaatattcacagtgcaaaaacatacactttgtaaatcagcgt[G/T]ccccaatggctggacaccactttcctgttacctctgtaacaatattttcatactgtcataa
56149_1064	contig_56149	7	27.7	retinoblastoma-binding_protein_6_isoform_1	C	T	ttgctacttttactggaggagcatctagctcttttgcaggtggcttgtcatcttttcgttt[C/T]ctcttatcctgtttagtatcaactgtcttagcgggcatcttctcctcagttttcacaggct
101493_28	contig_101493	7	29.2	immunoglobulin_heavy_chain	C	T	catgaaggttgctgttccattntctaa[C/T]tccatttttgaaggtactgtcatgtacacagatgcacgctgatctcgcggtgggggtggtg
36158_64	contig_36158	7	29.2	0	C	T	ggtcacatgaaaatattgttcaaacaatatcatagaacttgtttgtcttttgttctgtgct[C/T]actgtactgctgttagcctctaatacaacatgcaatttttgcctttttacaagcaataaat
55526_649	contig_55526	7	29.2	small_g_protein_signaling_modulator_3	A	G	cagtggtcatgaatgaatgtaggatttgcatccttttgtccatttactgttaacacggaca[A/G]tgatttctggatagtagggaagatgtcagtcagctcttatgctcataaagagctaaatgaa
110687_330	contig_110687	7	29.3	gtp_binding_protein_1	C	T	ccagaggcttgtgttcagagagggaagaactaaagctgtaggcaccatcacgaagttgctc[C/T]tgtcaacaaacaatcagccgtcaaactctaaacctccgcaaatcaagatgcagtcaacaaa
54565_102	contig_54565	7	29.3	heat_shock_protein_30	A	G	cctttttagaacaaataatttacagtcacaggaagcacatccactggattcataaaagaca[A/G]ttgtacaatgcataataggccatcggtcagttttttagtttgatttctcagccctatcctc
65696_150	contig_65696	7	29.3	0	A	C	gtgaagatgtagactctgactctgatcaagattatgtcaatgtaaatcaggatgactctga[A/C]ccggactacatcaatgtggaaacagacaattcagagcaggactatgtcaatgtcgatatta
58498_299	contig_58498	7	29.6	neighbor_of_brca1_gene_isoform_cra_a	A	G	ccacaacgatgctgcaccaaacacgtggtccaaactgctctcctctgtgtgccaggcgcca[A/G]tgggatgtataggtgccctctaatgtcgg
57660_263	contig_57660	7	29.9	serine_arginine_repetitive_matrix_2	A	G	tgtctggagatctgcttctcgacttcctgtttgcaccgcgtcgagagggtggagaatgtgt[A/G]ggtcttcgttgcctcgctggaggggagtaactgagtgacctggagtctctcagcgagtctg
52456_316	contig_52456	7	30.4	adaptor-related_protein_complex_alpha_1_subunit	C	T	ccttcacggcaccgtcctcaggtggtgggtagcactgcaggagtcgcagcagcttgcagga[C/T]aaccacggagcaggaacgaagtagtaggtgtagtcctgcaggtcagtggaggctgaagaca
56982_125	contig_56982	7	30.4	small_nuclear_ribonucleoprotein_70kda	A	G	acgaacacgagagagacatgcactctgcctacaagcatgcagatggcaaaaagatcgatgg[A/G]cgtagagtgcttgttgatgttgaaagaggacgaacggtcaaaggatggcgcccccggagac
110625_143	contig_110625	7	32.2	myosin_light_chain_kinase	C	T	tgctggagctgcaggaggagtgtgtgaaggtggactatgaggaggacggcagctgtactct[C/T]accctagagaatgtctctccgcaccacancggcctgtattcctgcaaagccactaatgcac
132494_137	contig_132494	7	32.2	wd_repeat_domain_68	A	G	acgacaaggaggtatatgacatcgcattcagccgtgcgggtggcggtcgngatatgtttgc[A/G]tctgtgggagcggacggatccgtacgcatgtttgatctgcggcacctggagcacagcacca
53618_1224	contig_53618	7	32.2	glial_fibrillary_acidic_protein	A	G	gctcctccatctctcgcagctgacgctccagggactcgttagatccacgaagagactccag[A/G]tcacaggtcaggccttgaatctgccggcgatactcattggcctcctgcttagcttgtctca
5152_89	contig_5152	7	33.5	0	A	C	attacagtagcgacactagagggtgggactgcattgctgtagcctcttctcaatgctgcag[A/C]cttggctcctggtgctcctccagcccctgca
111201_187	contig_111201	7	33.9	0	A	G	ggcacgatccctgtagagtgacctctgaccccttcatcagcttccttgaaatacaaactct[A/G]gcgatagctttctcttcggttcaccccaggccatatttttctctccctgtttgtctcccct
116635_164	contig_116635	7	33.9	0	C	T	gtccgtcaggactcatttctgctggtcacttgctttgtccgcaagcattttcctatctatc[C/T]gccaccaccagcttcccttcatttgctgactctatctatccgccaccaccagct
9032_204	contig_9032	7	34.2	0	C	T	ctaaatcaatgctttgtaaagcaaaagacagtgaaaggacaaaacattagggaaacacaaa[C/T]gtttgggatttttcatccaaaaattacatttctgcnttataactgattaatgtgtacgaat
132754_336	contig_132754	7	34.4	interferon-induced_protein_35	A	G	aggtcactccattcctcaatggcgagatttcacagatgaagatctgtaactcagcatgcac[A/G]cgcacagtactgctgacaggtatccctaatatcatggacaaagacaacctgcaggacaacc
35808_49	contig_35808	7	34.4	0	A	G	aataacagaagagggatggagaaagagaaaaaaaaagagcaaaaaaag[A/G]acaaaagacatgaagaatgtatgacacatgagagtggtaaaaaatgggatggttggaggaa
54883_855	contig_54883	7	34.4	actin_binding_1a	C	T	aggctcatgaaggctccaggccaatcagagctgtgtttgtgtctgatgggaagatcctgac[C/T]accggtttcagccgcatgagtgagcggcaggtggcgctgtgggatcctaagaactttggtg
63511_287	contig_63511	7	34.4	protein_tyrosine_receptor_f_polypeptide_interacting_protein_alpha_3	C	T	tctcctggctggaactgtgggtgggcatgcctgcatggtacgtggcagcctgtcgtgctaa[C/T]gtgaagagtggagccatcatggctaacctgtcagacacagagatccagagagagatcggca
87926_842	contig_87926	7	35	granulins_precursor	A	G	cccagtctccatctatgttcttacagcaagtgttggaatcaggacanacgtgggtagagtc[A/G]cagttcacgttcccaggtganctttgacccgctgtagtgaaagcaggcaacttttccagcc
26707_29	contig_26707	7	35.4	---NA---	A	G	gagactttaaacagcaccactatttacc[A/G]tattattactctatacgaggggtgctgaaggatggcttcacctatgtcctctacatcaatg
2784_101	contig_2784	7	35.4	0	C	T	tatgcaatgctcattgtgtaagttttgttagcgaacactaactaccagatattgtttccac[C/T]ttgtttacagccacatcagaatcgaattacttattta
25348_84	contig_25348	7	35.6	0	A	G	ttgaggagaaaaacaggagtgggagatataataggacatatttataacatggaaccactat[A/G]ggcttgatatgtattcatacacagtgcgcgatg
25868_53	contig_25868	7	35.6	class_major_histocompatibility_transactivator	C	T	ctgatgctcagatattttgtaggacgttagtatgccacttttaagacaacag[C/T]ccagcaattctgtagaactgcctgggtttacgcgtgtatcatgattcttgaatccctccca
53163_505	contig_53163	7	35.6	nucleobindin_1	A	G	ctctcctcctccatctccatcatgtcatcctcttcattcttgggatcatataccttctcca[A/G]ctcttttgtgaaaagggcttccagctcttgctcatccaacacaccgtcaccatttgtatcg
58011_253	contig_58011	7	35.6	0	C	T	taaaacgaaaccacaaatacgtcacacccagctttgactacgtgtgtccagcacaagctct[C/T]gatgacctctagaatattaagtgttaaagaacgttaaaacgcacctgaaaatatgaacgag
61980_279	contig_61980	7	35.6	sult3a1_protein	A	G	ctggtggcaacagtgtgggtgggaaatgggtggcaaataaccgtggcgatgggcgcaagga[A/G]tagtcaggttggttttgagggtactctaaccaaggcatcttatcaacagttctgagaaagg
63515_107	contig_63515	7	35.6	ras_homolog_gene_member_t1a	A	G	agtctcgatctttgtcatgcttgtcaaagacgctctggaggaagaggtaggcgttgtggtt[A/G]agctctgtggtgcagtccggaggtatttttaacagtggaaacaggtattcttgggtcagct
97506_50	contig_97506	7	35.6	epithelial_membrane_protein_2	G	T	accgggcagtgcaacctctgaagcagcctatcttcagactgtccaggcc[G/T]ccatgatactggccactatgttgtgctgtgtgggtttctttgtcttcatccttca
117039_257	contig_117039	7	36	0	A	G	tcaaacaattgcatctttcaccctttctatcaataccctgcttctctctctgtttgtatcc[A/G]tctctttctctttatgtctctctcgggggtatctctctggtctgtgttctgagtttttttt
133091_603	contig_133091	7	36	mitogen-activated_protein_kinase_3	A	G	acttggtgtagcccttggagttgagcatgatctcaggagcacggtaccagcgagtagccac[A/G]tactctgtgaggaatccggtgtggtcatgttcag
83518_73	contig_83518	7	36	---NA---	A	G	tgggcagctgcttcccaggtgctgtcagatagatgagtgtatgaaacacggtggtgtcagt[A/G]cgccgtgccctgtgtttgctcaccaaggaactcctccagcacgtttatgattccacaggcc
133668_80	contig_133668	7	36.6	coenzyme_q10_homolog_b_(_cerevisiae)	A	G	tctctgctgcactcgcaattagccactgtattttttgatgaggtggtcaaacagatggtca[A/G]cgcttttgagaagcgagcaaccaaactctacggcaccggcgttcatcgacagaagacttca
60099_164	contig_60099	7	36.6	0	A	G	tcagactgatctgtcctgataactaggctgtgatctttgaatgtttttttttttgagtagt[A/G]tcttgtcagtagtgacttctgtaattaacacagtgcaatagtccactgcgcataacggcaa
121788_71	contig_121788	7	37	signal_transducer_and_activator_of_transcription_5	A	G	tgtctgaggagaatctcgtctttctcgctcagaaagccttcagcagctccagcgtcaaccc[A/G]gaggactaccgcaacatgaccatgacctggtcacagtttaacagggagagtttacctggca
132430_862	contig_132430	7	37.6	NoName	C	T	tcggctggtttggctggaggcgcttcggattccgtcgcgttctccttttctggcaattccc[C/T]agcagaatgctctgcctctggggtcttctccggttcaggggccgcttttggaggatctgct
132528_312	contig_132528	7	37.6	anion_exchanger	C	T	tcacggtcagtgggccggatctcttttttgagcagaagttgttccaccatcttttgacaaa[C/T]gcttgataagctgctctcatcaacatccagcagcaccgcccctgtgctcatgaccttgcgg
137180_82	contig_137180	7	37.6	0	C	T	tgccttgattgatgagtatgtacaaatttatgagnaaaaaaacatgctgtttgtactcctg[C/T]gtgctgaatggcaacaccacttgagtttgtattattacataatatatattgctgcaagtat
38004_71	contig_38004	7	37.6	0	C	T	aggtcacaggaaagtgtgacagttagctggtggacagaatctggttgcttttacagataca[C/T]acattagagtgtcatactaaaatttgtaggtatacgagactccaacgctc
54251_846	contig_54251	7	37.6	solute_carrier_family_member_7	C	T	ggcagaaatttaaaactccctggcggcagttttttacctccatgccagtgtatgccatcat[C/T]gtggccaacttctgcagaagctggaccttctacttgctccttatcagccagcccgcttact
55830_467	contig_55830	7	37.6	h+_lysosomal_v0_subunit_a1	A	G	atccccaactaccacacctccaaaccacaggagcccatcagattgcttgtgagatttgtgt[A/G]aacactgtgactttgtaaggctctaaatttctcaggtgttctacatcaggacataaatgga
57620_267	contig_57620	7	37.6	transmembrane_protein_86b	C	T	tcagtgatacacaacgtggtgtttgtgtagcgtcactgagcaaacatccatcaacagcagt[C/T]ttacgatctcttccacttgtggatatcatcagcagtctccttcagcactgccttcacgtca
58868_477	contig_58868	7	37.6	0	G	T	cactgtaagtgattatttttttccccctctatcaaaattttgaaggttgataatttgcata[G/T]aaagacaagcaaataaatttgagttggggggattgctgtaaaaacagatctgga
74154_136	contig_74154	7	37.6	0	A	C	agaaacaataggaagcatggatgaagacaagagctgtaaaagctgataaatttcaaacgtg[A/C]cagttttgaatgcccagtca
58198_136	contig_58198	7	37.8	0	G	T	cttttgggtttggtcacatgtccaaagatatctcccttttcccctgtcatcattagccaca[G/T]gatcacaggaagatagctgaaaacataaggctacattttgtcttaccaaaacatagcatta
110819_170	contig_110819	7	38.4	0	C	T	agcatgagtttggcagtaggatgtgtgtatgtatgtacgtcagtgtcgtcgagtttgtatt[C/T]agcttctcagcctgtgaagagtcatgcaataaacaccttgtttaatcttaaaatggctagc
135840_258	contig_135840	7	38.4	nfatc2ip_protein	A	G	aactattgaaagttctgtactttttgtatgcagtattctgtatgcagtgtaacatgtaaat[A/G]gtatggtttctgtggtttgcaaggacggagaaaaagatttgtagaggaggg
55276_57	contig_55276	7	38.4	polymerase_i_and_transcript_release_factor	C	T	atctgatccaccacacctatgattttgtctaggagtgccaggaccatcatgccggt[C/T]gcctgggcatcagacttctgggcctcaccgctgccgcctccgtcaagtcccggacccaaca
33626_43	contig_33626	7	38.7	---NA---	C	T	ccaaatcagaatcgagccccaactcttgctctcagtggagga[C/T]gtgctccaagtaatgggggtgagggttttctttgacgtatttctggatgtaccagcaggtt
53530_326	contig_53530	7	38.7	0	A	G	ctcagtcgtagaccaacaccagattgcctccacgcatgtttacacgcgaatgcatttacac[A/G]cacgtagacagtagttcgtccccaacgcctacgtctcagctctgctgtcctgaagggctgg
82656_76	contig_82656	7	38.7	0	C	T	acaaataacagatgtgatgtgctagttagcagatacattgagacatcaatttactcaaact[C/T]gttttttgatgtttgtaattgaaggattttctttttctttggccagtgtcactgtatttat
82695_178	contig_82695	7	38.7	phosphatidylinositol_transfer_alpha	C	T	agttaccattatgaagctctttcttccattctggtcccagaggtcctctcccagttttctc[C/T]gagtggtaaacggcagggtcctcttctggcttatagtccacatcatccacctgagag
60019_277	contig_60019	7	38.8	0	A	C	aaagacgggatctggcttcacataaacactcactgaaatgaaccagactcagtgtgagacg[A/C]aagagagcggtcagcaggtgtcttgattatttgaatgatagcactgcaatgcatataaatc
87986_388	contig_87986	7	38.8	selenoprotein_2a	A	G	tgtcatcctctaaagtttcaccacttaacccttcacttttggctgtaaaaatgtcaagaac[A/G]gtttgttagctagagaaagagtattgatgcaggatccttaaacgtcccctcctcttcactc
115532_262	contig_115532	7	39.8	hemagglutinin_family_protein	A	G	cttccgcaaggccctcatgcccaagcgccggaccaagtagatggaaaagagatccacaaac[A/G]ctgaaacaaagaccaagacttcaaaagcaagaaagagcactgagaaggacgagacaacaga
3948_71	contig_3948	7	39.8	0	A	G	tgcaagtgtttgccagtttgctctggaatcgcacacacatgcattctagatgcaaaatgaa[A/G]tgtaagtgtgtcttaaattagtttggaactgagcgtgaa
58704_78	contig_58704	7	39.8	nemo-like_kinase	A	G	gtgagtgccgagaattcattcaaaagcatgtgatccgtcaagaaccatcttcatctccaat[A/G]catgcttgctgctatgatccacatttcccagaatccacctcctccctcatctctcttcttt
86577_61	contig_86577	7	39.8	0	C	T	atcaaagcgtacgagggaaaagcaatccagtgagacttgcagctctgtctgcacataaaa[C/T]tgagtgtgaagcagggtgacgtttcttgagttcattcaaaagtcacacttgctttggg
95719_127	contig_95719	7	39.8	0	C	T	cccgaaccgaggagacgtgcagtacctcacttccctgtgcctggccgatcacttcttactc[C/T]gttttcagtgttcgcttcattcccaaacacgttttttcttcccatcgctgcattccctcat
111657_346	contig_111657	7	41.4	coiled-coil_domain-containing_protein_56	A	G	tagacgatcctcgcagtgatgccaactttgtaatcttggcaggacacttgtctgagactgt[A/G]gatcaatgaatatatttttctgtggccacatgatatggaa
56530_92	contig_56530	7	41.4	isoform_cra_a	C	T	tgtgcggtccagcgagggttcacgaggtctcttgcggccgtgactcctgtcaaaagaactg[C/T]tctggcggaaatgctggcgagagtcatgtttactggcactgattggcatgtctaactgctg
58136_379	contig_58136	7	41.4	0	G	T	aagctcccctcagtactaaagacttcaatatagacatcaatccaaaccacaacgctcacac[G/T]ctgcacattcccagcatgcaatggacttcacccatggtcttgaatattgtaaccacagtca
60983_135	contig_60983	7	41.4	0	A	G	aacgcagcaagtgcaatcttgtctcaaatgtgccggttttaaggttactggcaatcgtgtc[A/G]tgcaagagaccaattaagtgctctaatcgaacggtggcgtctagaaagcgcacgagagcaa
134044_105	contig_134044	7	42.6	0	C	T	agacccttttcgcatgttttcttttccgtttaaaagcgctgtaccattctgactgcttcac[C/T]tgccgcgatggtgctagtcccgtttcagactggggctgaaaccctcaaaccttttcctccg
59653_461	contig_59653	7	42.7	atp_synthase_lipid-binding_mitochondrial_precursor	G	T	atgccaggaatccctccctgaaacagcagctcttttcctacgccattttgggctttgctct[G/T]tctgaggccatgggtctgttctgtctgatggtggcgttcctcatcctgttcgccatgtaat
110171_1418	contig_110171	7	43.5	adenylosuccinate_lyase	C	T	atccatatttcacccccatacttggacagctggacgccttactggaccccaaaacctttat[C/T]ggccgagccccacaacaggttaggaggtttttggctgangaggtcaggcctgttctagagc
53080_97	contig_53080	7	43.5	atpase_aaa_domain_containing_4	G	T	gacagacagaaactcatagaaatcctaagaaaaaaaaagagggtcctagagggcaatgact[G/T]cacctgctggactcaactggacagagaactgaacgtaaggatagcgaccccnctaacacag
56849_253	contig_56849	7	43.5	activating_transcription_factor_4	C	T	tatttgaattctcagtagaagattctctgattccgcttgaaatagacagccatgtctttga[C/T]gagctcacggtttggcccggacgatatggaagcccttctttgggacccatcatcacngatg
57116_134	contig_57116	7	43.5	0	A	G	ataggcctaattaccntttaaaagcaacatggcagcatttggggaaaacaagaaagagaag[A/G]ctactgactttaaggtaaatgtaactaaaacttttcagtccttactnaaaaaaaaataaaa
60063_93	contig_60063	7	43.5	0	A	G	ttaaatgttaaaatgatgatcatgatttctctgagtgtgggtttagcaggatcccaggccg[A/G]actgggcatgagaagacgcttgacgtgtttcagctgtcgtcttatctctggaagtggcctg
77389_102	contig_77389	7	43.5	0	A	G	gcttggatcactggataactttttcgtaaagtacggtattgatagtgacatacacttctgc[A/G]taccgaaggagcctgaagtacttttagttgtacacaatcagtaatgtgactgtgttatatt
71701_188	contig_71701	7	43.9	0	A	G	taagatgtaaataatgtaaacacagagatgctttcccacgcaaaactcgcctcgtgatgta[A/G]aaagtgttgtggtttgttgtcagggcattgctaaggtgttctgaatgtcttcatccaattc
55177_347	contig_55177	7	45	ring-box_1	G	T	acagagagtgggagttccagaagtatggccattagcagcagctgtgcagcctggngtttgt[G/T]cttcagatccaggattttccttccggagatgcatttttgtttagttgtcatctttctctct
52530_520	contig_52530	7	45.7	dead_(asp-glu-ala-asp)_box_polypeptide_5	C	T	agtctggtgggtacggaaaccaaggctatcagaaccagcagtttgctcccaaccaaggggc[C/T]gtccagaacggcatgaaccaccctcccccgttccccttcaacccccaacagatgccacagt
70553_66	contig_70553	7	46.9	low_density_lipoprotein_receptor	A	G	ggtttttggtgggtttaggagttcctgcactgcatttctgaggtaattcgtctgagccgtc[A/G]gcacagtcggcatctccatcacagacccacagtcgaggcacacactgtgcgttgttgcacc
26673_65	contig_26673	7	47.1	0	C	T	tataggaagacggtttatgtattgagcgtttgtttctttccgtatttgtttttatgatttc[C/T]ctcaaggacatgacataagacggacagatatctgacaagactgactcacagtggaccagta
42777_68	contig_42777	7	47.1	cask-interacting_protein_partial	A	G	tgctcctataacagctgtcggctccagcatgacactgagtgttgtacaaagtgtcgccttc[A/G]ctgcacctcagtctccagttccatactctccctcaccagagaacacaggtcagaatgtgat
52752_697	contig_52752	7	47.1	low_density_lipoprotein_receptor-related_protein_1	A	G	taggcacacacgactggcgtctgtctccacagctgaactcttcaggtttgcaggtcttgtt[A/G]cagccttcttcatctgcaccattcagacagtccttgacaccatcacatttccatgctaaag
54825_129	contig_54825	7	47.1	dna_replication_licensing_factor_mcm5	A	G	caacacgcaggtaagctgatcggatacccacacctgctcccttatcacgacctttggcctt[A/G]gtctgtgccaccttcttgatggagtagatgcccatgacggttactctgtttcctggtacta
59063_544	contig_59063	7	47.1	low_density_lipoprotein_receptor-related_protein_apolipoprotein_e_receptor	A	G	ggccagcaggtttgggtgttgtctttaaaggcacttgaggacgactagttgtaacaatttc[A/G]ggcttgacaggaggttttgtagtcactacagcttgaacacattttcgcatgtcactggcca
110172_445	contig_110172	7	47.8	solute_carrier_family_5_(sodium_glucose_cotransporter)_member_11	A	G	aggtgggctgtggagatccagatgtgtgtaaagaagtttgtgaaaatccggtgggctgctc[A/G]ganattgcttacgccaaactggtcatggagctccttcctgcaggtctgaggggtttaatga
83207_142	contig_83207	7	47.8	e4f_transcription_factor_1	A	G	cttgagctgcttcctcagatggtgcccctatgatgtattcctgagtgtcggccactactga[A/G]gagaactccaccagcacagcatgagggtcgtctgatacgatggtggtggagacactctca
133071_539	contig_133071	7	49.9	tpa:_nadph_oxidase_organizer_1	A	C	tggtctcaaaagtagctatgcagcggtatgcttcggtgacaaagggttgagtaacgttgtt[A/C]attccaacattaccgttgcccatagaggtgtctgatggcatgatcacgatactgttttttg
16574_90	contig_16574	7	51.7	0	A	G	ggatgctgggattattcacaggaacactcttatgcacacagacaccacatactgtacaacc[A/G]ctattcatgtcagtccccttgatcccatttatacctccgtctctct
52448_176	contig_52448	7	51.7	aminoacyl_trna_synthetase_complex-interacting_multifunctional_protein_2	C	T	ttacatttggctgatgtcacattgcatttcccttttcattatataatttactgtgatgtat[C/T]agtttcctctttacagctagagcacgacctgcactnatctcacagctctcgtcactgtagt
54210_641	contig_54210	7	51.7	brain_protein_i3	G	T	aaacatttgatttgcctccctgatgtattttcaattccagtttgctctcatgtctagaaat[G/T]gactataatatgntccctaatcagtcacatcttattcaagatcaaaaaacatcttctgtat
61777_309	contig_61777	7	51.7	0	A	G	caccgccgccctaccaaggtttcccagctgccacaacagcttatccagcggcccaggcacc[A/G]cctgtcgccgtagccacccagccagcctacaccaacacttacactatcgtccagccctctg
65017_67	contig_65017	7	51.7	0	A	G	atgaaagttcctccactctccccatgcgacttcagcccgcgcttaaagcgactgtgtgagg[A/G]acaggaatgattaataagacggcaaaacgtcctaaagatgcgccatagcgaacttttcttg
65468_15	contig_65468	7	52	helicase_with_zinc_finger	C	T	cccagcacggcctt[C/T]ctccgaaagcgtgccctgctcttccgcatagcagcacggctccagctgaaggactacgatc
111146_122	contig_111146	7	52.9	0	A	G	cactcaaatttcacattctcatatcatttctcagagctgtggttttgaattgcaaatatta[A/G]tgttttaatgaatggcctgtgctcttagatgaagcttcccattcttgtcttcagtgttttc
1258_174	contig_1258	7	52.9	ezrin-radixin-moesin-binding_phosphoprotein_50	C	T	ctctgcgcccgcgtctctgcgtcctggagaagggcgagaacgggtacggcttccatctgca[C/T]ggagagaagggcaaaagcggccagttcatccgcctggtggagcccgactcccccgccgagc
60184_358	contig_60184	7	52.9	helicase_with_zinc_finger	C	T	cttttgtcttttcctcaatcagggcctcgtacacacgctccttggctccacctggctggct[C/T]tgacccgtccgttccttaaagacag
14445_96	contig_14445	7	53.7	loc569386_protein	A	G	tactttatctccagccagggtgtccaactctggtcgctaccagtgcagagtccacatccgt[A/G]acaagcagaagacaagcaacagtgtgtcattaacagtcacaggccttcaagtccctttgct
64467_24	contig_64467	7	53.7	0	C	T	gcttgtgtgtcggccacttgcca[C/T]agtgcgctcaggctgatgtggagcaggccgagccagagaagacacatgctcatccttacag
66127_145	contig_66127	7	53.7	loc569386_protein	C	T	caaggcccaaatcaggtgatcccatgagagtaagccttactctcgacattgaagacaacac[C/T]gctctcaatggaactccctgcgtgatgggcaggaatgtctggagtgaacatgcatctggct
85005_112	contig_85005	7	53.7	loc569386_protein	G	T	cattgggatgcatgataaccatgtaggtgcagtgcaggtagatgtctgtgagcttttgcat[G/T]gtcagagtagtcgtcacagagttggtgctatgaacgactctcttgacctcctg
87974_385	contig_87974	7	53.7	sec14-like_1_(_cerevisiae)	A	C	tgatgttcctgagggtggtctggttcccaagtctctgtatcgtacagctgaggagctggaa[A/C]atgaagaggttaaactatggaatgaaaccatctacaagagtgcgagtgtgctgaagggagc
78680_65	contig_78680	7	53.9	neuronal_pentraxin_1	A	G	aatattctttaagggatgaatgatttggtaacagacacctggaaactcatatctctcattg[A/G]ctgggagatttctgtgctcttttagttcagttggcgacaggcctcaaatgtccatttcgaa
134666_118	contig_134666	7	54.4	immunity-related_gtpase_e4	A	C	atcatccatttaaacatactgatcttcttctcaagagatgcagcagaacacactggccagg[A/C]ttgtagaagagcatacttcttgtgttctggaagctcatcttcaagaatgttttgaagtgac
95770_61	contig_95770	7	54.4	nlr_pyrin_domain_containing_3	G	T	agcttttctgcagttcctcacagcaggtaacagtctccatctgccctcatttgatttgat[G/T]ttgtactgtttaaggtctaactcatccagcacctcctctgacatcagga
118372_81	contig_118372	7	54.7	0	C	T	aagcacagctacacttctttcttttaacgtcgtcttccacttctgttcctcaattgtatgt[C/T]gactagccgtttcccagtgcctcactctgtg
102621_97	contig_102621	7	55.8	0	C	T	tttcagcaaaacttggtaaactctgtgaatcccttgggttctagaaagtgtgntttagtta[C/T]agctttcaggtgattctcttaaatggttcttatgtagtga
114714_117	contig_114714	7	55.8	0	C	T	attacaatgatattaaccattcagagatacctgtggtcagcagcccttccacgcatcaccc[C/T]cctgcagacaatcctccacaatacagttaatgtata
2966_169	contig_2966	7	55.8	endoplasmic_reticulum_to_nucleus_signalling_1	A	G	tgcgtttctgtgctgtggagcgacctttcctgccttactaccacgcttctgaactgctcac[A/G]caccacacagtagcacaatgtgtgtcacagactccacccacactgcatagcagtccatcag
44908_107	contig_44908	7	55.8	ring_finger_protein_213	A	G	taaaggttttggaacatcagctaaaggaagtcaacaccttcattagggaagatgagcgagt[A/G]tcttgtaatccagtgatgaagttgacatttggggaaccagggcttttccttcactctctgc
64404_121	contig_64404	7	55.8	0	A	C	cagggaatgttggaatgccgcctcacatgcagaaaacccaccatcaaacacatgaacgtta[A/C]attcccaaatactctcaatgtgagacacttgtgtaaacctgcatcctgcaagacaaccgct
72177_73	contig_72177	7	55.8	0	A	C	aaaaatatatatttaatagcatgatctctctcaccaagcacaactcaacattgcacagtag[A/C]atttcttgtgttcacttcaagtgttcaacaaaaatccattgccttccaattatgttatact
76984_59	contig_76984	7	55.8	0	A	G	ttcactgataatcttccgctgcactgcatttcttcattctcattcagagtgtgatcat[A/G]tcatgccagatttgacatcagtgaagccaaaaagcattagttctcacatatcatatgtaaa
77592_132	contig_77592	7	55.8	0	A	G	ttactttccgtggaacaacagaatgttttccgttctcttctgtagagtgaccagctgctgc[A/G]aagccctaaaattaccaaaaagcataataaattagtcaacttgagtgccgg
94945_118	contig_94945	7	55.8	endoplasmic_reticulum_to_nucleus_signalling_1	C	T	tctcagtgcagaagtaacgaatcacatttggatgctcgtctgactcacgcagcagctgaac[C/T]tcacggtcggcaaagctgaagcattctgggagaatcctcttcacagccactggacg
101592_68	contig_101592	7	59.2	0	A	G	agcccccttatctcagagatgttgacgctcagagaacagcatccccaggattcagctgttt[A/G]tctatgaaaagcaacatctccatgttggagcccccttatctcagagatgttgacgctcaga
113584_135	contig_113584	7	59.2	0	C	T	aaaaacagtatggtttgggttcaggatacatgtgacagtaagttaacctttttttctggaa[C/T]actcccttgacgtttctaatctgctgngtggaagtggacacaatggcaatgtaaactaaaa
115377_110	contig_115377	7	59.2	0	A	G	taactcaaaatcactacagctattgatggtgcaaagagttgtccagatttaacagccttct[A/G]tcatgcttgtcaaattgctctctcacacgcacacacata
55887_488	contig_55887	7	59.2	coagulation_factor_vii	A	G	tcgataagagcaaaggttgcagtcagttctgtaagccgggctatcagtcatacgagtgctc[A/G]tgtgcgtacggctggaaactgcaggagagagagaaatgtgtgccggctgtgacntttccat
67400_271	contig_67400	7	59.2	uncoordinated_family_member_(unc-40)	A	G	aagacttcagccttactgaattggtatctggaaagcagtacctgatccgctacaggatact[A/G]ggtaaagtgggagtgagtgaagccagtgagactgtcagtcctacgctctctttaaccacca
90032_78	contig_90032	7	59.2	novel_protein_vertebrate_endonuclease_domain_containing_1	A	G	tgtcattactgtcatcgtctgtgtagcaccaattataatcttcaccatatgtgccacaggc[A/G]tagttgnttttgcagtactgcccatttttagctctacttcccaccagtggagggctgcagt
25980_69	contig_25980	8	0	0	A	G	gctttgccacgtcggtctgtaactgcagcgcgaggaacttcagcaactttgtgttttgcat[A/G]taaaggccgttaataacgagcagcgcgaaagaaaacctccccgcgctcatctgaaa
90603_128	contig_90603	8	0	0	A	G	tatatgagtctgtcaggtaacaaacagagaagttacgctgtttgctgagtatctggcagca[A/G]attcactgtgtcatgaggcagaatgttccagtcatgtgatgagcgcgc
54567_137	contig_54567	8	0.8	protein_s	G	T	acacctgcagatccgcgtcgtccggtcctcgcgtcaccaccacaaccgacagagggacgga[G/T]ccgttgctgaccagagcaaacaacacaccggtgctgctggacggacggatgctcatcgcaa
132483_634	contig_132483	8	1.3	transmembrane_protein_39a	A	G	tgggcgtgaagtctcagtgaaagccagcgaggagctaaagccggatccctgagaccgtgcc[A/G]cgtcagggagagactggggacttctgttgcttttgatacggt
94_208	contig_94	8	1.3	dual_specificity_phosphatase_27	A	G	ccgaggacccggccacgatcaagaaaagacagcggcgagaggagcttctggagcgcacgag[A/G]aaaacgctggaggagagccagtcggtgtgcggctgggaaaccgagagcgctc
10709_23	contig_10709	8	1.9	0	C	T	attcaaaactttatttatggaa[C/T]acagtgtagaaagcgcagttgaattccagtcaaagcaaatgatacacagaaaaatgccact
117140_46	contig_117140	8	1.9	0	C	T	tctctaaaaaaaactcctcaactcaaaactactgaatgatgatga[C/T]gatgacgttgagcacctacatcgagacctgaaggcctttaatggtagttgggtgttttagt
1692_113	contig_1692	8	1.9	atp_synthase-coupling_factor_mitochondrial_precursor	A	G	ctcgcggatcttgtccaggaagagcttctgcacgggatccaggtccttggctttgttgaag[A/G]cgacggcggacagaccgatgt
54710_257	contig_54710	8	1.9	loc792623_protein	A	G	ccatttcagtaaatgacgacgaagaggaggaatatcgctttgcctctagattttcgtccag[A/G]caccgggctgacgatgacatggatttgggtcgagatcccagtccggagtttaactatcgct
71258_107	contig_71258	8	3.6	PREDICTED:_hypothetical_protein_[Danio_rerio]	C	T	ataaatattgatcgaaagtcaagaataacttaattcacggctgatttcatgtgtaaaatca[C/T]agcagaggcagatctgggctgctgagaagctcttgagcaacatcagagtctctaagagcga
56429_233	contig_56429	8	5.2	son_dna-binding_protein_isoform_f	C	T	caccgcggccaccagcacgtgacgccagcgcacgacactctctgacacactcgtttcattn[C/T]agttctcatgttgtcaaataaagcaatatcatcttgatatggcacatctgtaagtattttt
59392_106	contig_59392	8	6.3	0	C	T	tcagttgaatcagtgtgttatttgtgatgtttttggcaatctgtgttatctgcccttgtag[C/T]ttttgtgatgatagtcttagagtggcatcttgacttcgaagtgtcctccagaagcttgctg
40053_118	contig_40053	8	7.7	0	A	G	ttatttactgtgtttggatctgtttaggcaggatctggagcttgaagattcctcagcctca[A/G]ctcatctgaaagatatcctatgatactgtaaagctgtcactctgctcac
73935_184	contig_73935	8	7.7	na+_k+_alpha_polypeptide	C	T	cacggatatctgctgggattctgtctccacctttgacctccacaagatcacctacaactac[C/T]tcctcagcntcgatgacctttttctctcca
95318_48	contig_95318	8	7.7	t-lymphocyte_surface_antigen_precursor_cd2	A	G	actgcattctctgtctcaacaaagacatgtggaaaagagctagtaga[A/G]ggaacgtcctgcaccatcaaactgaaaacaaaaaacaatgaaaaacctactgagataagat
110162_1378	contig_110162	8	11.1	fibronectin_1b	C	T	tgcgctgcacgtgccagggcaatggacgtggagagtggaactgcatttcccacactcagct[C/T]agagaccagtgcnttgtgaatggccagacatatgatgttaacgagaccttcgataagcgtc
110579_390	contig_110579	8	11.1	alpha_8_like_2	A	G	caggcacctatcgccagctgtttcatcccgagcagctgatttcaggcaaagaggatgcagc[A/G]aataactatgcccgtgggcactacaccattggcaaggagatcattgactccgtactggacc
55666_117	contig_55666	8	11.1	arginine_and_glutamate_rich_1b	A	G	acatttggatgaaagagcaggtcaggccggtccgttttttaccctactcgtacaaagcacc[A/G]aacgcgtctgcagagattacatggaggacaagtggaggttatctatacaagagtcagtaat
57868_404	contig_57868	8	11.1	fibronectin_1b	C	T	ataaaagaagagggaaaggaatggacataaatgagaggctcagaccctcatccctcaaaca[C/T]cattcgctcaagccacttcatttcattacctccttgtccagctagccaagattaaccaaac
62877_406	contig_62877	8	11.1	alpha_8_like_2	A	G	tccagtttgtggactggtgtcccactggattcaaggtgggcatcaactatcagcccccaac[A/G]gtggttcccggaggagacttggccaaggtgcagcgagccgtatgcatgcttagcaacacca
65133_109	contig_65133	8	11.1	5-aminoimidazole-4-carboxamide_ribonucleotide_formyltransferase_imp_cyclohydrolase	C	T	cttaaactttcataaacagtgaaactagctggatatttgtgttcaactggatgttttataa[C/T]gcttttcagtgatggaagagacggatcttggtgtgcaccagggtaatacccagctcattgc
95178_338	contig_95178	8	11.1	0	C	T	agttgttctccagagaaggaatgtagtggtccagtcattgtccaggattgtttcatcaaga[C/T]actgtagtttataaagtcactaataaatagatgtggtgtccctttg
22951_95	contig_22951	8	11.5	family_with_sequence_similarity_member_a	A	C	gctgagagagtgttctgtactacggtggagatggccgtgctcactatttcctcgctgaggg[A/C]ttccaaggaccgag
53112_1358	contig_53112	8	11.5	novel_protein_(zgc:55857)	A	C	ggagaaggctataaggaggtttattacagattggcaatataggttttgatgtgtgtgatgc[A/C]gtgcgtgctaatgcagtataagtgaacaggttttcttttctttagctttcaggatgggtta
132652_182	contig_132652	8	12.6	smith-magenis_syndrome_chromosome_candidate_7-like	C	T	cccaaagcagttacgacagcggagaacgcttctatataacantgttgccaacagtgcgcct[C/T]ggcgagatgaagcttacagcgcaacgagagatcaccgggtcattcgactacgtctggtacc
24305_59	contig_24305	8	14.2	alkylation_repair_homolog_5	C	T	cgtgcgtcacgaggcgatcgatgaccagctcgtgtacccagtccgggatctcgtccac[C/T]tcgcctttggagtacagccgctcctgcccgggcccgcgcttctccagctgcgagccgtacg
111069_72	contig_111069	8	14.4	trinucleotide_repeat_containing_5	A	C	acctggttaataaaggtgtgaaggtggtcatggacattccctatgaactgtggaacgagac[A/C]agtgcagaagtggcagatctcaaaaaacagtgtgacgtgatggtagagcagtatgaagaag
37259_45	contig_37259	8	14.4	0	A	G	ctcgtgttcagcaggatgactttttcctgttttatcgctacaaa[A/G]ttttgctttaacttaaaatcacctttaacttgctttgcttttgatggtatggcaaggtgta
58354_365	contig_58354	8	14.4	sucrase-isomaltase_(alpha-glucosidase)	C	T	tacaaatcacccttggccacaccgtcctcactaagactcacaatcagatgaaggggctgac[C/T]gctgctcacccacagggtggtgttaggtctctgtgtaggtatgacggaaccctctctgaga
83590_250	contig_83590	8	15.8	sodium_potassium-transporting_atpase_subunit_beta-233	C	T	tgcattncctgcagcccctggtggccgtccagttcgtcaacatcaccctgaactcggagat[C/T]cgcgtggagtgcaaagtgttcggggaaaacatttattacagcgacaaggatcgctaccagg
132925_206	contig_132925	8	17	0	A	G	tcggttttcgcccaaaacatcgaaggacaggagccatttgtttgttgttgagatcaccgca[A/G]gtttttgctggaactatggtttaggctgataacggtcacagatctgcgtg
108443_27	contig_108443	8	17.1	0	C	T	cgctcttcactctgtaacatgcagca[C/T]attcaaatgtatatgcaatttgaagttatttagattaattgtgcagcgccagttgtttatt
23042_101	contig_23042	8	17.4	0	C	T	aaaaagagaaatgcctccccactgccccacgtctaaatcttttttttctgttcaagcttca[C/T]attctttagcaggaggttttgttttgtagt
53318_365	contig_53318	8	17.4	microsomal_triglyceride_transfer_protein	A	G	aaggatgccccaatctgatggacacatggaaagcggtgaggtctcagctggagccagactc[A/G]ctctctaaagcagaagccccaagaagcttcctcacactcttacacagcctgcgcaaagcca
53461_878	contig_53461	8	17.4	microsomal_triglyceride_transfer_protein	A	G	tgaaggccatgaaggagggcattgtcactctgaccataaatgttcatgttgcttcttctca[A/G]aactccagagccagagtacaggatgtccaaattgtaggtgcaagtgacttcagcagttcgt
58369_38	contig_58369	8	17.4	transmembrane_protein_66	A	G	gctgcttttgattggaaaagccttggaagaagttcga[A/G]gcgaagtctgagaagccagaagagccccaggagccatgcgtgttctgctgcttcccttctg
111375_187	contig_111375	8	17.8	ccr4_carbon_catabolite_repression_4-like	C	T	taaacacaacacacctacgactgtccgccatgatgctgaagaccaatcaggtggcaatcat[C/T]gctgctctacgctgccgagcaac
118635_270	contig_118635	8	20.2	n-acylsphingosine_amidohydrolase_1	C	T	agctgaagccactggttgtcaacattgacttcagacgcaacaaccagactgtttttaaatc[C/T]gccaattttgcaggatatgtgggcatgttgaccggtattcatccg
53073_117	contig_53073	8	20.2	mitochondrial_tumor_suppressor_1a	G	T	gcgagagcaactgggaaactctatctcatgttgtgagcagttggaaagagagaaggagggg[G/T]tgcgtgtatctttggaggccttgtttcagaagctacaggagcagcatcagacagaactaca
52877_202	contig_52877	8	21.8	cytochrome_family_subfamily_polypeptide_2	A	G	ccatctttagcaaattctcatgttgactatgtgtgtctattagtgctttctgcgctccaac[A/G]tgatccagatccctcgctctggccgcagtaccagttcgcctagtggccggagttcctccct
57395_210	contig_57395	8	21.8	fat_tumor_suppressor_homolog_1	A	G	tgggctacggccgcgacttcgatccccctgccgccgataacatgtcgctgtcgctgtacac[A/G]tccacggcgtcctgctcggacatgtccgcctgctgcgaggagtcagaagtgatgatgagcg
41704_89	contig_41704	8	22.2	0	C	T	ggaatattagttaagttgattgacagaaatgattccatattgctggagcaaaggacaatac[C/T]gagttactgttaaaattgccaggtcatgtcatcttataccagcaaaaatagttgtaccaaa
52648_1165	contig_52648	8	22.2	adenine_nucleotide_translocator_1	C	T	tggggaagtatctgatgacgttggcgaggttgcctctccagaaagacaggaatccctgctc[C/T]ttgggaattctcactacgcagtcgatgatgcctttgtactgtttttcagctgtgatctgtt
55523_493	contig_55523	8	22.9	rna-binding_isoform_cra_d	C	T	gccaaaccttcagccagttcaaccctggctgcgtggaacgtgtcaaaaaaatcagagacta[C/T]gcctttgttcacttcgccagtcgagatgatgctgtggttgcaatggacaacctgaatggca
136056_232	contig_136056	8	23.3	0	C	T	gcctgtgtgctcacaaacactaggcttctgacgttagaacacaaacgtacgtgttgttgtt[C/T]taaaggaatagttcacctaaaaagacaactctgctactatatacttaacccatattatttt
111297_232	contig_111297	8	24.2	im:7139568_protein	C	T	ggaagaaattactgggtccgtacattccttcctgtgatgaggatggtttctacaggcctca[C/T]cagtgtcatggcagcagtggtcagtgctggtgtgtggaccgctatggaaatgagattgctg
101439_96	contig_101439	8	25.3	0	C	T	attcaaagtaacaaagggaaaaaagctaatatggcagatacatatttacacaatgtgtggt[C/T]gctagctgacatgcagcaagtacagttggtatccaagtctggaagaggatgtatgcgtg
60955_249	contig_60955	8	25.3	lipoic_acid_synthetase	C	T	aaacatcaagcccagacaaagcaattttctccactgctgccagatcaccacggaaatcagg[C/T]gtcaaacactctaccaggattttagggttcctttctt
88059_447	contig_88059	8	26.4	---NA---	C	T	gaacacatatactcatgaaatgtatgatgcgatgcaagccagttttgatataagtgtctac[C/T]ataggggtgcccaatcctgttcctgaaaatctatcttcctgttgagttcagtgtcaaccct
55296_1374	contig_55296	8	26.6	programmed_cell_death_4	A	G	ctggtactactgtggcatatacagtgtctccacttgcaaattcatcatagttggggtcctt[A/G]gcatcgggttcctccacctcatataccatncccgctgctccccacacacctttaccacctg
56227_360	contig_56227	8	26.6	programmed_cell_death_4a	C	T	tggcagtgaggacctgaatgagttggaggtgaatgggaactggacccctcaggagaaggcc[C/T]tgcatgaggccagactgaaagctaaggctaagcggcgcctgcgtaagtcatcatcccggga
54503_225	contig_54503	8	27.7	novel_protein_(zgc:111946)	A	G	gctgtcgctgttgttgctgcagtctgtgtttngtgcgacgatgatgacaaacacagcagca[A/G]ctcaggatgaagatgatggcccacaccagccagaaccaccagagttcatagtagtagctac
71992_87	contig_71992	8	27.7	vacuolar_protein_sorting_8_homolog	A	G	tccatccaggaacaggaagtatttatcacagcgagaatttccagttaaagctttctcctcc[A/G]ccattggtggaggagtagatgactccgcccactgttacaaatcataataaagcactaccat
77717_89	contig_77717	8	27.7	0	C	T	tagtgtgaccctgccagaaaacataaaaacagatgtgtattcatgattgtttactcatact[C/T]ttattgtccccaactcacccacacttggctagagcccataatataccaatggaatatgtcc
119193_120	contig_119193	8	33.8	0	A	G	ttggagctgtcaagatggctgtccagggctcctgttgaaggactgcgataatttcatccgt[A/G]agacagtggcagatcagcaagtcatttcgtcgcggcggcggcg
77673_71	contig_77673	8	33.8	f-box_protein_8	A	G	tgtgcctggcctcttgtgtgtggcaggacttgggaaatgatgagtacctgtggcagggcct[A/G]tgcaagtccacttggggtcactgttccatatacaaccgaaggcttccatctggattttcat
137171_77	contig_137171	8	35.2	0	A	G	tgagccccgttctgtagaagtacacctgtacttcacttgaatgactatcatattgacgaag[A/G]agcattgcaagcgttgtgctctgtcacacaggacgtcttagcatttttacgctacgcaacc
88637_49	contig_88637	8	36.6	imap_family_member_8	C	T	ggaaccgatggggatgaccatgagaaaagcataatgcccattaagtga[C/T]gcagtggctgcctttatttgtgatgtgacctcatcctcagagattttagtacagtgccatc
30279_76	contig_30279	8	36.9	0	C	T	ataacctaaaaaaagcagaaaaacaaaactgttcatcacttgaaaaacaacctgtctgctt[C/T]caaagctgaatggtttcatacacggtgatcagttttcagtgtgcttatgtttgggtctgca
87381_175	contig_87381	8	36.9	0	A	G	atagttgctagacaacaaatgcacaatgaaatatgtgtagaaaaacattaacattgctcca[A/G]aacatgagcacacagaatagatttcaatgtttttagtataaactgttaaagcttccatttc
83143_186	contig_83143	8	39.1	loc495046_protein	A	G	cattgcacatctctatagtgaccagtacagacagcgccatagtcatgggatatggagactc[A/G]aacactgagcactgcactcctgcaaactcagcatggccttcactgcactgcagatagtgag
52949_878	contig_52949	8	41.1	succinate-_gdp-_alpha_subunit	A	G	caggcatgatcccaattttgcactcgccaggattgatgacaccgggacagttggggccaac[A/G]aggcgggtcttgttctgacggagcagcttgtgtttgacccgcaccatgtcctgctgaggga
128227_65	contig_128227	8	44.3	0	C	T	tgatcttagatgtacactgaggtctaaatcaaacggtataaagtaaagtcagtgtggcttt[C/T]gtgaatgactgctggagattcgccaggattttagatatc
88729_667	contig_88729	8	44.3	karyopherin_alpha_3	A	G	tcaagttgctaatggcccacgcagcctccttctgtgtgccaaaatcacccttggcaagctg[A/G]tgaatgatcatgggtatgagaccagcatctattacagcctgcacctgctgctggttacctg
113016_55	contig_113016	8	44.8	0	A	G	gtcacttcctgtgcaatcgacatggataccgtgctcaaaatgatacgtttgcaa[A/G]gttgtgataatgtttgacattcaatgcctgtaattgttgtatgagaagaaaatgtgctttt
52629_743	contig_52629	8	44.8	intersectin_1_(sh3_domain_protein)	C	T	ttttcttgcgtgctttgagcaggacgatgttctcctgctctctgtttctctgggtgagcag[C/T]tcctgtctgcgcgtcctctcccactctaactgccgctgacgctccagctcccgcttggcag
69881_324	contig_69881	8	44.8	0	A	C	ttcttggtcattcagctactctcacaatctcattcatctaacccttgtatttcatcagtta[A/C]acaagggtagagaggctgggcaactgtattatgg
79930_111	contig_79930	8	44.8	0	C	T	gtcattctctctgactcagtgtctgttatttagagatgataaattgacgacaatcatcatc[C/T]ctggattttcctggccttatgttgacatggcaacaggaaggaaaagctccacttcaaaagg
136558_60	contig_136558	8	48.4	cytochrome_family_subfamily_polypeptide_1	C	T	aagcccccgaagttgcccacgattggccatggctttggacccggagggatgttcgcgta[C/T]ctttgacgcctttcatactgttgcagcacatagaaaacaagcacaaacgcaatcaaaccca
95444_271	contig_95444	8	48.4	0	C	T	agaaatatgtgcttgcacaaggaataggagttcatactttagtatgcacagcggtctaact[C/T]tataaataagggcttatgaacgtgcaccgcatgtagaccactg
54077_317	contig_54077	8	50.6	hcg39059_isoform_1	C	T	gcgggggatgggtgtcaaatcctcttctgactttaacaacttgtgatcttttaagtccttg[C/T]gcatcctggcaagttcattcatccatcgtagaacctctggattggcagctttgtcgctgtg
53641_299	contig_53641	8	50.9	0	G	T	atactttttntgtcattttctttcctcgaccactacggatgggtgcatccacatctaaatg[G/T]cttaataaatgcattgtgatatgcgtcgttttgtgttttatcgtaatggggtcggtgatga
55793_157	contig_55793	8	51.2	0	C	T	gattataaaactttatttgcattcatttattcaaaatctgccccttatgcatatgtagccg[C/T]tcgcatttttaaacatctacccggattgtgtctctcctaccgatgtttttaanttctcgtt
57230_266	contig_57230	8	51.2	ring_finger_protein_11	A	G	gcacgtctctcggcatgcgcaggcactctcagttcgtctcgtaggaagacagcagcgcagc[A/G]tcgacgggctccatacaggaagggcaagtgaaggagcgcatgagccaggcgtcaatgcagt
58026_753	contig_58026	8	51.2	arsa_arsenite_atp-_homolog_1	C	T	gaatcaaacgctccgtctcgtacagagacaggaactctgcgatgcacacgcagataaacgt[C/T]gtctgctccgggtctttaaactgctcgctgactgagcggatgacagggagcgtctcttcca
68022_66	contig_68022	8	51.2	0	C	T	aaacaaaaaaaaaaacataagcatcatgaaagtagtctatgtgatttgagatgttatattc[C/T]ttctgaatcgatacagcagttttgtgcatgaaattctccncttgttcgaactggtacattg
74153_34	contig_74153	8	51.2	0	A	G	tttctgtccacgtgtctctatattgcaactcca[A/G]tgcactagttcttgtgtgcgattcaaatggcacagaaaaacaacaaagcaaggcaccaaca
9563_25	contig_9563	8	51.5	0	C	T	ttttttttttttctttttcttcca[C/T]gtcatttcaaatgtgcagcagggactgttgcttaatttctgagggtgtttgactaaaaagc
110709_117	contig_110709	8	53.6	0	C	T	ctaaacgattcccgatgcagctgaacaggatatatttatgcaataatgaagattgtcaaca[C/T]atttttgtgtttacattcctgcattacactaaccatgttcataaaccaaagtttaaagctg
113756_109	contig_113756	8	53.6	ltv1_homolog_(_cerevisiae)	A	G	cggccaaacaggtggagaggatggagaggatcaacgactcggacctgccccgagtctccac[A/G]cagccccgctcacgggaagaaagcgcagaggagaggaaagccaggaaacaggccatcaaga
14193_102	contig_14193	8	53.6	0	A	G	atttatattttttctgtgacgcgtaacaaacagaaggcattgcatatgtacaccacacaca[A/G]gggtcaaaggtcaggggtcattcacactgctattgcatggctcagttgcacatataatgag
52909_529	contig_52909	8	53.6	chaperonin_containing_subunit_4	C	T	ctttagacagctccaccatcattttggctgcaggatgcagcacctgcatctgtttgaggat[C/T]gtggctccatcattagtgatggtgacgtctccctttccatcctgaatcattttatccatgc
55556_297	contig_55556	8	53.6	phosphoglycerate_mutase_1	A	G	ccgtcgccgctcagggcaaagccaagaagtagacctcatttcacacaatcctcagaaacac[A/G]attagtgtttgaccatgagcctaaaaccaaaccactgaccaatcatttattccctaatgct
67527_131	contig_67527	8	53.6	tuberous_sclerosis_partial	A	G	tacctgagggacggcggatgaagatttcagcccagccctgtgtcagcatgggcacaaactc[A/G]gccaggctggacttgtctttaaatggcggggaggactgggaggcggagggtgccggatgct
96645_126	contig_96645	8	53.6	ddb1_and_cul4_associated_factor_15	C	T	agctggtgacaggacagttcagcggtcagtgcgtgtgtatcgagcagctgacactggactt[C/T]gagtatctcatcaacgaggtcatcaggaatgatgctgaatggggctcccagttctgc
132768_384	contig_132768	8	54.1	0	G	T	tcttngtaatggttcgtttttaggattcacctacatttagagtggagaattgacaacagat[G/T]atatttctgtgggcagtttatgtccgttggttcgttttggtcactttttgtgtggtaaatg
83417_67	contig_83417	8	54.1	0	A	G	aagaacatcgtccgcatttacaaacgtatgtagcacatatgctgcgccagggaacatgaag[A/G]tccaccaaaatactgagaactcgaaggaagttgcccagaagtaatttttttttgtaaatct
75526_37	contig_75526	8	54.5	0	C	T	ctatccacaaagaacaaatcatgtctaaaacccaaa[C/T]acctatacaactgtgtttgtaggtcttagtcagggcagggtcaggtttgattttgacggga
31265_40	contig_31265	8	54.9	cd22_antigen	C	T	gaatgagctcatgtacgccagcgtcactcacaaaagccc[C/T]aagaaacaccagagagttgaagatgaagacgaagttcagtacgccaccgtccagcatcaca
11218_58	contig_11218	8	55.4	0	A	C	gcatgaactgccacagacttctacaaaacttctttcaaaaacaggcagaacacacag[A/C]agaccatcatcacagaccccctcagtgtacagccaatgagtcccgtgaatctagtgaatct
122079_47	contig_122079	8	55.4	novel_protein_vertebrate_galectins	A	C	catgaagattggccggacacgtcgtgcacaacactctccagagcaa[A/C]acctggggcgatgaggaaaatgtgttccaaactcccttcccgagaggccatttgtttgctc
25475_42	contig_25475	8	55.4	0	A	C	atgacatctgttgaggagctgcttgtgaacacactgcagga[A/C]ctggtaacagctgatctgaagaggtttcagtggtacttaaagaatgatggggctgttccag
73113_118	contig_73113	8	55.4	0	G	T	tcatctcatctaaagtatgtggtaaagtgaatttgatcgctgatggctctgtgaactgtgc[G/T]ctcagttctgacccggaaaacgtcaga
89941_113	contig_89941	8	55.4	0	C	T	tcagccctttttcaaccacaccatcatacttcagcacaacacaaccaaatccacaatccaa[C/T]accatcataattacaggaagaaaagaaacaatcacagatccacacaaatcaacagagagta
107673_99	contig_107673	8	55.6	0	A	G	tgatggacatatagtgggtaaacacagtaacgttacaccatatgcttcaaaaaaagcttcc[A/G]ctgaggatctgcttgaatttgacacgtttnttaaagcgtctggtcacgctaccaa
110362_328	contig_110362	8	55.6	subfamily_member_1	C	T	gctggactggtttgtttgtctgcgccacgtgcacgaacccatgttttctttgggtctagtc[C/T]agcagaaagtctccagctgtggcctctgggncagcgttttgttgtgcgctgcacaaatcta
111077_397	contig_111077	8	55.6	complement_c3-h1	C	T	agggctgcccaaactcagccattagggaccatgtcctgcagaggttagctctaacttgcct[C/T]agcataatatcaaaaataactgagaaatgaagtatgttctttgttgccggctcatgtcaaa
111663_132	contig_111663	8	55.6	0	C	T	tcgtttattcccagaagatccagtttagtgagtcccgttgtctatcagcgcctcctctcag[C/T]ttccgctctcctgtcagatgtgcgttatgacgcactcggatagtgatgaatcatcatttat
132863_76	contig_132863	8	55.6	0	A	C	ttttagaatgaaaatagaatgaaattgaacactggagaagccttatctattggtagccacc[A/C]gagggcgctgtcatgaagtgaatgtgtgcgcangcgtaaatgcgcagagccgcttgtgtgc
23238_100	contig_23238	8	55.6	0	A	G	gaaagattaagctcagcgatgccgatgccgaacaagcgatgagtttcctttgcttatgtcc[A/G]tggttagtgttcagtagaaatggagctgaattatggacgcctcgtagcttatctgccactg
24075_139	contig_24075	8	55.6	0	A	C	acctcttgaccttttcccttcggcctcctcttaaagctgctctcacttccacaatatnatt[A/C]ctggaaaatcgcacactacacagtcacacccgacttcacagtgctgccaaac
54564_208	contig_54564	8	55.6	solute_carrier_family_25_(mitochondrial_carrier_dicarboxylate_transporter)_member_10	G	T	gagcgaaatnaccggtaaccggagagatgacggagaaacggatgtcgcgctggtattttgg[G/T]gggatcgcgtcgtgtggagccgcctgctgcacgcacccgctggacctggtcaaggtgcacc
65653_161	contig_65653	8	55.6	0	C	T	ttgtggaaagaatttgtatggaagagttgaactatagtacatgtgtaaatcaattttgtta[C/T]tgcttgcgagaacaaggagtaaagagggagcaaaaacgatgtagaaaccgaaaggcaaatg
132737_349	contig_132737	8	57.3	0	C	T	tcttgagatgatttcagtttgtcacatctgaagtaaaacgtttaatttccttctgatttgt[C/T]gtttccctcatttttgtttattgccctgtagagcagaagcgaaatgctttaattttgcagt
111268_20	contig_111268	8	57.7	integrin_alpha_l	C	T	tgtctggagccaatcccan[C/T]gctgtgaaagctctggtgatcatcacagatggagaacccagtgataatgataatagaaatg
16649_261	contig_16649	8	57.7	poly_-specific_ribonuclease	A	G	ccagcaggaagtgggctgacgacggttgggcggatacttcctacagcgcccacagccgact[A/G]caggcggtcaaaaggagcatcagtccgtctctagaggagcagaatcacgacgctgacagca
55682_65	contig_55682	8	57.7	hypothetical_protein_LOC403007_[Danio_rerio]	A	G	gggtggaggggggtggagctggggtcagaggagcaggaggcggagcctgctggcacgactc[A/G]gccaaattgtcgatcaccatgggtccgcccacaaagaaggacggctgctgcgattcnctgg
63895_241	contig_63895	8	57.7	---NA---	A	G	gttgcgttggaataaattgacattttatttgtctgtgtttgaaggatcaggactggggctc[A/G]tctctttcactccgttctctttctcagcgctgtcgttctcactgactccattt
89465_186	contig_89465	8	57.7	0	A	G	ttgattcttctgaaaggagcaaagctctgaataaactcatacaacaatacatacgacggca[A/G]ncatcatgattcagctcagcaaacgcacacgagtgtgtgtgtgtgt
136323_71	contig_136323	8	59.1	---NA---	G	T	tgtgtgtgtgtagtgtttaattgtgtttccctctgcagctccgttatatctgtcacgatgc[G/T]tttctattctcatgatttcagaggtgtgaagagttttccagcagacagtctcgtcactcag
82889_64	contig_82889	8	59.1	tetraspanin-1	C	T	agaattgcattatcctctatcagattcactaatgcccggaaacagcccacaacagactctg[C/T]tgctgctgcattttcagtacagagtcctgaactgtttgtgcaacatgtgtcaggatacagt
85409_156	contig_85409	8	59.1	0	A	G	tcctggcagcatgaggttggtatttcccaatgttgtcgtaatggttttcgtcgtcttccgg[A/G]tggttcgtccctttgtttctgtgatggaggatggttacatactggatctcttctgtatcct
56623_522	contig_56623	8	59.6	hypothetical_loc557935	G	T	cttgaagtcacacaacgttttgttctcatgtacgctgatgctgtgatgtgttaaaatcaca[G/T]gtgcagtttgacagggcagtgtgaacgtgaccgacaccggnagacctttaccacctagatt
85220_79	contig_85220	8	59.6	general_transcription_factor_polypeptide_alpha_220kda	C	T	cgtcatccggccgtggcgtgtggtggacggctcgctcaatcgtcccgtgtgtaaaggcatg[C/T]tggagtcgctgctgctgcacatcatgtccagtccggcgctgcgcgagtctcagctgctgca
113332_85	contig_113332	8	60	novel_protein	G	T	tcagtgccagtttcaaagcttcttttggtccaaagcgttccaccatcgtatccactgtctt[G/T]aagatatctgcattctccatcacagaagctgg
133391_160	contig_133391	8	60	solute_carrier_family_27_(fatty_acid_transporter)_member_4	C	T	gcttcaacgacaggttattttacatctacacctcaggaacaacgggtttacctaaanctgc[C/T]attgtggttcacagcaggtactatcgcatcgctacgtttggatattactccttcggtctgc
136866_63	contig_136866	8	60	cd97_antigen	A	G	tgtaacccttgatgcatttgcagctgtagctgcctggatgattttcgcagacggcatttgt[A/G]ccacaaacacctggatctttggaacactcattgtcgtctgcacaggtgccgttctcgtgtg
55862_453	contig_55862	8	60	cd97_antigen	C	T	tgggtgtgcgattgtggccggtctgcttcatttcttcttcttgtctgcgttctgctggatg[C/T]tgctggagggggttcagctctaccggatggttgtgctggtgtttcacaccaca
73679_86	contig_73679	8	60	cd97_antigen	A	C	ccagtaactcctctcccttcttacggcctccatttggatcacgcagagactcacagctgtt[A/C]ctcaacagctccagtaaatgcttcaactttantggcacgtcctccatgtcagactctattt
84398_353	contig_84398	8	60	cd97_antigen	A	G	tcgtagaggctgctgactgttgctggactgattggtgctgaattctgaatacatctcttta[A/G]gtgagcagatcctggtaatcagcttgcaatactcntctctgaccgctttggacagcaggca
90878_36	contig_90878	8	60	0	A	C	catatccttaaatagcaaatattatgaaccataca[A/C]acattaatggagtccaaatttggagtcacaccatttctgaaagcacttctcagcctcctcc
95796_53	contig_95796	8	60	cd97_antigen	C	T	tggtcagttataaagatctgaactcacccagtgatctgttccacaagatgag[C/T]agaacancccaggagcagaacagcagagagaaatcagacgataaagagaaaaacgccactt
60570_275	contig_60570	8	61	g_protein-coupled_receptor_108	C	T	agcagattcttcgtcatcatcatcatcactatcaccgagccgtccacaaagaatccgtctg[C/T]caaagcattaacagtcactcatct
88035_502	contig_88035	9	0	0	C	T	gagtagatctacagtaaatanatgtgaacgtgttcctccactgcattgtgacgttggttga[C/T]attctcattctcaataaaggtttattctcatggttctgtatcagtgtgtgtttgaccatga
134424_661	contig_134424	9	0.2	isoform_cra_b	A	G	ctttggtgcaattttgtttaccgttgatgaatcaggtgtcatcaatgcctgtgttctggca[A/G]cactcatgttactgacaggaacagagttcatctgcaaggttgggttcatatttatttgtga
33673_82	contig_33673	9	0.2	c10orf57_homolog	A	G	cagtgctgtattacggatggtttctgacgtgggccatccatttgtttgaggctctttttgc[A/G]ctgaagatctgcagcgataaaggcatcgacagcacg
76324_163	contig_76324	9	0.2	0	A	G	catgtttactgaatttacaaggccattacaggaggtgtgacattagatttttataccactc[A/G]aggttagtaggtaattgtctcacactagtctaatgttagcatgtatatcagtgtgtatttt
116763_883	contig_116763	9	7.4	nidogen_1	A	G	gatctcctggccgtgacggtccacgcaccagcattgcccaatgccggcgtgacattgcatg[A/G]ggtcgtactcaccctgggcatcacacgtcggcacataatgacngggcacaggacggggacc
9276_449	contig_9276	9	7.4	sirtuin_(silent_mating_type_information_regulation_2_homolog)_1_(_cerevisiae)	C	T	acgactttgagcagctgtgctacaactcgtcccgtctcagcgagatcacagagaaaccggc[C/T]gctccgttacagacatccgctgagagcccgtccacagacgcacaggggcctgaanatcacg
110697_28	contig_110697	9	8	interferon_regulatory_factor_2_binding_protein_2	A	G	tctcggacagtacncttctccggtggc[A/G]ccctgctgtttgatgctctcccgggagcacgggaagcagaacttgtgagatggcaccgaag
53864_659	contig_53864	9	8	translocase_of_outer_mitochondrial_membrane_20_homolog	A	G	cgatggcgttggtcaggtgatcaacacccttctcgtagtctccctgggccagcagctcctc[A/G]cccagctgaatctcatccaggaaaaatttctgcacggctgcggcatctttaagatctggca
134877_239	contig_134877	9	9.2	probable_upf0334_kinase-like_protein_c1orf57	G	T	caggagagtgggctttgatgtggtcacactcacaggggacagaggacggctgtccaggatc[G/T]gcactcagtcggccgcaggtggacgtgaatgcagggtcggacagtccgcggtcg
112126_180	contig_112126	9	9.9	golgi_golgin_subfamily_4	A	G	ctcaaagcaaatgttttgcaactcagcaatctagaatcagtcataaacgacttgaagaccc[A/G]gttagcaagtagcataactgagaaagaacaagccatatctctgctgaatcagcagcacact
49679_39	contig_49679	9	9.9	im:_partial	A	G	aaagaattgccatgattcgtaaacagctgacttcacaa[A/G]ttgaggaaaaggagcaggctctcaaagacttgcaggcgcagttggaaggcatcaagcaaac
53903_323	contig_53903	9	9.9	golgi_golgin_subfamily_4	A	G	agaaggaagaagacctaaacagaaaggttcagcgttacgaacaggtccttcagaatcgcga[A/G]gtggagatgggtgaccgtgtgtgggaggtgcagaaggagttagaggagctacagcagagga
54038_458	contig_54038	9	10.8	f-box_protein_5	C	T	tagatgcgacggcctgcatgctggagaacaccaccctgctcaaggtgaagtctcgtgataa[C/T]gagcccatggagtgaccagagtcccttaatgttctttctgcttctctgcagcgtcgaaggg
74912_151	contig_74912	9	10.8	c-mer_tyrosine_kinase_receptor	C	T	atgacgacaacatatcggtcgtcctctgcatctgtgctcttgtgaacatccgctgtcacta[C/T]tgacgtgtccgtggtttggcgagtgcag
54053_129	contig_54053	9	11.2	solute_carrier_family_39_(zinc_transporter)_member_9	C	T	tgttgttctcatttctctggctatgttcgtgggatgtttcgttctcgggataattccacta[C/T]tgatcaatttatcagagcagaaactacagctgataactgtgctgggggcggggcttctatg
110622_330	contig_110622	9	11.6	marcks-like_1	A	G	actccttcaaattcaagggcatttccctgaagaagaacaagaagggaagcgaggaggcagc[A/G]gagcctgcggagcctgcaaccacgcccactggtgaagacaaacctgangagaacggccagg
132985_133	contig_132985	9	11.7	0	G	T	catgacttgaatgacaccagctttaagtcttatgtgcacaactgcaaaggttaagtaattg[G/T]gtncaatgtcagcggtagccttgttgaacaaaaaccaaccacatgcatttgtgtgatttac
1497_22	contig_1497	9	11.7	0	A	G	cggtagtgtatctttacaact[A/G]taggaaattacttatgtttgctgatggttgaactgggttgcgttgtcatttaccaaaatct
17791_181	contig_17791	9	11.7	rh30-like_protein	A	G	accatcccagaattcctggtatggcgtgcacgttgaggacgccgcaggtgtcatgacactc[A/G]aaagcaaatagcatgtgattcttcatgtaccggaatccca
52729_1117	contig_52729	9	11.7	transmembrane_protein_50a	A	G	ccccacaggtatgatatgcatggtggaactgttcctctttagggtacattatcgctgcatc[A/G]atgatgatccaccagcctgtgaaaaacagaactccggctgcgatggaggcgatggtgtttc
57982_112	contig_57982	9	11.7	0	A	G	gttgtttttggtgtctgtgtttttaaaatatgatgtgatggaggaagtgggaaagtttgca[A/G]agtccaagtggtttaaattatagaggggggaaaaaaagacagttgttttgttttctttgcc
76256_65	contig_76256	9	11.7	0	A	G	atttcacccacagaaatacctcataattaatttcttttcataagagtgttttctttctggc[A/G]taatgaaatgtaataatggcgtgagtcagcatgtcagagggagtgaaatagctaaatgcct
56288_207	contig_56288	9	12	0	C	T	gtaaagcatttttggttaaacgtcgagccgaggaattcccacacaagcactaggccgcaag[C/T]ggatccccggtgtttcctgcagaaacctgccgccttcacatcgccgctatggg
57458_1176	contig_57458	9	12.2	eukaryotic_translation_initiation_factor_subunit_6_interacting_protein	G	T	agtgaaggacattcagcacgctgtgaacgttccagatcttgggattgttcctcaggaactc[G/T]atctcctcctctgacttcttggccgttttacagcgatactgactgaacgactggaactggt
133325_134	contig_133325	9	12.9	insulin-degrading_enzyme	C	T	agcagcctcaccagcacgccatgtattacctgcggctgcttatgacagaggtggcctggac[C/T]aaagatgagctcagagacgctctggatgatgtgacgttacctcgtctgaaggcgttcatac
67960_58	contig_67960	9	12.9	calpain_(m_ii)_large_subunit_a	C	T	tctgggcctttaaatcatagcaaacgtcagccactggaagaagtccaacncaatgaa[C/T]ccactgctgtctacatcaatccttttgaacactttgaacatcatctccaggcgcatcacac
56307_115	contig_56307	9	13.6	insulin-degrading_enzyme	C	T	tgtttctgggaaccgagaagtaccccaaagaaaacgagtacagtcagtttttgagcgagca[C/T]gccggcagctccaatgccttcactagtggagagcacaccaattactatttcgacgtatccc
113257_259	contig_113257	9	14.9	0	A	G	aaccaaatggccatcttctcatgttttcttcccatgtgttgcctatttaaacttcacatgt[A/G]accttaactgatcactgacattaaatgtatttaaagtggcatctccaataatatactatat
38875_134	contig_38875	9	14.9	0	C	T	atgcctctagtgacacaaaatctatttggcatcataacacattcagtcgattcttatagaa[C/T]gtcaatacttctctctcttaacaatgaatgaaag
137289_157	contig_137289	9	17.1	spectrin_repeat_nuclear_envelope_2	A	G	cagcgctacatggtcaacatccatgaccaaaacatagacctcaacatcctgcaagagcatc[A/G]agacacactcaaggctgttcagcaggacttacagtctcgtgagagggaggtgtactgcctg
52855_242	contig_52855	9	17.1	estrogen_receptor_beta1	A	G	tcagtccgacgatcttctggccttcccacaccacgcacacagcgctgtctctgcactgccc[A/G]cctccgctgacctacagcaaaacacacgcacacaccacatgggagaacacaaagacacaca
62948_153	contig_62948	9	17.1	mitogen-activated_protein_kinase_kinase_kinase_kinase_5	A	G	tgcgagccttatacacatctccataggtcccactgccaactctctggatcagctcaaagtc[A/G]tgctgtgggtttctgcgctgaatctcccctccggaccggcccagcggatccatgctgtcgg
111844_192	contig_111844	9	17.8	acidic_coiled-coil_containing_protein_3	C	T	agttttgatgaaagcaccagctccanttcaacagcctgaggctcctgcacaggatgaccag[C/T]ctgaaacccctgcacaagatgaccaatcagagcacaggttactgcatgcgtcaataccttt
64685_195	contig_64685	9	17.8	acidic_coiled-coil_containing_protein_3	A	G	cttatctacagtgccccctaaagagaaccagatgctactagagtttaattttgatgatggt[A/G]ctgaagtcaagcgcaaacctcctccgaaacgtcttggggtcaaaagacctgcaggtgcaaa
97713_21	contig_97713	9	17.8	acidic_coiled-coil_containing_protein_3	A	G	atccaagactcgggtaaagc[A/G]gaagatttaggaggagaattctgcattttactggagccctggaaagggttgatggcatcta
137530_81	contig_137530	9	18.1	proteasome_(_macropain)_activator_subunit_4	C	T	tagttctctctagacaagtcatagtctactccagcgtaaacgcttgtctcgcacagctgaa[C/T]catactgtttatcatctccggcacaggttctccatgcagtgggggcagaaggctgcttgct
57570_120	contig_57570	9	18.1	1-acylglycerol-3-phosphate_o-acyltransferase_4_(lysophosphatidic_acid_delta)	C	T	tattctgcctaacttaaaacatcctccagattcacatctcaaatgcgctccgtaattagtt[C/T]catatgatgagacggatgctctactactactactaaccgcgcaagggaaaaaagaggattt
113939_83	contig_113939	9	18.4	proteasome_(_macropain)_activator_subunit_4	A	G	ccagatgagtcattttttctgtctccatctcctcccgggtctgttccagagtactcgtgtc[A/G]atcagtgcaaaacatctatcaacaaattgaagaacaaaatactcaaactctgctgaggcag
68829_90	contig_68829	9	18.4	0	C	T	agtcaagctttagcacagcattgtagcattactgtcttctagtttaccaaccaaagttgac[C/T]agacattggcttatgacatgattttgacacaaaatgttaaattatacttc
88556_121	contig_88556	9	18.4	loc100145380_protein	G	T	tgtccagcaaccaggaggatgatgtgaaggagtatagtggaccgagtccagctcagctgct[G/T]gagccattattcaaacaaagcagctgctcctacagaatcgagtcatactggacatatgaag
114359_187	contig_114359	9	20.5	0	A	G	taaataagttggtgcttccatatatgtgtgagcaaaaaactatttgcttctagtgagctgc[A/G]tgttttcccttttctaaagactgaagtcggattctacaatgccaccgag
122477_62	contig_122477	9	20.5	0	A	G	tcagaaactgctgtccactatgatacaaggtgctgatgacaacagtgaagatgaggaaagc[A/G]atgatgaggatgatggagaggaaattgaaggagagagtgaag
30910_37	contig_30910	9	20.5	ephx1_protein	C	T	acgagtttgatcaatgcgcctgtgtagatcctctan[C/T]tcttccaccgaggtcttcactacaaatttgtgaatggtttcgtcctcagttaatggcttct
57147_125	contig_57147	9	20.5	0	G	T	attccaaatgctgtacccatgtaccaatacaattatgcatccttattcacttacatgaaat[G/T]aattgcactagttgatgtacgtgtacgtacatgcggtttcccttttaacactgacatcagg
66267_292	contig_66267	9	20.5	0	A	G	gcattttgcaaggaattcaaatggcgcatggaccgtcgcatttgtaaccgtcgctttgcta[A/G]atatgcgtcttaaaccattcgatgccccgtattttaggtttatgctctgaaatacttttcc
101971_102	contig_101971	9	20.7	rho-_coiled-coil_containing_protein_kinase_2	C	T	cgcatttctggtttggaggaggaagtgaaacaggtgagacaggcactatctaaggctgaga[C/T]ggagaagaggcaacttcagg
3949_28	contig_3949	9	20.7	0	A	G	aatggaacaagttcttattcatgttca[A/G]tgcaaatagtgcagaacatatgtttatatgctttgctgacctgatttgtgttgctgatttt
40283_77	contig_40283	9	20.7	0	C	T	ttactgtcagaaattaaacaaaccctttacgaacccaagtaaatcattctgtgtcgaagta[C/T]tgagtgcgcttcaacctaaatctcacagtcgcctaatccggactaaactccgcgatttaaa
59490_359	contig_59490	9	22.4	0	G	T	atggcatatatgaaaaaaacaaagtcgtcacttgtttttgtttttggaaaggcagggttac[G/T]tggccaaacaaacatgaagaatttagtccttgtataacccaaacggtttctgaatgacttt
136318_90	contig_136318	9	23.2	0	C	T	agttcacaaaccaggtctgccagctcctcatatacactggacaagctttggattgactaaa[C/T]cttcgtcggcatatttactagagttagttactctgtgttgtgtagttagctggctttgcat
52536_816	contig_52536	9	23.2	hypoxia-inducible_factor_alpha_subunit_inhibitor	A	C	tgagctgaaccttctttggtgtgctgctaagacggtctgtttatatgtgtgtgtggatatg[A/C]gtatatgcttgtgtatacattcagactgttgaaatgccagtgcatggcagtattttggcag
53117_184	contig_53117	9	24.7	5_-_cytosolic_ii	C	T	aaagtgtgttgaggatgtagaatcgctctgtatctccacgctgaatgaacttgtttgggta[C/T]agctctcttatctctggaccacgcaggaagttaaaaccatgggcgcacacaaggatgtttc
733_446	contig_733	9	24.7	prominin-like_protein	A	C	atgttgtagttcaggacgtcctgagcatagccaacttttttgagaagactgtccacagctg[A/C]agtgatttgtgatgctactgcactgagattcttaatggtggtgttcagt
57826_456	contig_57826	9	25.1	beta-_-glucuronyltransferase_2	G	T	tctggcatacccgcactgagaaggtcaacctgggtaacgaaccaaagcgacaacaggactc[G/T]gtctatatagaggtctagcgagcaacacggcactaagactgtcacataacactggatgaag
90330_178	contig_90330	9	25.1	0	A	G	ctgganactcggagaatcagatcaatgcctgtaaacgcggaggaaaaggaccaggtgcttg[A/G]ataatgtacagagaggtcgagtggtgctgaagagaatcgaccatccaggaaaataaaagga
59409_110	contig_59409	9	25.7	0	A	C	acttgcagacaaagggcttttggcaagtaggacaaatggaaagatctgtgtaaagtatgag[A/C]gagtaagaaaaaaggacatgaatgtttaagtgttttaagcaggtgtagagtcattggtaga
64436_341	contig_64436	9	25.7	0	A	C	ttggtacactaatttttagtcccttaaagcaagtgttcaagttgccttcctcaagggcaca[A/C]gattgataaaatgggatcgtttcagtacctttcgagttaacagatcagcataactttggac
110581_132	contig_110581	9	27.5	mitochondrial_short-chain_enoyl-coenzyme_a_hydratase_1	A	G	ttccgctggaattttacttgtcctgaaaagctgcctttctcttctcgacaaaagcagtcat[A/G]ccctcctttctgtcctccgtcgcaaaggttgcatggaacaatcttttctcaagtcgattgc
52903_383	contig_52903	9	27.5	tia1_cytotoxic_granule-associated_rna_binding_1	A	C	gttttgggacgcaaccctctcaggctcagcctggcccagtgatgaaccaggctaactttgg[A/C]atggccggataccagacacagtgatgtgaccttggttcttcataacacacgcctctcacac
64196_157	contig_64196	9	28.1	tata_box_binding_protein	C	T	tggcatctccgccgggagccatgacgcccagcctgcccattttcagtcccatgatgccgta[C/T]ggcacgggtcttacaccacagccggtgcagaacaccaacagcttgtccctcctggaggagn
54956_94	contig_54956	9	28.8	angiotensinogen_precursor	A	G	gaactcaagtgtggaagtcccctttatgatgcacactggaaactacatgtacttcaacaat[A/G]ttggcaggaagtgctctgtagtcaagcttggtctcagtaagaggacctatatgctgctagc
52967_781	contig_52967	9	29.3	phosphatase_and_actin_regulator_2	G	T	tatactcatcatcctcatcctcctcttcatcatccttgtagagtataggtccatctgaatc[G/T]gagtcgttgccctggttttctcgaatggagtcaggaatgatggtcacgtctggactttcca
110255_456	contig_110255	9	29.6	0	C	T	tgtgataatgttgggggaaactaaaatacaaggtatataaacatgaattatgtcataaaca[C/T]atgatgacagacttcctgaacagcagttacagatatgttacatgaccacatatatatcaag
118075_64	contig_118075	9	29.6	kif1-binding_protein	A	G	cctgggctacgtagctttggcccaccagaaagatgccacgggcttcttcaaagtctagagg[A/G]agcatactgcttactttctcttccaggctgcaaatggagtcaaaggtatcgcttgaaccaa
88079_208	contig_88079	9	30.1	glutamate_dehydrogenase_1a	A	G	tcgagggtttcttcgaccgcggagcttctattgtggaggacaaactcgtgcatgatctcaa[A/G]acgagagaaacgcccgagcagaagaggcaccgagtccggggcatcctcaagatcatcaagc
120051_267	contig_120051	9	30.3	0	C	T	cctctcttaaatataataaactgttagctacttttttacacaagattaggcagttacttag[C/T]agctcagaagtgggaatgttgtatctttttagcatttttc
53115_619	contig_53115	9	30.6	---NA---	C	T	cgtgtgccaagcagtccatcactgcgagtgctaacnggacattgttgcccaaggcacatta[C/T]gctcatttgttcacttctaaagtgcaacatgctgacaaaataacaagcgggtcaaaacttc
66960_121	contig_66960	9	30.8	PREDICTED:_wu:fj80h05_[Danio_rerio]	C	T	gaacagactttccaggcataaaagcctgtgtgggtatcatttcagcagggacaacagcact[C/T]atttgactcactgtgacttggctaacgaaggaggcaggggtgacacccatggcatgttctt
67215_81	contig_67215	9	30.8	0	C	T	caattaaacctcagagtataagcatatgtagtcccatcatatatggttacaatgcaaaaaa[C/T]tgacaagaatgagctaaagctttgttaatctcttttagtccatttctttacaaaattagca
69956_146	contig_69956	9	30.8	g_protein_regulated_inducer_of_neurite_outgrowth_2	A	G	ggacaagactcagaggaacatccccagcatgtgttcccagaagtgtgcctgcttaaggaga[A/G]gacgaatacgagtggcaaagcttcatcaaagagtcaaaagtctccagtgagggaggtgaaa
86482_80	contig_86482	9	30.8	0	G	T	gccatgacgacttcctgtacaagcccactcacatgaccgaacatttagtctttcaggccct[G/T]aagtcatgagaaagtggtactggggcgagtgaattactccagtcagtgggtccctccttcg
92730_175	contig_92730	9	30.8	0	C	T	cattgatgcatctcttttagactcgctggcattcgacttcttcccagcttccatttacatg[C/T]gagtacttccggtcagatcctgatatttttttcttgacattaaacacagaacttctgtctg
25676_181	contig_25676	9	31.3	c10orf84_homolog	C	T	gaggtctgttacaaggaggcggcttgagtctatcattgatgccaaaatactgcgtgagctc[C/T]ttccagtgctcctcccgtttctcttngggctccctttcctgctcaatgtcacacttctgtg
52512_1448	contig_52512	9	31.3	eukaryotic_translation_initiation_factor_subunit_10	A	G	gttcttgcatgatgcgctccttttctcgctctttggcctcttgtctaagacgctcctcctc[A/G]gctttgcgcaccttctgaagctctgcctcccgctgttccagctcctctttctccctctgga
53120_298	contig_53120	9	31.3	eukaryotic_translation_initiation_factor_subunit_10	A	G	atgccatccatgtccaacagacgagcaatatcagtgcgctcaggggtgatggggatggaca[A/G]agtggccaagagcactcgagtggacattctctgcatctcttcttgggtgaggttcttgcgc
53355_362	contig_53355	9	31.3	---NA---	C	T	catgtttgaaaacccattgtaagtgttgtaattttatggcaaagcttaatgtatttcccgt[C/T]aaagtaagcagtgatctgtactgattagagaacacatcaaggcttagaacaacatcaagca
60502_216	contig_60502	9	31.3	transmembrane_9_superfamily_member_3	A	G	taccgttctgcgtgggcaccaagaaaactattagtcactatcatgagacgttaggagaggc[A/G]ctgcagggagttgaattggagttcagcggcctggacatcaagttcaaagatgaggtgatgc
55505_298	contig_55505	9	32.1	0	C	T	agccttactgccacacatgccattcaaatatttcatgatgctttgagtattctgactaatt[C/T]cagtaaagccagttggctaattaaccttctgataatcctagacagtgctagctttgcactt
56368_90	contig_56368	9	32.1	leucine-rich_ppr-motif_containing	A	G	cctatccaaacacggcaagctggaagaggcgatagacatgctgaaggagatgaaggagaag[A/G]atgtgcagttaagggacagcatgatcagtttgctcacccttacgatgaacactgctgcgat
60804_130	contig_60804	9	32.1	novel_protein_(im:7150924)	C	T	gagagagagcagtattgttgacaaatagcatgccggagaggttgatggagcctagagtctt[C/T]accaagccctcgacttcctggatgccctgtgtgtttccttcactagcgagaccctggacca
53041_662	contig_53041	9	33.8	glutamyl_aminopeptidase_(aminopeptidase_a)	A	G	gccaaccagagagccattgagccacccctggaagtttagagtgaggatgtagtgctcntct[A/G]ggccagtgacactcagcttctccaccgcctccaccaccacatactcctgcggcttgtactc
54597_1344	contig_54597	9	33.8	alcohol_dehydrogenase_8a	A	G	caaacactgcacacactgagcctggtgtaaccccagctgtgttgacagcagctccataacc[A/G]gtagagatgccgcagccgagcagacacacgcggtcgagcggcgcatcgtcatgaatcttgg
57385_347	contig_57385	9	33.8	alcohol_dehydrogenase_8b	C	T	tgaaaactggacaatgcattcgatgcatcctaaatatatccaaatgagaatcaagtcatct[C/T]cactcaacttctacaccgcactttgagacaatttgacgggaacagattgctcagacttacc
59125_288	contig_59125	9	33.8	0	C	T	aaactgtgtagtgatgtgtgaatgtttggtgggttaaagtgagaacatgtgtagtgtagca[C/T]gataaaaaagtaatacttataacgtgtgtcagtgtaacaagcaacagaggtactgttattt
5943_523	contig_5943	9	33.8	glutamyl_aminopeptidase_(aminopeptidase_a)	C	T	ctgaagctaaactcagccaggccaggtttctcctggaccccaatgctgaccccaatcagcc[C/T]accactccccngggctacaaatggacaattcctgtcaaatg
63816_383	contig_63816	9	33.8	comm_domain_containing_8	G	T	aattccattctccttcaggtccagactgagatttagcagaggagtgtttaaagctgacagc[G/T]tgtcgctggatagtgccagctttaactgccagttgaagtcctgtagctgtgtacttgagat
97096_132	contig_97096	9	33.8	meningioma_expressed_antigen_5	G	T	gaacatctggatgacggagcagcacatctcctcaaatttttccgctctggattgccattca[G/T]ctaccttctctgggtcctttgctttggagttaacac
116391_210	contig_116391	9	35.1	novel_protein	G	T	ccaagaaaaaggtggtcctcactatcattgcaggcttgccaggcagtcataaggaaaatct[G/T]tgtgatttcttgatggaggtgaatcaaaatagtgccaggtgggaggtgttttgccctgctc
133305_142	contig_133305	9	35.1	0	A	G	ctagagtctgaatattcaaacagcacaagtcttgtgttctcaggtatctgttagagttggc[A/G]acaccagcattgacgttttatttcaaatgtccatcacaactggcttatatttagcacatta
53883_660	contig_53883	9	35.1	0	C	T	aaagagagctgcagcacatgagagatcctcagccctgatctacacagcgggggtcgataga[C/T]tgacagaggctgactgagggcaggtgcagtgcacctgcctttccagatgcacacggctnga
98024_65	contig_98024	9	35.5	0	C	T	cattcatggctacgtaaagaagcacaaaaggcaaactgacactgtagatgtnaagtataga[C/T]agtcgctaacaaactccggcccagcgtaagcagaactgtccagaggaacacaggaatatct
42352_59	contig_42352	9	35.7	0	C	T	gcccacaccaaaaaaagaagcttgtgatatctcggtgagagattattcaagtaaagct[C/T]tttacacatttgttcttttaggcagaatgactttggagtacct
132354_1847	contig_132354	9	36.3	methionine_adenosyltransferase_alpha	C	T	ggtgctatcaaaacatactctgtcaggagcaacactggcgcgagttttgggcgggaatatc[C/T]gtttttccgatcaacggaggagaggacgtcacccccattcc
57997_124	contig_57997	9	36.3	0	C	T	agctaaaacttaactgttgcacaaactacatataatctaaagagccagggatggttgacag[C/T]gtcctgttggctgattcttggtcgaattggctttagtccatttctagcacccaaagtgagt
73092_212	contig_73092	9	36.3	0	C	T	cggctggaaattgctaaatcatgtagagaaggacatagaaagcaggaaagggtacaatata[C/T]tgacaaactaaaattaataggtggtaaagacacacagagcagtattaattaagatattagc
50748_72	contig_50748	9	37.1	0	G	T	gattgtgaattaatcttgaactgtaaggcatcagatattaaagctgagctacagtaacttc[G/T]gcatgcgaacatgactgaatactgcatagacatcatgtacactctcttccattcactgtat
54426_420	contig_54426	9	37.1	0	C	T	tccaacatttctctatatcaaacctagacgtgtttttgaactaccatcattgtaacagagt[C/T]tgtgcattaattcctgattgctttcaactgggctacctctttcaacagcatacctgcgtaa
3637_221	contig_3637	9	37.6	0	A	G	tttgtattccttatcaagtctgtttctctttatgtgcgaacaagcatattcttcggataac[A/G]tcacatgtatgcactacaacaaccccctcagctctgagaacatccaaatgaag
74829_80	contig_74829	9	38.2	0	A	G	gggctagatttactaaagtgaggcgctgcggttcttagcacgtgcaaaaatgataccatac[A/G]gcgactagtcgccggctatgctgctgatttttccacttgctaaagacttgttagtgaaaga
61093_158	contig_61093	9	39.1	ikaros_family_zinc_finger_1	C	T	cgttccagtgcagccagtgttgtgcttccttcactcagaagggtaacctgctccgacacat[C/T]aaactgcactccggcgagaaaccttttaaatgtcacctgtgcaactacgcttgccgccgca
75389_200	contig_75389	9	39.4	0	A	G	tatatcaaagtggacattagtgcatcatgattgacacttgtgcaattacaagatagtattt[A/G]tatcaaaactgtacattgtgtgaatactgtgcttttggttattgcaccacac
88137_685	contig_88137	9	39.4	eukaryotic_translation_initiation_factor_5	C	T	accgctacatcgtaaacggatcccatgaagccaacaaactgcaggacatgctggatggatt[C/T]atccgcaagtttgtgctgtgttccgagtgtgacaatcctgagactgacctgcatgttaacc
133019_83	contig_133019	9	41.2	atl2_protein	A	G	gactggtttctcctggaggggaggctgtgagagagagacaacaggaatccaggcctggagt[A/G]aggtctttgttgtggaaaaggaagatggaactaaggtggctgttctgctggtggacactca
75436_74	contig_75436	9	42.4	0	C	T	gcacacaaaatttaggtttatctggattgacatataaacgtgcaatatgcaagtttctgta[C/T]atcttaatgaatccctctgtagctctattgttgttttggatcatgttaaaaataagtgcat
53131_749	contig_53131	9	42.8	multiple_coagulation_factor_deficiency_2	A	G	acctgtataaatgtcatgaagtgacatgagatgttttgtaattatgccatcagtgtaacaa[A/G]gattcagtgttgcactcacatctgcatatgtcacgtcaaaatggaccttaatgtataaact
21447_121	contig_21447	9	44.1	thyroid_adenoma_associated	A	G	gtactcgatggtggatgaaaactgggggagcgcagggagggctttcattgagcgctcagcc[A/G]ccagggcattgctctttgcgacggctgatagtctgtccagttctgcagcgcttacgccagg
47425_62	contig_47425	9	44.1	ubiquitin_protein_ligase_e3_component_n-recognin_2	C	T	ctcgctcatcactgccacaccattcctgcatcatagagatgatatgtgtgagcttcatctg[C/T]aaggtgaacgctgcctcccattctggctccatctctatgtgctgccccacctgacgcacta
94659_82	contig_94659	9	44.1	0	G	T	ggggggtacggtggcttagttgaggtccggggagtttgcatgttctccccgtgttggcgtg[G/T]tttttctccgggtgctccgggtttccccacaatccaaactcatgcag
78253_114	contig_78253	9	45.2	ubiquitin_protein_ligase_e3_component_n-recognin_2	C	T	tggagcaggagagtgggggagcagagagggaagaggaggagaaagtgtgtatgctctacaa[C/T]acactcaggatgcatctgggaagtggtctgcgtgaggtgagctcaggctggcatttgtggc
9919_54	contig_9919	9	45.2	zinc_finger_protein_135_(zinc_finger_protein_61)_(zinc_finger_protein_78-like_1)	G	T	gaaggtcttcttgcagacgtggcaggcgtagcacttgccgctggcgtgcgagt[G/T]ctcgtgccgcgagaggctggtggtgtggctgaagcgtttgttgcacaatcgacagg
53077_443	contig_53077	9	46.1	0	A	G	ttgaaatcattagccntttgaagtgttgtaccatcacctcggcctatcagcgtacgggaat[A/G]acttgtccgtgcaatcgagagcatgaattgccaacctagctgcctctacatagaccaaaac
75147_91	contig_75147	9	46.1	0	A	G	ataagaagctcacatgtaaaagacaacataatgagagagcaggaaaccctcacccccaacc[A/G]tagctttaaatagcaggaatcagactgcaccacaatggctggttaaatanggattaggaaa
59329_224	contig_59329	9	48.4	0	C	T	aaccgagacagtttgtgaggacaatcagttcaatcagtgcactcacacggagtgcaaacat[C/T]cagctgcatttaatgtcaacagggtttttgaagaataattattagtatcagcatccttaag
89141_157	contig_89141	9	48.4	nuclear_receptor_coactivator_4	C	T	gctacgctcaatgtgtctgtgacgacaactgcggaaaagaggcccttagtgcttggctcct[C/T]aagaaagagggtcgagataagaacggtg
110944_257	contig_110944	9	49.1	0	C	T	caccccgttcgtgacaggatgcgttgtagcgtatgtcngtccggtgacagagacacaaacg[C/T]gttttcatcagtgcgtaatgtaagggcagaaacaaaaaacatttttcctttccagaggaaa
13272_16	contig_13272	9	50.2	multidrug_resistance_protein_2_(atp-binding_cassette_protein_c)	C	T	gctgaagtattacgc[C/T]tgggaatcatcttttgaggctcaggttcaggaaattcgagagaaggagctgaaagtgatga
15845_464	contig_15845	9	50.2	0	C	T	ccttggtttggatgttttgcagacgtcagagaccttgggcagatagaaacaagcgagactt[C/T]gaaggctgtatatattgttgagctttctgcaagcatatttattacaaaaagttgagtaatc
52461_890	contig_52461	9	50.2	proactivator_polypeptide_precursor	C	T	tgaaatcaatacttgggttttcttttaaaagtgacatttgaaattgaacagtcactgctaa[C/T]ttaacagccttgttttcaggggaaagaaagcttttactgaaaggacttgtgttttaagggg
54057_334	contig_54057	9	50.2	protein_c6orf142_homolog	A	G	cagtccagccaaactcccgttcctccaccccagatcgttacaccctctcaccttccccagc[A/G]gtcctaagccgtcagctctctccctcaccctcatactccttctgttcatcaccctctccat
55287_13	contig_55287	9	50.2	bullous_pemphigoid_antigen_230_240kda	C	T	ctccgaattgag[C/T]tgactgaccacattgtacttctctgacaatgcctggagcttcaccctcagtgcttccttct
92157_440	contig_92157	9	50.2	phospholipase_group_xiib	C	T	caagcctgcggtgatgcataacaggagcagcaccaatgcacgtggaaacatgatgtggccc[C/T]gggtcctgtgagctctgaagggtccaagaagaaggggagaccgat
132645_318	contig_132645	9	50.6	partner_of_nob1_homolog	C	T	atggcaacatccgggcggtggcgagccgtgcagcagagaggttttaacacatgaagaaacg[C/T]acaactcatggactgatgcagaaataataatttacatgattagtgccatattggcctgaat
53553_247	contig_53553	9	50.6	dead_(asp-glu-ala-asp)_box_polypeptide_21	A	G	aaaagcaatcatatttagtttcctaatgcccaagagcagaaggaaacggcagtaaaaacac[A/G]acagtccaacagaccaacacagagtccacgatcagtaatcaaaggtctgtctgaagttgcg
60138_472	contig_60138	9	50.6	kelch_repeat_and_btb_domain_containing_1	A	G	aaatcttgttattcaaggtggcagcaccagctgtgctcactcctgtgagcaagggggcaac[A/G]tagctccactggccggagtgagggttgtaacattcaaccggcaagacatccaccctctcgc
12789_18	contig_12789	10	0	pra1_family_protein_3	C	T	accagcgccacgaccgc[C/T]ccaccaagaaacatgcccagcgggttcatgaaaccgacaatcagaattacgacgatagcgg
102091_88	contig_102091	10	0.7	0	C	T	aaaagcactatattcacattttgctgcattgcctcatcatgacattagtgcctctgattac[C/T]tgtcagctaaaaaaaaacattttcttactcgcttttacacacaactcattaaacatttc
56412_272	contig_56412	10	0.7	0	C	T	gatgtcttcctgaatctcacacagcgactacttcaatgagatctctcgtactgccacctgc[C/T]ggtttaaaaaaaatacatggacatcctgggacgtgtcaaacactttagtccatcgactcgg
70663_88	contig_70663	10	0.7	topoisomerase_i	A	G	tgttgtagtaacggatggagtcttttcccgggaagtcgagctccaccacatagtcctgtcc[A/G]tccagctgagtgtgcagtctgatgtgctccacacgcagagagcagcagcccaccgtatctg
85873_121	contig_85873	10	0.7	utrophin_(homologous_to_dystrophin)	C	T	cggaagaggacgtgccgtttaactcaggctgatgcagcagctggcgtagtctgtaaagctg[C/T]gattccagctgtttgttatggtcctccagtatctgcatgcgggcttccagc
110360_555	contig_110360	10	2.7	syntaxin_binding_protein_3	A	C	catccagtttgttctccactgcatcctccattacatctttgatgacgggtgtccagcgaga[A/C]actttgtaagtctcctggtctgaccggtctctccga
440_269	contig_440	10	5.5	methyltransferase_type_11	C	T	taaccataattccacctggtttcatcactctgtgaatcgctctcgctcccgctttcagatc[C/T]ggccngaagtaataacagttgcagtgaaacaccttgtcaaccgtgttttcctctatcggca
76208_71	contig_76208	10	6.5	0	C	T	gaatctcattaaactttgtctttatccatgagagagtcacttttggtcctggtcttgtcct[C/T]tttcaaacaaactcttcttaatggagatgttcacatgtctcagat
115595_56	contig_115595	10	7	0	C	T	ggtttatatggaacggatatgtacgtacttatgacagtatagttttgtttagcga[C/T]gcttattcgctgtctcttcagtatctggtttgctcttggttttcatgaacatggcagtttg
60238_291	contig_60238	10	7	0	A	G	tgtgcaaactcaagtgatcatcttaggtgagcagattaagttttaatcccatgttttgttt[A/G]catacttgacgttcttccaagcatttggcagtgagttaagacgagatgtttatgggtttaa
58650_247	contig_58650	10	7.4	bromodomain_adjacent_to_zinc_finger_2a	C	T	attggagaagcagaaacattgagaggtgcctgagaagaatagctaacaacaggaggtggtg[C/T]ggataaagccaaagccgcaacttgaggagaaccagcgaccacggatggaagtgcagagact
16005_108	contig_16005	10	8.2	0	C	T	ctctcataatgtgaggctaacctgggcatggtctctttctgctcgctatcgcttttggttt[C/T]agacacctgtcagggcgcccaaaacaaccaatttattactcgattttgggaatacttgctt
3785_196	contig_3785	10	8.2	0	A	G	cttggtttactggtggtctcttatgaacttggttgcaaaaaatctggtgagaagaaacggc[A/G]cactcacaagatgtacaacaaaaaaacaaacaacatgtgtaaatggttcagctcaagcca
54101_462	contig_54101	10	8.2	leiomodin_3	C	T	ttgaggagactcctgaagattcccctgaaccttcaccacaaccgagtcctcctcagcagct[C/T]cgcaagtctcaaaaacctnctccacaacaagttcaagacaaagggaacctcttaaaagaag
77576_93	contig_77576	10	8.2	0	C	T	gcttggttggtttcatttgtttttccctctactttgagaaagcacagattatggtatgtta[C/T]gttatgaagggccacttgaaagtacattttaaagaaccgcagctttaattctgttgccctt
82870_208	contig_82870	10	8.5	glucose-6-phosphate_1-dehydrogenase	A	C	gatctccaacatactgacccaagaccacatcagaaagagagactggcttaatgcacttcag[A/C]accttcaccttctcatctctaacatcatcagagttggtggatgcaggcttctccatggcaa
104531_89	contig_104531	10	9.1	0	C	T	agatcattaaagtctgttggagggctacaggagaggcccggaggaaagggatttcggcatt[C/T]gagagggccaaattatcagctcagggatggtagatagagttctt
54862_749	contig_54862	10	10	n-myc_downstream_regulated_family_member_3b	A	G	ctcgccgactgttgtaggattgacagaagagagccaggttgtcctgattgatgtcctgagc[A/G]atgtgcagacgatatgtttgaatgatctcctggttctccgtcagctcatccgtgctgaaat
61539_116	contig_61539	10	10	exosome_component_10	A	G	acagacaagcacatggacccaagcataagaaaaaccaaaaaggacagaagaaaaacaatgt[A/G]ggcggcaggagcatgtcttatttacccaccaaatctgacagaggatttcgccacaactggc
72842_102	contig_72842	10	10	0	C	T	tttagtaagcgactgacagtctgctgattgatcctcagtattgtgtattatatttttacat[C/T]ggccctgttgctttccagtcattgaaaatctggttatgatttacaagtattgcagtccgtt
57669_262	contig_57669	10	11.3	0	C	T	ttgtaaagggacaaaactctgacataggcttagcaaatgggctggctggagaatgctgtgg[C/T]tgattaggaatccaactatcaacctttgcatggcacttcttttctttatattcaagaacag
9697_301	contig_9697	10	11.3	---NA---	A	G	cgtgaaatgacatggcgtgcaggggatgtgtgatgttcgtgtgngttatctgcagtccaga[A/G]gttcactgcgagaggcgttcctgtgctttgaaagcatcctgagctgttcactgacagacgg
111378_106	contig_111378	10	11.9	0	C	T	aacacctttcatttcgcatcataggctctcctgctctactaagagtgaagacgtggcaaat[C/T]tttggtttgtgtgaatgtgtgcatatgtttgtaggggtgaggggtgtgtgcgcgcacttcc
110933_208	contig_110933	10	12.2	0	A	G	tcatcagagcatatattttttagttttcagtaccaaagagatttccttttcatcatcttct[A/G]cgtccttctcgcatagagagagttaaaaccacgtttcttacgtctgtttttactgatatct
112496_299	contig_112496	10	12.2	ppp4r2a_protein	A	G	ttgttctttgctttctgtgctgtcaggaaggccgttggtggctacactgctggacagggag[A/G]gttttggtctgttcagtggcctgggtgttcctggaccattcacatttctatctggaaacgc
123796_43	contig_123796	10	12.2	---NA---	A	C	aacgggggcaaagagacggtttatctgggcggcgtaccagat[A/C]ctataacggtgccaggtgtcccatccaccgtccactttttccatggatggttgcggtagga
18955_66	contig_18955	10	12.2	0	C	T	cattctgtgagtgaaaccctgggagaacacaaggcaccgttccagaagattgacaatcagt[C/T]tgaggtttcagatcctgattgagagcctggaaaaccgtca
52666_463	contig_52666	10	12.2	forkhead_box_p1b	A	G	tatcgaaacaataaataaatggttgttcccaaaaggaaaaaaatctgcagctgttttctgc[A/G]tcaggattctccgagtctgatggtgcgctggacagatggaaaggagggctgatggatgggt
118194_26	contig_118194	10	12.9	---NA---	A	G	cgctggagtcagatttgtcagagtc[A/G]tccgtgtcactgtgctcaacacagtcatctgagatttcattgattcccagctgagccttgc
53862_556	contig_53862	10	12.9	oxysterol_binding_2	C	T	tgactctgaagtgctctggccattttccatgtacagtaggtgttaaacgttttgagttggg[C/T]aagcactgagccacctctgatccagctgtaagt
88306_838	contig_88306	10	12.9	acyl-_synthetase_short-chain_family_member_2	A	G	gtacaaccccaaaaaagggaaatgtagcagagccaggcttcatgggagtagcggccggcag[A/G]ggggtcatcacatgcccacccgtctcagnctgccagaaagtgtccacaaccggacatctct
88876_57	contig_88876	10	12.9	0	C	T	gaaacacaacacaaccttttcacacagcgttaacagagagtgtctgcactaaaaca[C/T]tgcagtgaagcagacatggatgaattgaaatgggaatgggatgttttgtgaattaatgtga
113076_59	contig_113076	10	14.7	comm_domain-containing_protein_7	C	T	gcgagtgtggaaacttcattataactgtttactgatcaataggcaataaggcaaactt[C/T]gattacaaggatctcagttaactgaaacaatccatactggctttggcgcgctccatctcat
67000_68	contig_67000	10	14.7	0	A	C	acagaaatattaaagccatatatttgatgcttgacttgtaatcacagaaatcgccagcacc[A/C]actcaagtttttaagcgcctgcaggtttcntttaaattaaaaatgtcaatacaaaagagta
100227_58	contig_100227	10	15.1	0	C	T	gcagcccaggctttaggggaaagagagagtctttaactcatttgtgaagaagctgct[C/T]ctctaaatcaacaaaagtgacgctccaactacaagtgatccagacatgagccccagcagaa
110499_180	contig_110499	10	15.1	fk506-binding_protein_1a	C	T	tctgcgcaataccttcctcccagccacggatcacttcctgtttaccaatcttgaacttaaa[C/T]ggcttgtcacggtcacgggaagagtcgaacttccgcccatctgtcagagacccaacataat
55922_548	contig_55922	10	15.1	zgc:65788_protein	A	G	gtccagatccagaccatcaaagccatatttcctcagaaatctaatggaggactgaataaac[A/G]tctgcctgttttctgatgtggacaccatggtagtaaactgagctgtgccaaaattccatcc
55987_234	contig_55987	10	15.1	0	C	T	tatacaaacggctgggatgtcaaacagnatcacggttccctctgaacacactgcttcctcc[C/T]gaactctgcctcgatttgtctttatcctggttcgaggacaacccagtgtgttttcggtttt
91395_161	contig_91395	10	15.7	inhibitor_of_kappa_light_polypeptide_gene_enhancer_in_b-_kinase_gamma	C	T	ctaggttctgtgtctgtagtaaaagattgtccactgtcacactgtgatgcttcttctgctg[C/T]tccatgtctctctctaaagtctgcaggcgttcgctctttttgccaaattattctttt
53687_196	contig_53687	10	16.1	0	A	G	gttaaagagagangtgtcataaagaggactgtggacactgctgttctgtcccagccattca[A/G]ttggcacaaaaggtattctgggctcacccgctggaccagagaaagctgctcaaccctttct
53948_20	contig_53948	10	16.6	brefeldin_a-inhibited_guanine_nucleotide-exchange_protein_1	A	G	aaggaaagtcccaaaccag[A/G]gtctcggaccacaggctgtttgcagggctgcttataaagtgcgtcgtacagctagagttaa
62974_84	contig_62974	10	16.9	emopamil_binding_protein_(sterol_isomerase)	C	T	ccaaaggagacagcagatatgcaatagcggataatttcaccgttagcatggagacagtgac[C/T]gcgtgcctgtggggtcctttcagcatatggattgttgtggccttcctatccaatcatt
82618_89	contig_82618	10	16.9	syndecan_binding_protein	A	G	tgtgaccggtgcagacatgggtatcaggagggcagagattcgcccaggtcttcgggaagtc[A/G]tcatttgcaaagaccaggaaggaaaggtcggactccgactcagagatatcgataatggagt
52460_1344	contig_52460	10	17.7	flj00343_protein	C	T	cagttgagggcccatccccngctaagattgaatgtgacgataagggagacggctcctgtga[C/T]gtgaggtactggcccacagaaccgggcgagtatgcggttcatgtgctctgtaagaacgagg
54215_1186	contig_54215	10	17.7	flj00343_protein	A	G	caactacacggctggcgtcagagctgccccagcctggtgctgcctgctggctggtcgtcac[A/G]ctgcgggtcacggggtcaaccagtaccgatgaagtctcgtgcatgctgtggctattgacca
59741_290	contig_59741	10	17.7	filamin_alpha	C	T	cgccgtagcggatggtgagggtgtaagctccaggatacagaggaatataagtgatagtgta[C/T]gttccatccccattgtcctgaatgtggacttcagcttcggtgccattgtctgagatgatct
134291_124	contig_134291	10	18.2	beta_2_(laminin_s)	C	T	gtcaatgccagtgccgtgttgggtttggaggaaagacctgtaaagactgtcaggagaacca[C/T]tggggtgacccaagagtactgtgccgagcatgtgactgtgatca
134632_225	contig_134632	10	18.2	0	C	T	acgccgaagagaacacatgctttaaagcacaagtaacaaacactgaaggtaaatacggtcg[C/T]gggcgctcagtgtggaaatattgcagcccaaattaaggtctgtgtgtgtaagcctctgtat
46060_46	contig_46060	10	18.2	activity-dependent_neuroprotector	A	G	atcccatccactttatcatttgtctctggttcttcactattaagt[A/G]actgtgcattctgcacattctcctcatgatcgctgtccgagtccacagcaattggttcaga
72066_52	contig_72066	10	18.2	novel_protein_biglycan-like_protein_3_(_zgc:77123)	A	G	cggaaaccctattcagaacagcggctttgagcccggcgcttttaaaggcct[A/G]aaactcaactacctgcgcgtctctgagtccaaactcactggaataccgaaagacctccctg
767_124	contig_767	10	18.2	0	C	T	ctaagaagccagagaaggccccagaaaatcagcaaaaaaatgaagaggcgcctcaaggaaa[C/T]ggggaggtagcagaaggagccg
126496_66	contig_126496	10	19	0	A	G	aatcttcttaattccaccggtcaaaacagggcctacaaattctaaacctaatgtcacgaca[A/G]tctctaaatatctgtgatttgttaatgctgttggacaattttaatattatgattaga
35884_73	contig_35884	10	19	vacuolar_protein_sorting_13_homolog_d_(_cerevisiae)	A	G	cagctgagttggaaacaccatgtgtaacactgcggatgagccctccgacgttgccgtactt[A/G]ataagttcatttacaccctcagtaacgtcgttcag
7720_56	contig_7720	10	19.3	k0090_protein	A	G	tgttggagctctttgagggagccgagctctataacagcacagtgttcagctccct[A/G]gacagaccacatccacctcaggttctgcagcagtcgtatatttttcctgctcccataagca
59372_69	contig_59372	10	21.5	retinoblastoma-associated_factor_600	C	T	tcaccagctgctgtctgttgattttcacttttacacaataactaaataacttgaggagaac[C/T]gtgagaaggtgcctgccctgtttgaaatctttgattccagagagcctgttcaacatgcact
85496_800	contig_85496	10	21.7	transmembrane_agrin	C	T	cagtttcaacaggcctggtgggctgtatccgcatgctggatgtcaacaacttcgtctataa[C/T]ctgcaagagaatggcgacagcgttctgtacggctctgccgtgggcgagtgcggcaacaacc
128807_71	contig_128807	10	22.9	eph_receptor_a2	C	T	gacaagggccagaggacacctatttctccagcccagatcagttgaagccgttgaagaccta[C/T]gttgatcctcacacgtatgaagaccccaatacggcggttctcaagtttgccagcgagatcc
125539_80	contig_125539	10	23.8	0	C	T	ctatgtcttgatattaccagtgagtcattaaggatttgtgcaacagtctagatttttaacc[C/T]cttacagcagtggttctcaactaggaaatgacttggatgactt
52615_608	contig_52615	10	23.8	kelch-like_21	C	T	ccgacttgcaacaccggttgcattactggcctgagttgttgcagcaagtacgcctaccgtt[C/T]gttcgccgtttttaccttctggcccatgtggagagtgatccactggtctacttgtcgccag
58962_176	contig_58962	10	23.8	hnf4a_protein	A	G	atatgcctgcttgaaggcaattgtattcttcgatccagatgccaaaggtttaagcgaccca[A/G]gcaagatcaaacggatgcgatatcaagttcaagttagtttggaagactacatcaatgatcg
61149_63	contig_61149	10	23.8	0	A	C	tgcgagctgacgcggtgatccggaatgggtggaagcgaccctaaagacccctcactcactc[A/C]ccctctgctactctccccccgctttcttctgaaatggcatcttcctgcaattcacagtgac
62747_298	contig_62747	10	23.8	extended-synaptotagmin-1_(e-syt1)_(protein_fam62a)	C	T	cgctaaggacaatttaatgggcggcatggtgaagggaaagagtgacccgtatgtgaagatc[C/T]gtgtgggaggactggcctttaggagtcaggtcatcaaagagaacctcaancctgtctggaa
64848_101	contig_64848	10	23.8	0	A	G	ataaanggaaatccacgttaatgggcgtgagatcccgatggaaggctcttcagggtcagca[A/G]gctagtgttaccgctgtctgtgtgtcaaccacaacaagcattttttcctgtgccaacacaa
88060_402	contig_88060	10	23.8	extended-synaptotagmin-1_(e-syt1)_(protein_fam62a)	A	G	taggccttcaccccaactaccttcaaagccctgtcgcccaagtcaactttggtgaagctga[A/G]agtttgcagatnagcgctggcggctctgatcgaaggggcaatagtctccaccagcagcttc
54542_138	contig_54542	10	24.3	gdp_dissociation_inhibitor_1	C	T	atctaaaatagcatgttggtgtgagcccactttgtagtgcagagttgtggaatgtgagcga[C/T]agagcgtttgtgtgtctgtgtgctgaactgtaagtatctgaacagagacaccggaggggtg
80127_149	contig_80127	10	24.3	0	C	T	atgtgcnctgtatatgtactgaaatgtgtaggttcaattcaatacattagatatcatgaac[C/T]aatgtgaatgaacaattttctgcagcatttatgaatctaaa
88522_163	contig_88522	10	24.3	novel_protein_vertebrate_valosin-containing_protein	C	T	caaaatgaancactttattgaatacaaatgtgatgatggctatacaatgaaaggagaaggt[C/T]atattgtgtgtaaagaaaatggatggagccctgaaccaccacaatgtattgggccttgtaa
71065_67	contig_71065	10	25.2	0	C	T	attgtttcaaacatatgcagtcgacacgtatatatgatctcccaatttgtatttttagcaa[C/T]aatcttcacctgagatgcgtcttgacgtcttctgtgctgtgacctcacagagacccgttcc
112314_225	contig_112314	10	26.1	sodium_channel_protein_type_8_subunit_alpha_(sodium_channel_protein_type_viii_subunit_alpha)_(voltage-gated_sodium_channel_subunit_alpha_)	C	T	ccatacagtcccacatggtctcgatccactctccacataacacccggaacacgattaggaa[C/T]gagtggaagaagtcattcatgtgccagcggggcag
54734_19	contig_54734	10	26.1	0	A	G	tttcttcctattcattcc[A/G]tcaccttcatttgcttaatggctccagtccttcgtttgtgtttgcactcatttgggtatta
58523_287	contig_58523	10	26.1	0	A	G	tcacccggctcaagccatccaaccttctctggacctccaggagggtggtgctcttctttca[A/G]aacatctttctgccctttaaagcaggtgaaaccacattttcgccagttgcattgacttggt
59232_324	contig_59232	10	26.1	0	A	G	caagtctctgttggtgtgaacaacccttcgcaatgttttcctgagtgttttggatgtgtgt[A/G]agagagagcgagtgtgctagaaggcaaaaaggntgttttaaccgacttgcggaaaagagaa
7865_46	contig_7865	10	26.4	subfamily_member_22	A	G	cgccggacagatttgtacctctgaccttcagaagaccctcattac[A/G]tgcatcatcacatcatccatcttctacggcagcaatctctctcctctgcccatcagcatag
134782_130	contig_134782	10	27.2	uba_and_wwe_domain_containing_1_isoform_2	C	T	aaactgcatgttgatcatgagactcctcaagctcttttagacactcccccagcatgtccca[C/T]agctcatccaatagcagctgctcactcaacagtggcaagtcaggcaaacgctcctcctgtt
110830_245	contig_110830	10	27.6	0	A	G	atccccctctaaaacctacccgtcactggggtctagacaattcgtacaacgcgtaaagtgc[A/G]tacaaattggtcgtgagataacgtagccatttctgactgtataactccccactgcaagttt
133222_346	contig_133222	10	27.6	0	A	G	gaatattgacttcataaggattgacagtgatcagtctgacagtgtgacagtaattcctgct[A/G]gttgtctgaccagaggttgtcaaccaaatggttgaaactgaatcactgctaacttcagtat
117051_67	contig_117051	10	27.9	ubiquitination_factor_e4b_(ufd2_yeast)_isoform_2	A	G	cactatcgtacctggctttagccacagagacagtggatatgttccatatcctcaccaaaca[A/G]gtccagaaacccttcctcaggcctgaactaggtcctcgtctggctgaga
62810_237	contig_62810	10	27.9	0	A	G	gttcgcattttctttcaactccgtacggacgcatccctgcacttttacgttcaagcttcga[A/G]aatgatttaatgtatattccttgcacatgatgttctaggttgatttgctacaggag
127303_61	contig_127303	10	28.2	0	A	G	ttaaaggctgctatgtggccacaaagggaaagctcccactactagtacatggcattacac[A/G]tttgacttctgggaaaacctgaaatgatactgtgctttgataaaggaagttggcacatggt
133058_400	contig_133058	10	28.2	subfamily_member_11	C	T	actatgcttgcgcgccacctggataagaacactatgggttatttacagtggcgctggggaa[C/T]gcagtcttccatgaacaccagcatcgtcagggacaccaaaagcagtcattttaccttcgct
112277_348	contig_112277	10	28.3	0	A	G	tttccaagaatgtaataataaaacccggatccactaatgattaactccaaagctctttaac[A/G]tgtaccatatcatagatccaaaaaattcaacaggctacaaccgaactccgctacttataat
52846_656	contig_52846	10	28.3	solute_carrier_family_member_33	A	G	ggggagaagaaaatgaacgcgttccagtgtgcgcggtatgtgtacaagacagaaggcatgc[A/G]aggtttttaccggggcctgacggcgtcgtacgccggcatctctgagaccatgatctgcttc
66492_69	contig_66492	10	28.3	0	A	G	ctaatgagggaattttgagttgtagcctcacgagacaatacattcagcgatgtttagggat[A/G]tcaattgtcattatgatgtctgattgtcaacagggttatgactctgggagtatagagtcaa
87957_660	contig_87957	10	28.3	0	C	T	agtcttttaaaaaaataaaacgtntgattgattgtagaccattccatgagaccaaatttag[C/T]ataatcaatgtttgtactgaaaatcgcacaattgtttgtatcttccctcctttccccagac
91702_64	contig_91702	10	28.3	0	C	T	tcacgatcctctgaggtcatctcgtctacgatttgtatgtctggaaaaaaattagtccttg[C/T]agaatgagaaagcatgtgagcaacgaagcacattctgag
54131_1075	contig_54131	10	28.9	aldehyde_dehydrogenase_8_member_a1	A	G	aagcaaaaaagcggaagttgtgtgctgctcgtggaatgtccacatttcgggcaaatgttat[A/G]gccttcccttggtctttagactcagcctgggcaaactcctccagtcgagcctctatcaggt
54239_440	contig_54239	10	28.9	hbs1-like_protein	C	T	aatgtaacagtatggggaagccttgcgtgacgggaacttctatattaaagaggagaattct[C/T]gctcggaatcttgtacaggctttgatgggctctttgggatcacagaatatacatccaacat
56332_12	contig_56332	10	28.9	0	A	G	cgttcgtttga[A/G]tcaagcggaaggtgctagagggatgtgctgctaacgtgtgtaaatacgcacttggaccaag
130406_44	contig_130406	10	29.6	0	C	T	tgttccttgatgatttattttaaaaatgagtctatacttgctg[C/T]aagtggtaggccattaggtcaagtataacaaacacctttgaacaaaccaatactccagcca
82862_249	contig_82862	10	29.6	0	A	G	ccctttgatcgtctcccaggtgtgtcctgttatcttgttacccttgntagcctgtctgtnt[A/G]aatagcccttgggtttcccatgtttctttgtcagttaatacctgtaccagtttcttgttct
85115_111	contig_85115	10	29.6	0	A	G	aatcattcgtgacttgtattttgtacctcttgtttaaaatctgcactgacaagcatcatct[A/G]tcgcatttatttttggtgtctcttggattgtttaaaatgttttactacagaaactcagttt
88162_634	contig_88162	10	29.6	targeting_protein_for_xklp2	A	G	gagagctcgcatggaagaggagagggccagagaaaaagaggagcaggaaaaggaggagatt[A/G]caaggctacgacaagaacaggtgcgcaaggcccagccaatcagacgctacaagccagtcga
92023_206	contig_92023	10	29.6	0	A	C	aaatacaatacagtactgctgtggggtgggggacctttcccatgagacattgttggcttcc[A/C]taagagcagcaagggctgcaacggaacgccgggaggatccctgc
12754_53	contig_12754	10	30.7	dpp10_protein	A	G	taaaagacgacattcacaagctaaaagacgaaaacttcctcctcatacatgg[A/G]acagcagatgcacgggtgcatttccaacacagcgctgagttgttgagtcgtctggtgaagg
136928_269	contig_136928	10	30.7	0	G	T	cgagcagttttatggcgttttggagaagctgtgggtctgaggccttttactatgcaaaaga[G/T]agattgttctgattcttagaagcttgttcagaggcaag
20043_34	contig_20043	10	30.7	0	C	T	cgcaactggatccgcgccgagcctgtgaaacct[C/T]gccgatgccttgaagcagagctgtgctttgccgttacgctaacagactctcgggccaaaaa
71214_120	contig_71214	10	31.3	0	A	G	tcaacaaacgcagctacagctgctcaaacaagcatcctgtgacatcacaacttattttaca[A/G]ttaaagacaaagtgcttatttatacactgcttttgtttggtttgtgtgaagacacaatatt
52534_2093	contig_52534	10	31.8	junctophilin_2	C	T	agctactctaaagttggttgccatccgtaattggaccgagtgctcccaaatgatcagtgtg[C/T]ctcagtgcccgaacgttatagaataaagcatttgcgcacatttgctttgtttgtgaaaggt
111712_223	contig_111712	10	32	0	A	C	attttaggtttggtttctgattgtcagtaaagccgcgtaaaggaactataccttataattg[A/C]tttccccacattaaaagtagaacatcgacatccattttttttcccattctccctctaatgt
132889_203	contig_132889	10	32	transmembrane_protein_18	C	T	atcgtccatcagcaatctgaaataacacttaagaaccttcacaccacatactttcctacga[C/T]caccccttaataaacagttttttcctccacccttggacatttattatgaaatgaagcacat
57888_31	contig_57888	10	32	gamma_1	C	T	gaaaaaggcatgttgaaattttgtagctgt[C/T]attctaagcctgttctaatatggacgattaagtttcttcttttttcttaactttctccctt
102597_93	contig_102597	10	32.4	gamma_3	C	T	tggacttattgcgagttacagtaaaggtgccaggaaagcgtcttcatcgtgcagttactcc[C/T]ggcggaccgtccactggccctactcttgtccccgtgcccgg
111855_532	contig_111855	10	33.3	agmatine_ureohydrolase	C	T	gggccgcttttgtccagccgttgtacaacctgatcatagcggattctgccctgatgtgcct[C/T]ggaccaaatcttgcaccgggacggttggaagttccggtgtcaataggaaccccgacaaacg
79915_211	contig_79915	10	33.3	unnamed_protein_product_[Tetraodon_nigroviridis]	C	T	ttgttcacctttctccatccaagctgccattttcacctcagcctctttgagtgcttcatcc[C/T]tcatcctgactttctcagccagctgttccgcctgcctcctc
133884_276	contig_133884	10	34.8	0	C	T	gtcgtcactgtctacagctgggtgaagcggtcgtcatttgagaacgcttgattaaagacgc[C/T]ttctctcccgccaagacctgaaagtgcagttcca
52900_315	contig_52900	10	34.8	suppressor_of_ikk_epsilon	A	G	cagtgaggccacagagagaggagaccaacccagcagccaagagtcctgagaaacacgagtc[A/G]tcatagaggaaatgtttgtatatttgtatgtcaggtgacctggtgtccactggcatatctg
53793_264	contig_53793	10	34.8	fungal_metazoan_origin_like_protein_variant_2	G	T	gggcataatgtgatctcaagtcattctggcagttggaataagccatgccgagacccagtcc[G/T]gaaccaaacacaatgggccacgtccggcgcttgaagaaaacaacagagaacacaattccta
94049_29	contig_94049	10	34.8	0	C	T	gttcagactccagccaatcaccgtggca[C/T]gtctgtgatgcggcacttgattgacacagattgtccgattgaccaccaaacaaaaaacagc
110839_635	contig_110839	10	35.6	dolichyl-diphosphooligosaccharide--protein_glycosyltransferase_subunit_dad1	C	T	gngtctatcactttcagtttgttcggcgtgctggacgcatattcctccaaaaacctggaaa[C/T]gacagaaatcactgaattagacattttca
7549_123	contig_7549	10	37.4	0	C	T	ctttgtggggactgtagtgtcttggaagaaccaggagtcttactgcgagttgaagaaggaa[C/T]cttaantctcctaaatgtcagttccga
121030_155	contig_121030	10	37.5	0	G	T	aattgaatgggtgtgcacaggtgtgggttggtatattttactatacaaggtacttttatat[G/T]caatactgacatactattatatacaatttcagccaataaataaaaacttacaaagac
619_198	contig_619	10	37.5	atp-binding_sub-family_e_member_1	C	T	tgtacggcgttcccagcgcttacggtgtggtgacnatgcccttcagcgtccgagaaggaat[C/T]aatattttcctggacggctacgtgccgacggagaacctgcgtttcagggagacgtctctgg
69292_117	contig_69292	10	37.5	zgc:162502_protein	G	T	ttatgaactccattggtttctttgctaaatgtggtaaaattcctatgaaaggcagaggtct[G/T]ggaccaggaggaatttgatctctgttggaattaatcctcaagatctcaaacagaaccataa
116889_202	contig_116889	10	42.9	0	A	G	atttgcatgttgtttgtcggacaattctgctcacgtttcacaaacgagacccaacgaagac[A/G]tctgcnatcaacaaaatacatgcatttgagggtaaagtaaggccttgatttgaactaaatc
118164_158	contig_118164	10	42.9	0	A	G	cagttgtttgtgtgtcgccggcatggcttgttaggacaaaaactcagattaacatggaaag[A/G]acatctgttattgcgtgttgttgtgtcgtggcatgtgtagttaggacatagtgtaag
3147_23	contig_3147	10	42.9	0	A	G	caataagaatgagttctgtaga[A/G]aaaacctggacaagctggtgaatccgtctcagacagacgagtaccgtgtctaaaacagcat
53538_692	contig_53538	10	42.9	f-box_protein_fbl5	G	T	ccttcacaatacttctcagaaatcgcaatgaaggtgattggtttacaatgccgaatttcac[G/T]ttatttgaagcgttttggagcgttgtgggaaaccacattgcgtcgaagagcatcttgaacc
55547_317	contig_55547	10	42.9	0	C	T	atttgatctctctttttcccttgaatgtccattacacatttattttgtgcattgtatgtag[C/T]aaatgagatgttttgaaaaaatcacaaataaacagctgtatatactga
100043_32	contig_100043	10	43.8	calcitonin_receptor_like_receptor_3	A	G	cggaaagcgaccgtctgtggtccaattacac[A/G]cagtgctctgcttacaccaaacaggatcacaagctcatgtatgtgatgtactatctggtga
87529_66	contig_87529	10	44.2	loc445829_protein	C	T	attctccgaggaaccactcagcatccatgtcctccaaatcacacaccacgtctcctgcctt[C/T]agacagagctcatcctcactctcaggagtgaaatcataaagtgctcgtcctcgagtcc
110309_1448	contig_110309	10	46.1	transferrin_receptor_2	C	T	ctcgaggngattacagcagagccgccaaaaacctgcacgaggccataaagaacagcgacat[C/T]caggacgagagactcgccagactctacaacacacgcattatgagggtggagtactacttcc
111521_482	contig_111521	10	46.1	high-mobility_group_box_2	C	T	atcggtgagatcgccaagaagctgggcgagttgtggtcgaagcagagcaccaaagatcgtg[C/T]gccatangagcagaaagccgtcaaactgcgtgagaaatacgagaaggaggtggcggcgtac
115448_58	contig_115448	10	46.1	0	A	G	ggtgttgaatcgggtttggcttgtgtgtcaggctctagttttggtggtctgggttct[A/G]gagctgacacttgtttagagatttcctccaaaagggtatctcttgtgttttcctccgagac
132759_149	contig_132759	10	46.1	transferrin_receptor_2	A	G	agtgcgagtcggtccaggtgtgatccatgcgcaggttctgcaggttctgcaggatttctct[A/G]gccacngcgtttccttctgaagagcccggaggatgagacgcccggctcacacgcctgagtg
55914_196	contig_55914	10	46.1	complement_factor_i	C	T	gatgcatcggaggacagtgcgtctgtaagatgccgtacaaatgtccgcggcagcaaataaa[C/T]gcctgtacgctggacggaagtgtgtactactccatgtgtcaggccaacgcgatctcctgca
88667_121	contig_88667	10	46.1	transferrin_receptor_2	C	T	gccacgtatcccagcaggaacgctgtggtgaagatgagcaggccgctgagcgtgaggtaga[C/T]ggctgctttcctgcgntccatctgctgctgcagcatcagggcactggtgatgtcactgttc
38464_86	contig_38464	10	47.4	PREDICTED:_similar_to_hCG1986010,_partial_[Danio_rerio]	A	G	aatcactgaggagcgagggaggggtgggacacagactcctgtcgacggtgtcgaggtaagt[A/G]gcgagccacggcatggtgtcatgaatggcaggattgtcccgcctctctct
54554_280	contig_54554	10	47.4	0	C	T	gacaatatcaacgatgacaaacacgtgcttacacaaacaatggcaacgacaaacacacctg[C/T]gctacgagaacctcattcgagagctttccactcactcactcacacacactgacggcaccgt
62006_387	contig_62006	10	47.4	0	A	G	tgacaagtttaacactgatcatccggctcattttattccactaaacatcattactgcagcg[A/G]tgaggttggcgtaaatttaatacaaaaaaaagttgaaagactgaaatttaaaaactgaagg
22899_75	contig_22899	10	47.9	0	A	G	ctgtggactatcatagaaccagccaatcagagtccagcattcaggagaaagactgacagac[A/G]tttattctcgtttcactcagactgacgtctcaggagcgtctcgtgaagagacggacggcgt
133059_421	contig_133059	11	0	vacuolar_protein_sorting_25	A	G	atttgtcacgtgagcccaaactaaattaaagggtcttcctcgctggaacaagtttaaatcg[A/G]tggttttacacctgatgtttgagccgactaaagaaaccacgatttt
28336_136	contig_28336	11	0.1	0	A	G	tgtagttctctgtgccacatgatctaagcttttgatgatcaatcctgaatgctgttaaagc[A/G]gtgaactttactgaatcttgatgttaaactaaacatcggtc
54133_597	contig_54133	11	0.1	eukaryotic_translation_initiation_factor_3_subunit_c	A	C	tgtcatccttctcctcttcttcagccgactgctcagggttctctttatagctggcaatctc[A/C]gtttcaaaatctttgttgtacttgcggatcttctgccgaagcgtgctcaaggctttggcgt
62275_211	contig_62275	11	0.1	0	C	T	agggacggcggaagagggagagcgccgctttcnccttatatttctgctgttcctcagaaag[C/T]tgcatttggaaacggcaggttgttggacattttattttcattttcttgctttacattctct
76105_61	contig_76105	11	0.1	0	A	C	aaaaaacaaacataaacatctttcttgaagttcactctttgattatgtatttgcactcaa[A/C]cgagatcacctgtagcgagtattcatagtacatcagggaatattacgacattcagcttcca
89010_209	contig_89010	11	0.1	0	C	T	tgagatccggtagcattcactcgtttccccggccgtcactgtatctgatcaccttttatac[C/T]gatgtgatactgtacaaataaacgagggagacgttttcagttctctcctg
61782_144	contig_61782	11	1.4	0	C	T	tgatagcgctgcggctcgtgtgtctgattgacccctgtgatctggattcaggtcagtgcat[C/T]gagtttcatgttccagcagtttgtttggccatttctgtgcccagcaggacaaactcatgcc
59963_895	contig_59963	11	1.7	retinol_saturase-like	C	T	cttcaggttctgctccatctcagtcttgccactcaagacggcgtagtctctccgtttcttg[C/T]cgtcgtcaatcacaatgctgtcaaaatgctgcggcagctccncaaactccagctgaccctc
137394_104	contig_137394	11	3.2	0	C	T	tcgtacttatctatgacaacattctctctctttaacagtgtcttatttgtccccggttcca[C/T]tgatgcaaacagtgctctcttcgcagaagtgtttcctttgcttgt
1774_265	contig_1774	11	3.2	uncharacterized_protein_c10orf71	C	T	tcaccacacggaggatacaaaaggctgaagctaaaagcaaatctgaacgtaaaggcaggag[C/T]ggtgacaaaagtgtcagtcacaagactgagaggaggcatcacagcactgacaaagatcgtg
53518_81	contig_53518	11	3.2	uncharacterized_protein_c10orf71	A	G	taacagtaagagaactaggatattgccttacttcaataagaaataaacatttacaattcac[A/G]tcttgtgcactataaacaaagaacagcatacgtactagaaacttttccacgtcacatcaga
83222_166	contig_83222	11	3.2	0	C	T	tgcatatcctgcaaaacggtcctctgaaaacgctctctgcccttttaagataatcgaactc[C/T]agcttcattttgcacacttgagaatcctagaatagttgtg
3500_48	contig_3500	11	6.4	---NA---	A	G	tgggagagccgctccaccccgcagatctccaggaataactcacggtc[A/G]cgctcgctgaacgcctccttctcctgcttgccttcattcctggatttattggctg
53027_535	contig_53027	11	6.4	0	A	G	ccccaaaaaacggactgaatcagccattatttgtcttgacgaaagcgcaaacaaagtctga[A/G]tacttcattccttgtccataattgtgaatcgcgtgatagaaatactataagccgt
54671_279	contig_54671	11	6.4	cop9_constitutive_photomorphogenic_homolog_subunit_3	C	T	tggcaagtcgagttcagctctccggtcctcaagaagccgagaaatacgtcctacatatgat[C/T]gaggatggagagatttatgcaagtattaaccagaaagacggcatggtctgtttccatgaca
58042_209	contig_58042	11	6.4	sperm_associated_antigen_9	A	G	gcagctgagagagggtgctgctcctcttcttcaccgaagggacgacgtgtgaggtgggcgc[A/G]ttgtacttcatgttaaccggcgcgtctggttttttcgctgtggtgctggacgaagagctga
93537_47	contig_93537	11	6.4	isoform_cra_a	C	T	aggtgaaatggcagcccaggttgtctcctccaaccaggtcatactc[C/T]gcatgatggcttcgacagcagtctccgctgagtttgcagagccccgtcagcgggttcgagt
62435_209	contig_62435	11	7	diacylglycerol_beta	A	C	gaacgctgtcgctgaaggatgtgttgacggatctctcagctgaatgtgagaatctttctgt[A/C]gaaggcgtttcaggaacttgttacgctcacaagggcatttctcaagctgcacactacatct
97683_52	contig_97683	11	8.3	0	C	T	gctggctgatggtcttgcacctccttcacttacaaatagctctctcacaag[C/T]tgttttatagctttcgcagtgttggtccatcccttcttttgacctatcttagtcactgcgt
64387_81	contig_64387	11	8.6	0	G	T	tgactgacattagttgcaagacactggtttactgctaacatgtcagtagatatgttgtgat[G/T]tgtgtctctaccgctctactctgctcgagttagctacagtgtgcaggtaaaattatttatt
65503_72	contig_65503	11	8.8	0	C	T	accaggacctgcaaaagagcatctcctctgcgatctctgccttgtatgacactcctcaact[C/T]acctcctcaatgcagcctccatcacttcctccaccccctcctccgcctcctccggaaccac
90649_36	contig_90649	11	9.3	0	C	T	ctttagctcacttgtttcacgtgtgtagactaaag[C/T]gttgaatgtcatcacnngtcgtcgcacgttgcatcttcccatgaccgctttgccatctgca
54009_135	contig_54009	11	10.3	0	A	C	tcgcatttctcgctatgactttcagctcaagctgagaaaaaattcataaggttaattgcca[A/C]actctcaattcttcaggcacacactgtattataaatttgcccactacgtttacaatatcaa
33174_96	contig_33174	11	11.7	myst_histone_acetyltransferase_2	A	G	cgttagggctggatatgtcgatgtctgattcggatgagggggcgtttcctgtgggtgtcct[A/G]gggggagactcatccctctctgccgcttgttttacatctggtggagcatcttgagagctct
67679_94	contig_67679	11	11.7	apobec1_complementation_factor_isoform_2	C	T	gtacgtggtttgggtgggcgaggataccncgcctatgcaggcgtgggtcgtggctgcgcca[C/T]gtaccaactcaagacagacaaacgccccgacgacaaactctatgaccttcttcctggcatg
72020_262	contig_72020	11	11.7	n-acylsphingosine_amidohydrolase_2	C	T	tgatgctttcaaagtcaccaaaagcttttactactattgatcagtgagaaagaacattaga[C/T]gcaatgctgacaaatattagctgctcataaggcagtaaacaaacggcaacttaatattgtt
74457_93	contig_74457	11	11.7	ankyrin_node_of_ranvier_(ankyrin_g)	A	G	agctatcgataaaagagaactgttctaaagtgtcgtcatctgggctgccttgaggagatgt[A/G]ggctgtttctgtttaactgcataaattgttcgagtttctgagccagccatctttttgaaag
81138_87	contig_81138	11	11.7	0	A	G	gcttaaaaaatactcccaatgatgttctcatgaattataatgttggtgccagttaaaagtg[A/G]agaataattgtttgttggttcacggagactagtgaagtctgtaatagaacgctggaaaatg
112883_160	contig_112883	11	11.9	0	C	T	cccctgcagctctgtgtgttttggtttctccctcattgtctgcanctgtgtttgtaatcag[C/T]ctgtgtgtatatatagcgtgtgttttccctattgccttgtcagaccttgatgttaccaccc
134391_23	contig_134391	11	11.9	0	C	T	ccgggagctgctaaaagactat[C/T]tgttatttgataggcacaaaggcaatttttcactttgcccaaagacacatatttccacaga
87953_531	contig_87953	11	11.9	ankyrin_epithelial_isoform_b_isoform_22	A	C	aaagtgagcagtgaggctctagaggatagaggaccaaacaacagggaggaggacatttccg[A/C]gcctaaagtccaggctggagaaggaggcaagggcataaagaaggaaggaagacaacgggag
53943_101	contig_53943	11	14.4	pt_repeat_family_protein	A	G	caacccctgctttggaaaatgaaattacaagcactcctgctgttgtagtggctgagaagcc[A/G]ccgtcacctgtagcaaagtcagggcgaggaaggaaaggcagaaaagaaactgtcaaagacc
56022_536	contig_56022	11	14.4	proteasome_(_macropain)_26s_5	A	G	tgattggaggactggacaaacagatcaaggagatcaaggaagtgattgagcttccagtcaa[A/G]cacccagaattgtttgaggctctaggaattgctcaacctaagggtgtgctactgtatggac
65621_105	contig_65621	11	14.4	hypothetical_loc556879	C	T	ctgttataatctcatggtatcggatgatacgtggacggtcccattcatcctcttgtttcac[C/T]gggccaatcgtgtacaaaggatgtctgttattgtcgtagtaacggcagaacaaacggctct
133973_199	contig_133973	11	14.9	isoform_cra_c	A	G	ccttctcaccatcacacacataattccatggaatacagcgtggagagcccgggtaccaagt[A/G]gagcatgtaaaatcgctggggttacaagtccatgatccgcactggagttcctgggcctcat
55180_447	contig_55180	11	14.9	riken_cdna_isoform_cra_a	A	G	acagtgacgctaagatccgcgtctatgtcagtgctttaccattacttgcagcaatgagcca[A/G]gaaagctatctctacaccattcctaaagtg
111727_190	contig_111727	11	16.2	0	A	G	acatccaaatggcctctttcacatatgcaccaatcaggattacttttacacatagctgagt[A/G]gtgctctaccacacgtttatgtccagtcattttaatgcccc
11904_165	contig_11904	11	16.2	0	A	G	caatgtatagtacagtcattctggagcaaagaacctcatggtgcaagcattcaaacgcgct[A/G]tggcgcgtgtcgtaactgttagttacacttcggtgtgcataaccaattagtttccaacaat
119563_158	contig_119563	11	16.2	3_-phosphoadenosine_5_-phosphosulfate_synthase_2	A	G	acaaaaagcctgtgctgctgctgcaccctctgggtggctggaccaaagaggatgatgtacc[A/G]ctggactggcgcatgaaacagcatgccgctgtgctggacgaaggagttctcgatccagaaa
16285_41	contig_16285	11	16.2	0	C	T	ttggcttaaaaatctgtaaatgcatctcagtcgaatcatt[C/T]actcactgggggaaaacaaacgggtgaaaaaagcgttcatgaacacactttgtttttgtgt
62776_192	contig_62776	11	16.2	phosphoglycolate_phosphatase	C	T	gcctcgtgtccgtgttagttcccacgaactgacagtcggagttgcacaggtactgcagagc[C/T]ctgttgagcttcatgtaactgaagtgctcatcaaacccgactagtacagcttgaacctctt
63313_60	contig_63313	11	16.2	---NA---	C	T	gcacgtttgtggtccattgaataccatgaggatggttatgagatgcagatgtcaggtgt[C/T]atgacagccatggctgtcaccgcagaatgagcttcttctgcatactatccaagtacactgt
68936_77	contig_68936	11	16.2	thymic_cpv3	C	T	attttattttccctgaacagttttgtcattggtcatttggggtgaatgtgggacaacaaaa[C/T]agacacatgtattcaaaagtcaagtacatttactttacatgctgattcttcttttttgaaa
81745_76	contig_81745	11	16.2	leucine_carboxyl_methyltransferase_1	A	C	ttgacttcccaatgattgttgccagaaaaatacacaacatcaagacgaaacctccactatc[A/C]aaacctttaattgagacccactccactgattcactccttctggatggtcacagcctggact
132520_482	contig_132520	11	17.6	aconitase_mitochondrial	A	G	tcatcggtgtgaaattgactggcacattatctggctggacctcaccaaaagatgtcatcct[A/G]aaagtggctggtattctgacagtgaagggtggcactggtgccattgtggaataccacggcc
57024_378	contig_57024	11	17.6	v-maf_musculoaponeurotic_fibrosarcoma_oncogene_protein_g_1	A	G	gccgctccacctctcgctgcagctccttcttctgctgctccagggcctcacgttgggacac[A/G]cgcttcacccggcagctcgccgcgtagccgcggtttttcaacgtgcgccg
53477_11	contig_53477	11	18.3	calcium_binding_and_coiled-coil_domain_2	G	T	cagccctccg[G/T]tcttccagagctcttttcatcctaagctcctggatttcagcatgcagtttctcatagtctt
53554_1066	contig_53554	11	18.3	megakaryoblastic_leukemia_1_protein	C	T	gtcaactcctcaatctgcttgtccttctcttgaagcatttggtctttgtccagaggagaca[C/T]agcagatcctgatgctgccatgggatcctgaggctgtgtggctgacagctgacccgggtga
83252_173	contig_83252	11	18.3	0	A	G	ctttgtttacacacacacaaacacaccgctggactcttgccatggagactgaagcagcaaa[A/G]aacacacacagggatatcacgagacaactaaacactacgcagagaatttcgtttggta
86320_113	contig_86320	11	19.5	0	A	C	tccctgtaaacagtttaaggccatgttaacccaacatcaatcaacaaaaaaatttcagtga[A/C]ctcagcctaactctacaaagtacatataactgtttcgagtaacaacacagtttttggcagc
110403_271	contig_110403	11	19.7	n-ethylmaleimide-sensitive_factor_b	C	T	agcaggcttgatgtcattattcagagaggccaagaagtcagtcctgctgacttgcagcatc[C/T]gagccttttctgtgtccacctctacctgagtactggccttgatgtgacggttcatggcagt
82955_130	contig_82955	11	20.4	im:7136071_isoform_1	A	C	cagactccaagagcttgtgaggagaggtaacagtcagtaccctggagccaaatatatcatc[A/C]gagacaacggggacagaattgacctgcgattccaccctaaaccaagtgaccttcaccttca
118576_65	contig_118576	11	20.6	0	A	G	atcggagcagcatgacatggatcgacaccatataacagtagcagatgctaaaaagacccgc[A/G]tgaaccgcagtattaaaattgagtggcagctcaatgggttatgaagcattagagattatga
113122_303	contig_113122	11	20.9	0	A	C	tttctttttcatacagatgtatgccagatactttattttccataactgcgacattgacttt[A/C]gcatggagccatgccaaagttaacagattctgtagcaattagcaaaactaatacaacacaa
48949_40	contig_48949	11	20.9	membrane_palmitoylated_7_(maguk_p55_subfamily_member_7)	C	T	gtctagaaggcacaccttgttcttggacaggactgaacg[C/T]acagagtcgaggctcgtcccatagtagtttcccttatactctccgtgttcgatgaacttgt
57394_59	contig_57394	11	20.9	0	A	G	caacagcaagccatattttcagaaaacacaaaaattgaatcagtgcagatgcagatac[A/G]acctccttgttttgtctccacttgggtcagtgttatgttaaagaataaagatgatttaaca
55402_494	contig_55402	11	21.4	ww_domain_containing_adaptor_with_coiled-coil	G	T	agaacctcatcaaacatgtgcaagggtggcccgcggagcatgtggagaaacaggcttcgcg[G/T]ttacgtgaagaggctcacaccatgggcagcatctacatgtcagagaactgcacagagctga
62084_179	contig_62084	11	21.4	bmp_and_activin_membrane-bound_inhibitor	C	T	acagctccgtctgccgcagcttatcgcagcccagacagcagttctcatgtcccgttaccgg[C/T]accatgcactccaagtccaacttggccacgtggcctttctt
136958_84	contig_136958	11	21.6	mitogen-activated_protein_kinase_kinase_kinase_8	C	T	tttcgagcgcatgctccaggagcctccgcatcgcgggactgcagctttcaggtatgtcttc[C/T]agaggaggggcctgtttgtggattatgtaaaggtatgaggggtaggctgttctgggatatc
89858_212	contig_89858	11	22.4	0	C	T	ctttaatccaatacttcgttttgggggggctgaattcatttgttactttttgagattacga[C/T]attgtctctcagtagactcggagtcctaaataccatgcataatttgtttggtcactaagac
134148_62	contig_134148	11	23.1	0	A	G	tggaggagcttgtcacggtgacttccttacagtcgcctcgaagacagtacataaaaactga[A/G]ctcctcctcctctttttcgcagcactcttcgttccctgctctccccactgagtttctccca
137074_53	contig_137074	11	23.1	0	A	G	ggaaagtcagatttgaatgaatgtaccccttattcacactgatacacaatac[A/G]tataccttcacgcacccatttgtacatgctcatgcgtaacactttcatacgtgcatttatt
88167_795	contig_88167	11	23.1	metastasis_associated_1_member_3	C	T	cagcaggcacaggcagtttccacacagccggaggcggccgtgcatgtgagagctgttttgc[C/T]gtacaatctgctcagtggtactcgtggggtcctcctaacatgcagtgtcgcctttgtgtgt
52500_1722	contig_52500	11	23.4	glutamate_dehydrogenase_1	C	T	atgttgttttgtcatgttggcacggcttcctctcacctcaaaatattacttcaacttggtg[C/T]gtttttgtcttggtaggttttatttactttattcttattgttcgttcttgcagaccattta
54069_289	contig_54069	11	23.4	endothelial_pas_domain_protein_1	C	T	atcggccagctggaagntcctgcattgcacggggcatctccaagtgtgcagcagccgcccc[C/T]ctcaagttctctgtgggttttcggagccacctctcacatgcgtcacgatgatgtgtgcacc
23685_61	contig_23685	11	24.3	0	C	T	cattctcatgcaaatatgaataagtcatcatttttgggtttgagtgcataaggtccctgt[C/T]cgctggtctgtttatttgtacttggccttcatgttagagtatgtgtgttgttattttgtgt
75573_108	contig_75573	11	24.3	0	C	T	ataacaaatgcatctgggcttcaatcctaattgtaaaaatgcacatggcatgcaatagttc[C/T]cattatgatagatcaaaaaaacatgcaatgcaagaattgaccaatgaaactataacc
12471_184	contig_12471	11	25.3	armadillo_repeat_containing_7	A	G	cagtggtgcagtgcatgctgcgcttctccctcacacagaacccgcgcctcaggaacctggc[A/G]tcagtcttcctggaggactgctgcacgcagcaacaagtggacaaagccagagaggaaatgc
4485_311	contig_4485	11	25.3	synaptopodin_2-like	G	T	ctccagcacatcctcgtgatccttcacctacaccctctctcccagctcactggaaatactc[G/T]ccaaacatccgag
67476_125	contig_67476	11	25.5	0	C	T	ttggacaatgatttataatcagtattaggacatgaatcctgtttcagattttctccataca[C/T]gcccatgtttgccctccatccacacctccttaaagtttactggaaaggccgtgcgcctttt
19331_90	contig_19331	11	26.6	neighbor_of_brca1_gene_isoform_cra_c	A	G	ggggcaacctgaccctgggatcacgggagcaaaaagaagtcgcagtgccctttctgcagcc[A/G]ggtcaggtcggtgtggtgagcgtggcatttgtggcgcccctgctggagggcacctacacgt
100495_64	contig_100495	11	26.9	0	C	T	cccagtggtcaggagaaaacagatttgacctttatgtgtcacacagtattgaactgctttc[C/T]tccatgcctagtaattgctgtgcagctcccctttgtaatcaaggaatatgtgatggcattg
115191_111	contig_115191	11	26.9	0	A	C	ttacaacaaacaagtgctcaatcatttacaatatcacattacagcaacaacacaaagcata[A/C]aggagtaagagacggcacacagacgatatagagttacgtgtagtcagcggcgtttcagcaa
34223_98	contig_34223	11	26.9	0	A	G	gacctccatttcaagcattcggcaattcctttcctgattaagtcagatttaaaacaaaacc[A/G]taagtctgtcgtctagtcacatcaagcaactcccaaactcaaaatgcaaaacataatttga
68159_101	contig_68159	11	26.9	0	A	C	agacaaatcaaaatgaaaataagaccatcaccatattctactaaatacccccccacccaca[A/C]atctttccgtccaaaaagggcaaagaaagctatcttacaactcacttgactgccaatgttt
86299_113	contig_86299	11	26.9	---NA---	A	G	tgtgggggtagagcacattctatcatttggtcttcaacttgccctccttcgccagcttttc[A/G]ttgagttggcacagctggcgtaggaatccatcattcgggccg
100811_69	contig_100811	11	29.4	---NA---	A	G	tgtggagaaggtcacttggggtacgcgatacgccatcacggtgtccttcacatgcgacccc[A/G]attatgccattgataacccctccctgccgtaggatccacccggctctaaggggcggatgag
59855_214	contig_59855	11	29.9	---NA---	A	G	aaacggggatggccatagcgtccacatggccgagccccaactcaccactcactgtgaagcc[A/G]cgtagtttctcagcaataccgtagatgtcgcatgcgttttcctctacaccatgagtctgtc
66497_215	contig_66497	11	30.4	mitochondrial_ribosomal_protein_l10	C	T	tgtgtttcagcaccataaggtcctctgcattgattgcattgttttggaccactgcaatcat[C/T]ttacattccttaaataaggtttctaggtctttcctcaacaaaactgccagggcactttcc
74250_54	contig_74250	11	30.4	phosphorylase_gamma_2	C	T	cacaggtcaacctctttcccatatccctcatgtgtctcatccatggagcactt[C/T]agaatctctggtgccaggtatcctggtgttccacacaactctcttagtttttcatgaggcc
61499_216	contig_61499	11	32.6	0	A	G	cgtagactcgatatcagggccgtatctctgtcgttcatttatattgctgtggaataatgcc[A/G]ttcccatagacactgatgtatcatgggccgccgtcggctattattcccagcagtttcctgt
17127_292	contig_17127	11	32.9	0	A	G	gtgtgccggtgagagtgtggagtgttttgagatgtgcctcccttcatctgacaatcatagc[A/G]cacctagagagaggaaaaaaaaaagtt
89236_218	contig_89236	11	34.4	member_ras_oncogene_family	A	G	acaggtcctgcagactcaacactttattgggtctccaaagtcgttccataccatgcctcat[A/G]agcacaattcgggccagctcagtgaaagactcagtaatgttgaagttacagagagggctga
1667_29	contig_1667	11	36.5	tubulin-specific_chaperone_c	A	G	tcttgatgtgcaaggtgctcggacaacc[A/G]taaagccggactttacagtttgtcagatgagataacagaacatctccttgctggatctcct
92111_393	contig_92111	11	36.5	suppressor_of_cytokine_signaling_3	A	G	tccagcctgcagcatctctgtcgaaagactttaaacggtcacatagatgtgtccaccaaac[A/G]ggaccagctgcctcatccactccaagagttcctccaggagtacgacgctccgatctagcta
4335_239	contig_4335	11	36.8	solute_carrier_family_member_3	C	T	caagaagtatggaggagatccaagccgtgtcactgtagcccactccaaactcccggatgag[C/T]tctttgaagaagacgctgaccgctttgggaaacgcataggagaaaccagtaatgatgaagc
55632_1048	contig_55632	11	36.8	solute_carrier_family_member_3	C	T	gtgaaatcaagaagcttgggctttggtttgggtttggattcagtctccttttcttccacct[C/T]gcttgttttcttcggtgccgtcaagggcctcatgagggctccacatgcacagcagttcagt
90795_112	contig_90795	11	37.3	0	C	T	tcgcgaatgcgcgctgttcagacggattgaatggcacaattgcgcggatgccgtataagag[C/T]cttggtttccagggtgagtgatgcgatgctccgtgacccgccgtaggttgat
135419_180	contig_135419	11	37.7	sema_immunoglobulin_domain_transmembrane_domain_and_short_cytoplasmic_4g	A	G	tgttatatgttggggccagagaggccatttacaaactggacaccactaacatctctgacac[A/G]agtacctctttatctctggaatgggcagcatctgctgaac
57016_231	contig_57016	11	37.7	0	A	G	gatttaaattaagatttttgtttcagtatcctttcttcataccagaagcgttgtcatacac[A/G]agcttgaactcntacgaatagtctatataaatctacaaggttaatgtttaatatgcatcga
70441_164	contig_70441	11	37.7	0	G	T	ttaagaggaaatccttacaccgaggctgtcaggagaaggcattatatatctctgtggggac[G/T]cgagactgacgcagccaagctgtggatgaaaagaggggttagctttcacctgggacagcct
71723_102	contig_71723	11	37.7	0	C	T	caacagcacgttcccaactgcagctttccattcatgtaaaggcgttttatgcgaacacatg[C/T]gtgacaccagtggaaaagagggtaattcatgtgcactgattagcaaacataagacgtaata
111516_299	contig_111516	11	39.2	ribosomal_protein_l38	C	T	cacattggtcatcacagacaaagagaaggctgagaagctcaagcagtcactgccaccaggt[C/T]tggcggtgaaggagctgaagtagatgtctctcttgtacaaaatgttgtaataaaattggga
30370_71	contig_30370	11	41.6	enhancer_of_polycomb_homolog_1	A	G	gccgctctgatctaaacggggagcgtgataaacacatcctgctttccgcctgaaggcaaac[A/G]ctccgtcgggttcgttctcttcctcggcctctgatgacccagaatgtatctgtgaaaaggg
55679_416	contig_55679	11	41.8	enhancer_of_polycomb_homolog_1	A	G	ccttcctgtcctccactagcaactctaacacaagctccgcccacactgtccacaaccctat[A/G]ggtaaccatagtaacaacacagccaactccacctctcaggtcctgatcggcaacaacctaa
55898_324	contig_55898	11	41.8	0	C	T	acttcccaaaagtcatacatgtattcgtctttcggctgagccttacgtttttatgatttga[C/T]gaccaaaacgctccaggatgagtaacgtctcgctgtcaatcgtatgtactcgctgttttcg
59503_112	contig_59503	11	41.8	PREDICTED:_hypothetical_protein_[Danio_rerio]	A	G	aaaacccacatggtatggataaactgcagattgcttctctgcactggccgtttattcagtc[A/G]attcattttctccaggagtcatcggcaatgctgatcaatatctcatgatgtggcttatatg
87875_811	contig_87875	11	41.8	0	A	C	ctagctcacaaagtttccagacttctggtgcagtggcatcacagagtagctctccatctca[A/C]ggaattaaggctcccagtaggttctctacctcactaggaagtcctagtcagtttgcctcca
111317_148	contig_111317	11	45.6	0	A	G	aggtttgaagtattttgctagttgcacaaaagtttatgacaaggcccaaaaacactggggc[A/G]ttcacattaacagatatttcatattagatgaaatgtcggttgtcgctgctcactcaacact
132766_417	contig_132766	11	45.6	mitochondrial_ribosomal_protein_l38	C	T	ttgcgccgcctgactcggcattaagtgattcccataatgcactgctgcgctgctgtcctct[C/T]cgtacgccacacgcagcatgacccgcggcacaaaatacgccataggaaagaggtccttgta
131163_36	contig_131163	11	46.8	0	C	T	cttatggccacactgattaactggcttgacagata[C/T]attggtgtaacattgcggtgcacactgtgcacacataaaaagacaaacctgggtagtttta
53894_379	contig_53894	11	47.4	vinculin_isoform_1	C	T	gcacacagctgaagatcctttccacagtgaaggccaccatgttgggacgcaccaacatcag[C/T]gaggaggaatcagagcaggccaccgagatgctggtccacaacgctcagaacctgatgcagt
119781_72	contig_119781	11	47.7	0	C	T	tcattaggattttaatttggttatttatagacatttgagcacagagaattgagtgacctca[C/T]gcgtgtttgatggagatgtacagaatcgtgaggaattgagtgacctcacgcgtgtttgatg
120790_130	contig_120790	11	47.7	adenosine_kinase	C	T	ttgactttgggcagaagctgaaccctcctcgctatctcagtgatgtcttctgtctcaaagc[C/T]ctgctcttttgcaaatgtagctgcttccgtctcatttccgaagatgatatcaacgtacggc
7883_62	contig_7883	11	47.7	0	A	G	cagtgcttccttcactttcagtcgataacaacatcagttttgtcctcatttacattataac[A/G]agcttaaacaagcagcaatcctccaccaagagtcatcaaacgacactcgatcaacaacaaa
52470_682	contig_52470	11	50.4	dna-damage-inducible_transcript_4	A	G	gaagcaggcgacctgccagtgaaaagcccctggattttcggccaaaagcccctggagtcca[A/G]cctcagcacgagcgtgagctggaacgtcggcaccaggtacgggtcgacggcgatctgtccc
57871_388	contig_57871	11	50.4	leucine_rich_repeat_containing_20	C	T	ttactcagttaagagaggtggatctgcagggtaacgtcctcacaactctgccggaggcggt[C/T]ggcaacatgcagcacttgatcagcatcgacatctccaaaaacaagctgacggttttccccg
59703_427	contig_59703	11	50.4	dual_specificity_phosphatase_13	G	T	tgggtctgagtcgctcatcgtcgctggttttagcgtatctgatgattcatgaggggatgac[G/T]ctggttgacgccattaaagccgtcgcacaacacaggaatatctgcccaaactctggcttta
75167_303	contig_75167	11	50.4	0	A	G	taaactgcagtatncttttgtcctgcattgtactccaaggtttgaatgaaacaacaatgaa[A/G]acaataaaaacaacgctgttcacgcatcacaaatcatcaaatatgacacttaccggtattc
91110_69	contig_91110	11	50.4	0	A	G	aatatttatttcatatgaagttttattttctacatgacttagtggaactatttcatcgctg[A/G]cagagactacgctgcaattatttcactctgaatacaaataaagattgtacgtgccactgtc
132857_379	contig_132857	11	53.3	0	C	T	aatgcttgaaaagttgnaatccgtatgattctcgatcatattttttgagcatttttgacca[C/T]ggcacaaatacgatgagtctttttgctactgcggattgagactaatttagtgtctaacaca
23082_40	contig_23082	11	53.3	0	A	G	gtcgtagtgatcctgtcggatgtcttcatactcctcctg[A/G]atctcctcaaagaaatcctcacggacaccttcatccagcagctgagagcacactactacac
62566_28	contig_62566	11	53.3	stearoyl-_desaturase	A	G	gaccaccttatcggccttcaggtcatc[A/G]agctctagcttgcgtcccttttcgatgacgtccggatgtttgcggaccagcagccagccga
67859_126	contig_67859	11	53.3	5-methyltetrahydrofolate-homocysteine_methyltransferase	A	G	tgctgttgtaatcntctccctgctgctcaaacttctgactgagttcttccgctccaaacac[A/G]gacactgcaaacagaccaacgtaatcctgaacgccgctgccacgcggagccacg
133821_145	contig_133821	11	53.5	acyl-coenzyme_a_short_branched_chain	C	T	gcagcgacgcgttctctctgaggactaaagcagagaaacacaaagattattacactatcaa[C/T]ggctccaagatgtggatcagtaacgcagaacacgctggagtgtttctggtgatggcaaacg
59690_123	contig_59690	11	53.5	0	C	T	aaacattctacacacacacacactgaaacagtctctcctgtgaaacgctgttctccttatg[C/T]tccatttgtcagtcatgaataaacgcagcagaatctgcctgtgaataattcagtttgatca
56766_275	contig_56766	12	0	zgc:158619_protein	A	G	acactttctcaaagtacgggatattgtagctggcccagtatccagtctgaaacagttcttc[A/G]gttttgtctgctgttatgatcattccaggtatttgctccaaaactgtgaaaagcncttgtt
70401_179	contig_70401	12	0	adrenocortical_alacrimia_(_triple-a)	A	G	ccacaccatctgctcttttcagggtttgggagacacgcatgtggacatgtgagaggtggcc[A/G]tgtttgaaaggcagttgtcagtcggcctgctggagtcctgacggtggctgtctgctgttga
137024_86	contig_137024	12	0.2	adrenocortical_alacrimia	G	T	ctgatctctctgagaccaccttccctggacctgatggagacctcactgtcgggggagaggt[G/T]tgctctctttcatgggatccaagaggtgaaagacttgctgtgcttctgaaaggtgattcac
55962_531	contig_55962	12	0.2	light_polypeptide_kinase	C	T	ttcgctcaaacagttcccctccagagaccatttccagcaccattacaatgtcagtctttcc[C/T]tcaaaagcatcaacacactgcacaagctttgggtgatgcaggtcattcatgat
8154_80	contig_8154	12	0.2	0	C	T	actgtcagtttgtgaaccagtgtttttggggtgtgtatcaaggaggtgtacagcacagtgt[C/T]tattcattagcattcccattcatctcaatgacgggctctca
82904_121	contig_82904	12	0.2	crfb5_protein	G	T	atggactcgttattgctgctcagagggtcgcggatgatgatctctagatctcctncaacag[G/T]gttcagcttcacgctggacggaggacctaaaccagcatgtttatcaggacagaatctgatc
75735_188	contig_75735	12	0.5	prp40_pre-mrna_processing_factor_40_homolog_a	C	T	gtacaaaatcaaacatgccgcccagatcaagacgagtgctgatgttcagacaatactgcct[C/T]tcagagagacgacatgacagtcagtgaattcacagccaaatatccaacactcagatgctca
110943_495	contig_110943	12	1.6	histone_acetyltransferase_1	C	T	aggatctcacctatcagatacacaaggtggacatctcgtgtccaggcttcagagagtacca[C/T]gagcgcttgcagacattcctcatgtggttcattgagacagccagtttcatcgatgtggatg
1485_62	contig_1485	12	2.8	0	A	G	caagtccataaaaaccacctccacgaaggtccagctgaagtccagcatctgtgtaacgctg[A/G]gtgtagttgtgcccgactttgatcttatcatccggcccaaatgtcaagatttcctccaacg
111181_191	contig_111181	12	3	macrophage_receptor_marco_(macrophage_receptor_with_collagenous_structure)_(scavenger_receptor_class_a_member_2)	A	C	gaaagaattcagtccaatcagcagcaagaaaaacagtatgaggacagaaatacagtgacgg[A/C]tttttgatggtttcttcgtctttggctcactttgctggaagtcgtagcggtcagcctcata
52635_662	contig_52635	12	3	scavenger_receptor_class_member_5	C	T	gacaacagggacaaaagggaagccaaggcttggcaggtgcccgcggactacaaggtctgag[C/T]ggtgcaaagggcagtaaaggtgaaccaggggaaaggggagctcaaggttctaagggagaga
116818_48	contig_116818	12	3.4	0	A	G	gtcagaccttaagaaaaacactgcatttattattagcagatgtgagc[A/G]agccaaaaataaaatgatgcagcccacattccagtggcaaacaagcatatagattttgcca
20713_67	contig_20713	12	3.4	0	C	T	ctatttgactattatttctcctccacaccttgttcaagcacacagtccccattatttttga[C/T]gaccttccagtgttttctatctctgttacagacatatcattgtttgtcacttgtct
37815_171	contig_37815	12	4.2	ceroid-_neuronal_5	A	C	tccatttaggaaacgactctattttccaacagtcgtccatgaaagatctcgccacagacat[A/C]aagaagttttaccactcgtttcgctctcaccagtcagtcatagaaatgatcgagagcttgt
111252_329	contig_111252	12	4.7	0	C	T	tgtaaccctgcggcttgtataaacgttgcacacctcctgaccactgaagtgtaataaagta[C/T]ggaggattttggaatcggagaccacgcggacgggccgtgatttcag
114419_41	contig_114419	12	5.8	0	C	T	atccagatagacatatgcataantcatagtaaaatactaa[C/T]agtggctggatagtcacatgcacatcatggctggaatgtgaataacataaggtaccatgtt
123183_93	contig_123183	12	6.4	0	A	C	ctgatatgtcgtcttggtaaatcattgtagcgggttgcaatttggtcattggtgcaataag[A/C]gttagggctcaactgctccagccacctctgc
62483_167	contig_62483	12	6.4	carbohydrate_kinase_domain_containing	C	T	gtgggcggcgttgtggaggacagggagatctgctctccggttccttaggagttttcgccca[C/T]tgggcattcagctcacctccagatgcaactaaaggcatgaatccttcgctggtagctgcat
70268_123	contig_70268	12	6.4	member_ras_oncogene_family	A	G	ctgattgacgatgcaatcctacaatcctcacgtctcctatgtttgtcctgctctaggcaca[A/G]catcctgctttagtccttttcacctctattggcgcctccaggtccacagtggcgctctctc
98115_41	contig_98115	12	6.4	0	A	C	ctatgttaaaatataatgtcagcaattctcaggtaaacac[A/C]cccttccatttcactttatcatgcctgtttttgccatccacatcctgtttatcgtctaaat
52835_508	contig_52835	12	7.4	pdzk1l_protein	A	G	ccagtgaaagcagtacagaaacaatctgttgcatttgatatcatgactaatagctatataa[A/G]ttcacattgaaaatattctttaatcagtggtcttacaggatcttgtttaaaggggcatatt
39277_130	contig_39277	12	8.2	0	A	G	ttgactgcttttgactgaaaacaaaacagctttaatgtgaacctaaaagagaaggtgatgc[A/G]gtaaacaatacaaatctgtcagataacatgtaaaactatactgacttgctctaacttataa
41223_139	contig_41223	12	9.8	0	A	G	aaaaacaaaataaaaaattgtgtcatcccactcgttcatctctcagccgaaatccagccgt[A/G]tttatccgactcagggtcacaggtacagtccatgacggcagagcgctgaggacattcgtca
55713_77	contig_55713	12	9.8	subfamily_member_isoform_cra_b	C	T	ggatgggcagcatgggcagcatgggaggagcaaatttcaagtctgtttctacttccacccg[C/T]attgtcaatggaaaacgtattaccacaaaaaaggtcagagaaaatggtcaggagagaacag
118865_190	contig_118865	12	11.7	0	A	C	ttttaatgctcttatggaaggccagagaaattgcacacatggcacagcgtccaacacacac[A/C]ccctgccctgccgctagaaaatttcgggctc
55055_272	contig_55055	12	11.7	abl_interactor_2	A	G	tagtgccgctcatcacaccttcataccagccatcatcattctttttaatgacgtagatgat[A/G]gccccctcctggaaagacaa
62258_236	contig_62258	12	11.7	abl_interactor_2	G	T	aaacttacctggagaaagtggtggcgatctacgactacacgcaggacaaggaagatgagtt[G/T]tctttccaggagggggctatcatctacgtcatt
108307_88	contig_108307	12	12	0	C	T	taaagactggtcttaaaaaacgtaaatgacaatgtgttgatttaacaatcagtaaattggc[C/T]gaaaatgtttatgtaagaaggcagtgcttctctcctcagcatctctaaccctacagtacat
34264_36	contig_34264	12	12	0	A	G	gagacactgaagtcttgacgattttaggacctgca[A/G]aatagaaaactcttagtagctggagagaaagagatcaatgattgtcaaatagcttatacac
83366_37	contig_83366	12	12.7	0	A	G	tgtatataaaaatagatgggggaggtgcaaacatac[A/G]tacataatacaaaaaacgtatacaacaggcatacaataaactccaaagtggggaaaataca
52435_470	contig_52435	12	13.4	enoyl-coenzyme_hydratase_3-hydroxyacyl_coenzyme_a_dehydrogenase	A	G	ggctcattggcattcctgctgctctagaaatgatcacaactggccgccatatctcngcgca[A/G]gaggctctgaagctgggcatcgttgaccaggtcacagatcaaaatgcttgtgagacggctc
63443_228	contig_63443	12	13.9	0	A	G	catttggacttcagatatactgaaatactcaacccataacactgaaaaacctggatttctt[A/G]tgttgctgtattatagtaatgctgctgcccatatgaatttacccatattgggttgccataa
53873_322	contig_53873	12	14.8	aspartyl-trna_synthetase	G	T	catcctggcacgtccagatccctgatggctgggngtccgagaggttctactgcttcaggcg[G/T]gatgggagacaagaagccgactggctgctttgatctttatggggtcaggcgtttggggtca
65788_75	contig_65788	12	14.8	0	C	T	gctgctctcttaggcctgtcctggggcaaaagccagaaaactgctgagtttcgactctatc[C/T]cattgtcatccgacccgacagcgcgtgacttggacaggctggcttctaaacgaaagctgtt
10485_173	contig_10485	12	16.3	0	C	T	ccgacagctgcccctcaggtttcctcttcgcctcgctcacgcgccacggctcctgctgctt[C/T]agcttgtacaagcacatgcaccagataaccacgagagccacgttccttctcttatctgtgc
29634_246	contig_29634	12	16.3	0	A	G	aaacatctgccacacttgctttcacactccatggagctcaatcaacttgtttgattgacca[A/G]cggcacgaaaccaa
56241_310	contig_56241	12	16.3	kelch-like_13	C	T	catcgcaaagagtctcatcaccacgaaaacaatccaaccccttgagcatggcagtaccatg[C/T]tctgtgctgttgaacacttgtatttgtggctttggcggggcagcgggcttttgagcaactg
65875_537	contig_65875	12	17.9	isoform_cra_c	A	G	ccatggttacacactgactggcgctgacttgaacgctactcagcaaggttattagctagca[A/G]gctagctagatttaatcatgcccggtacagcacttattaaatcgagtatatagtgacaaca
23934_99	contig_23934	12	18.9	0	A	C	aaaaagtgttgtataaaagccagctttctaaagagtcttaagtctgaagaaacaaacgggt[A/C]atttttttctccttgtaaaataaagcccttttgacttcttgtctacatggtttggaggtaa
72398_86	contig_72398	12	18.9	novel_protein_vertebrate_rap1_interacting_factor_homolog	C	T	attctgcctcatcctgtgacatctccattgaaacatcaacctcctccttatctggcaccat[C/T]tcaactttgngttctgcggcaactggtagcacctctgtggataatggtttccgaggtctct
112501_92	contig_112501	12	19.1	novel_protein_vertebrate_nebulin	A	G	caagctgaagtaccactccccagtggacatgttgagtgtcgttcatgctaagcaggctacg[A/G]ctgctcaaacctttgctggatacaggcagatcattacacattataaagttctgcctgatgc
116546_463	contig_116546	12	19.7	cyclin_t2	C	T	tgggctgagtggtctctgtgtttctccttgctcacaagcgggctggaatgtttgctctttg[C/T]ggcaccctcgtcagaggagctgtgccgctcagaggagacctttatttt
132405_369	contig_132405	12	19.7	novel_protein_vertebrate_nebulin	C	T	ttagtgactacaagtacaaagctggatacaggaagcagcaagggcaccacattggagccct[C/T]agcatccgtgatgatcccttgatcatgctagcctttaactcaggcaagattgctagtgatc
14092_83	contig_14092	12	19.7	0	C	T	tgtttttaaaaaacagcttaaacaatgttccacttacactagcacatacacgcaggcagaa[C/T]tgtggaacagtcaacgttgctgtagcaataaaataccaaaaatgaggatcgagg
46700_53	contig_46700	12	19.7	0	A	G	gtgggtttgggtgtattaaagaagtgagtttggtgccttaaacattggtcaa[A/G]agaaagcatcagtgtgattgtcaaagagctgagaggagttcacagcaatgtactgcagccg
53901_657	contig_53901	12	19.7	cyclin_t2	C	T	aaacacgaacacaaagccagtggtggggcaaagcaccaggccacggcctatcctccacctg[C/T]ggcacccacgcagaaaatgtctctagacaagtacagggagaaacacgctgctgagatggct
114941_87	contig_114941	12	20.2	mhc_class_ii	A	G	ctccgcaaatcaaagtgtcctggctgagggacggtgtagtggtgacttctgacgtgacctc[A/G]actgagaagatgcccaatggagactggtactaccagattcacactgagctggaatacattc
40266_44	contig_40266	12	20.2	poly_(adp-ribose)_polymerase_member_14	C	T	aacagggatgattgtgccacctgcaaaaaataccaactgtgac[C/T]tgtacgacactgttgtggacaaccctaatgcgccaaccatttttgtggtatttcgagatga
52531_990	contig_52531	12	20.2	muscle_specific_ring_finger_protein_1-like	A	G	gctgctgtttgtatatgtcaattatgttctcaactagaaggtttcgctgaagnccatgcac[A/G]ccatgacgatcaagaaccacttcaaaacggcatgtagggcaccggaagacgccaccagaga
58345_63	contig_58345	12	20.2	type_alpha_3	C	T	gacttcccatcagcatcacctttggtttgacagatcacaagtcagcaaacagtgtccgaag[C/T]ttcctacagaataagatgcaccagctggaaggaggacgggcccttgcagatgctcttgaag
52447_1394	contig_52447	12	23	isocitrate_dehydrogenase_1_(nadp+)_soluble	C	T	gaaagtgcctttttaagtggaaggagctgctgtaaccttcattttgcttttaaaaaacaaa[C/T]tggaaacctgcatagtgaattttaacactgtttatatgttttatcgttgcaatgtttatat
84729_124	contig_84729	12	23	0	C	T	cgacgagcctcggtggacaaaatcaaataactctaaacaaacccggagcttgaatcaggcg[C/T]atgtaaatggacaggactttattcatctgctgcgataaaagcttaattttctctcggtacg
127337_65	contig_127337	12	24.4	0	C	T	ccctttggtgtagcagaagcacataaatgaagggatgtttgatcatctagaatgtttgatc[C/T]acctgctgtccacttcctgttcagatgactgtgaaagaacttgtgaacccccttggatcgc
12680_60	contig_12680	12	25.4	phd_finger_protein_6	A	G	accagatgtaatgaggccgggtggactaaaaaaatcttctcagatcttgtgtctcagct[A/G]aacagcctaggagaaagagtacagtcacaggaagccacccagcaa
71410_167	contig_71410	12	25.4	0	C	T	actctctcatttgtgcgtatccaagcacacacacacacacacagacagaaataaagcctgg[C/T]ttgtcttccaaatggacaagagcagcagtagtaacagcaaaggcagaagcaacattgaaag
15653_72	contig_15653	12	28.2	raftlin_family_member_2	A	G	ctgaaccctctataacagtccactgttccactacaatagtgtcattggcaggtggtgctgt[A/G]tttttctcctcatagacaaacaggaactctaaag
49277_98	contig_49277	12	28.2	phosphatidylinositol-3-phosphate_5-kinase_type_iii	C	T	tcttcagaaattcacgctcctgtagcacaattgggtcaatgcaagtgaacttggtctcttc[C/T]ctgtatagatactcaatggagcatttgaggaggaggatcttg
54700_714	contig_54700	12	28.2	es1_protein	G	T	acaaggtggtgaccacacctgcattcatgtgtgaaacaaaattgcacttgatttttgatgg[G/T]attggtgcgatggtgaaagatgtcctaaagctcagcgggaagtgataattcaaccaatata
57759_274	contig_57759	12	28.2	phosphatidylinositol_phosphate_5-kinase_type_iii_isoform_d	C	T	tcttcccgcattttatggaactcctccgcgtagtagatccggcagtaaaacttggcatttg[C/T]gtcggagaactgcagctcaatgtgtgggtttcctgtctgcttcttctgtttgtctccaatt
87847_587	contig_87847	12	28.2	splicing_factor_subunit_1_isoform_1	A	G	cagcaatagccagagcactgatggttcgcactttttgctgctcatccacgagaccatgctc[A/G]ataatctccaccaagctgcggagatggggcaggatagcacagcccatgagaatagcgatct
55006_448	contig_55006	12	28.4	splicing_factor_subunit_1	A	G	tctcatcattgaagataagaggataatgtgcgatcagtgcatcctgggagccgatgtagat[A/G]gagttgtagatcttccagtacacgtcacgcactttgcgtgcaggatggaacaaaccctgca
52501_455	contig_52501	12	28.7	dead_(asp-glu-ala-asp)_box_polypeptide_3	A	G	caaagccactgccccccaacgagcgtctggancatgagctgttctctgggagcaacacggg[A/G]attaactttgagaagtatgatgacattcctgtggaggccactggaacaaacagtcctggac
111770_94	contig_111770	12	29.1	calcium_calmodulin-dependent_serine_protein_kinase_(maguk_family)	C	T	tacttcagactcatgatgttgtggcacatgaggtgtacagtgacgaggcactgagggtcac[C/T]ccaccccccacatcaccgtatctcaacggagactcacccgagagcacgaacggagacatgg
69563_105	contig_69563	12	29.1	member_of_ras_oncogene_family-like_3	C	T	ttcaggttacatgaactaaacccatgactaaacccaccaacccaaagtatatgtgtacact[C/T]aatcattgtggagactcttgaaattaaagcgcctcctgtcagtgaaactatgcatctggct
70935_138	contig_70935	12	29.1	immunoglobulin-like_domain_containing_receptor_1	G	T	tgaaccttcaatgaaacacaaccttccaatggccccgatggccattcctcctcctcaacat[G/T]tcccaccaatggtacctccccatggatatcattccaatggcagcgtaaatggaagtg
57295_319	contig_57295	12	31.1	0	G	T	catagtaaggtcaactcatgtcggcaagattgtcaagtagctcatcaggaaaatcagcaat[G/T]ctgctcccaccaaatgggtctcctgtaattaccatagttggtgtgagattctgtgtaggca
66592_308	contig_66592	12	31.1	0	A	G	cccatgaacgtctggcttaaaatgcggacatgatcggcgtcaagtcctgcacgagatacac[A/G]cccagacagatgggtacataatctaaaacgaaactggagagactattccataattc
110317_358	contig_110317	12	31.5	rp42_homolog	C	T	atgatgaagaaggagcatggcctgttctcatcgacgactttgtggaatacgctcggccaat[C/T]gtgacgggatcaaaacgcaaaactgtatagtaccgctgccgctgggcgagaactcacgcct
56250_68	contig_56250	12	31.5	amyloid_beta_precursor_protein_b	A	G	tccacgactacggcatgctgctgccgtgcggcatcgaccgtttccgcggagtagagtttgt[A/G]tgctgccctatggaggagcagaaggagttagacagcgaggagcaggaggaggccaactcag
132370_489	contig_132370	12	32.6	na+_k+_alpha_1b_polypeptide	C	T	agaagaagcatattaacgctgaagacgtagtggttggtgatctggtggaggtaaaaggtgg[C/T]gacaggatccctgctgacctgagaatcatagcctcacacggctgcaaggtggataactcct
133126_282	contig_133126	12	33.2	0	A	G	catgaggacttcctgtaaagatatttatgaaccaccaggtggcactattagtccatgtttc[A/G]gcacaccgtcctcaataccaatgtgcttttcagttttcaaccacagtacatctccaaaaac
55198_476	contig_55198	12	33.7	dead_(asp-glu-ala-asp)_box_polypeptide_18	A	G	cacagacacgtaaggtggaggatcttgcccgaatctccctcaagaaggagccactgtatgt[A/G]ggagtggatgacaacaaagatacagcgaccgtggaaggactagaacagggatatgttgtat
59632_347	contig_59632	12	34.8	sorting_nexin_4	C	T	tggtgcaagaggctgacaaatgtatgggattgagaggaagactttagtccccaaggtcagt[C/T]tctaggagtgtgtgcttttctggattgacatctccaaggcctcctggtgttctggttgtcn
112538_152	contig_112538	12	35.3	0	A	G	aaggcttgctgggttcaaatcatgactttacatacaattagtcctggattgacagtttact[A/G]tgtagttcaactgtatgggaaaaagcagctattga
42335_98	contig_42335	12	35.3	0	A	C	ccaatgctgcatccagtaatattgtgtttcaaaatcctaccagctttacacaggtttagtt[A/C]tccagcgtaaatctcacaacaattctctgataaaaaccacaccactacaacgcattaaa
52650_516	contig_52650	12	36.5	solute_carrier_family_40_(iron-regulated_transporter)_member_1	A	G	catgcatgttagtaaaacggaaggaattggttcctggcgatgctctcgaagagcacggcat[A/G]cgatactctagcagaaattggcctacggtctctttaagagttacacggagttgggaagtga
116627_361	contig_116627	12	37.2	novel_protein_glutaminase	C	T	tacaggagtacaacaataaatacaacccaccggtgaacggtggcgcagataaagagancac[C/T]gagaaaaacctggatgggatgctggagacgtaacttttccacgaccactagaggacacttt
137073_275	contig_137073	12	37.8	speg_complex_locus	C	T	cgtacggtacaatcttggccatgtacaggttaccggtggcgttttcccgacactctctgat[C/T]acaccaaatcgac
52515_4545	contig_52515	12	37.8	titin_a	C	T	aaggatagcagaaaactgagtcaaagtagtcgctaccagattcattcatctgcagatggca[C/T]ttgctgtctctatatatctgatgtctcagagagcgaccaaggggaatactcctgtgaaatc
63497_114	contig_63497	12	37.8	unnamed_protein_product_[Tetraodon_nigroviridis]	A	G	ccaataatgcctggggctccctgttctccagttgtgccaggtggtccaggaagaccttgca[A/G]gcctgcaaatcctctgtgacccttctgtcccctttctccatggtcacccacatctccctta
83978_69	contig_83978	12	37.8	---NA---	C	T	aagagagccatgcagtttggctccagaatcgccaagttagaggacaaccatgagaaagctt[C/T]ggataagtgcaaaaggcttgtgaccacctaatttaatattctgacaattgtgtactggttc
61249_85	contig_61249	12	38.6	titin_a	A	G	aaatgacagtagttgtgactgtgcaagaacttcagggctccacacacttgtctcatatacc[A/G]aacaatttcttgctctgtgaggtcaaagcttgtcccaagacgctcaaagatgtccatacca
65693_259	contig_65693	12	38.6	0	A	G	gcatctcatacatgaataatgaaacaaactgatggagttggaatgtttgcaccacgcctgt[A/G]cgatttgttttgcatctgtcattgtggcatgcagagtaacacagagaatccattattagct
137515_140	contig_137515	12	39.4	0	C	T	taactgaaaacgggctcagccaatggtgtgagtttagggcgtgtctgtctgtttgttcaac[C/T]aatggcagacagagggagaggttccaacataac
110518_204	contig_110518	12	40.3	cd302_antigen_precursor	A	G	tgctgatcctggtcgtttctgcggtggtttggttctttcaccaaagaaacaacagtggttc[A/G]tccctcctaaacctgatcgagtaccacccgcccttcagatccccttccagcgatcaggcct
135734_60	contig_135734	12	40.3	low_density_lipo_protein_2	A	G	gagcaggtgcggttagcacagttgtgtctctcgtcctcatcgctcatgtccccgcagtc[A/G]ttgtctccatcgcagatccaggacgaggcgatgcaccttccgtcatcgcagcggaactggt
52959_228	contig_52959	12	40.3	actin_related_protein_2_3_complex_subunit_2	C	T	aaaccgtttatccgacatacaaataacatttattctataaatgcaaagcaaggaatttatt[C/T]gtctccctgttgaggtgcaaattacagatcgacatcactggccagaggtgtatgatggagt
53024_52	contig_53024	12	40.3	low_density_lipo_protein_2	A	G	caaaaacagttgcgatgatgtgaacgagtgtgagatctacgggacgtgccc[A/G]cagctttgtaagaacactaagggcacttatgagtgtttctgcgctgaagggtttcgatcag
53332_379	contig_53332	12	40.3	retinol_dehydrogenase_3	A	G	tcagatctggatccagcatcttctcaaacctctccttaaccatcacctttgttttntctat[A/G]taatcactgccgtattcatccttgacttcctgaggcaacttgttccataatctctgaaaat
57212_69	contig_57212	12	40.3	low_density_lipo_protein_2	C	T	accgctgtgacaacctccactgcattcctgaccgctgggtgtgtgaccatgacaacgactg[C/T]gaggacaattctgacgagagagactgcgagctgcggacctgtcacccgggttacttccagt
87905_457	contig_87905	12	40.3	kelch_repeat_and_btb_domain_containing_10	A	G	ataacaggtggtgatgtttttaaagtttaggcatctttgctgcatttagtctcatagaaac[A/G]caggaggcgccggcagcgtatcgcatctctcgtatcattccagtccactgtttcttgtctt
72955_136	contig_72955	12	43.1	0	A	C	aatgacagtaaaaatcgtagcacgtgcacccgacttcagtttgttcacaccgtacagagac[A/C]cagacggtctgctgttaaaca
82894_70	contig_82894	12	48.1	neuronal_membrane_glycoprotein_m6-b	C	T	tcgctctgacaggaaccctcaccatcctggagaaccacttctccaagatcaccacagacca[C/T]gccatgctgaccgacataatccagctcatgcagtacgtcatatatggcatcgcctccttct
14399_25	contig_14399	12	49.5	0	C	T	atttggtcngacacaatttcaaag[C/T]gaatcattccacggtgtgtgatttgcttttttttatgaatcaaacaaaactgtgcgattaa
76944_55	contig_76944	12	49.5	0	G	T	gtaaacagcaatatgatcaaatacaccaatctttaatcaatagttgcatttatt[G/T]acctgcatacttatcaaagccactgagattgacttattgatgacgattccctctctc
132882_102	contig_132882	12	49.9	0	C	T	tgcctcgactcgacgccatcgtgactggtgtggcgataacttcgtactgcaccttcacgct[C/T]gtttgacaacggacattttttattccagtaaaaccaatagtggggtttaatggggaatttc
15450_102	contig_15450	12	49.9	transducin_-like_1_x-linked_receptor_1	A	G	ccacactgttccagcaaacctcaaatattcctcccgttcctctgtagctgttcaccaatgc[A/G]ccgctcagcgtatcccagatgtg
3030_28	contig_3030	12	49.9	phosducin-like_3	C	T	acggctcggcgccgagcagcggatgga[C/T]gtcagcagctgatcctggatctgtttcctggggttttcctccagatccgtctttacggcac
61243_367	contig_61243	12	49.9	lymphocyte_cytosolic_plastin_1	A	G	ttaacctctagataattgctcttaacaagtgtacagcaaaggtcaaaggtcatgtctttat[A/G]tgtctttgagcactgtgtgcgtatttggaatgcaaagtcaggttttatgttttctaacatt
89928_45	contig_89928	12	50.9	0	A	G	ccatcagcaggtgggatggtgatgatgcacctggcgttacctgc[A/G]tcccagcagcctcagtcacattcaccacaacaatggaaacacaacaaatactacagctccc
52490_3199	contig_52490	13	0	filamin-c_(gamma-filamin)_(filamin-2)_(fln-c)_(actin-binding-like_protein)_(abp-l)_(abp-280-like_protein)	C	T	ggatgtggttgccatcatactttatatccatttcatgcaggcctctctctgtaggctgaaa[C/T]tgcacagtgaccgttccatctttgttgtccctgatgaaaggacgagctgtcttaccagagg
58007_236	contig_58007	13	1.4	0	A	G	cacgacactgtagcacctcttggtcagagagaatcttacaaccacttctcagaagggtaat[A/G]cgctgttgctaggatacaaaagtagggacggaggcgactgcacacagatggagggtaaagc
58455_321	contig_58455	13	1.4	0	C	T	taatgttcacacaccgacaacaagcaacaaatcacccactaacaactttagaagtagagaa[C/T]aattatctttagacagattg
72021_85	contig_72021	13	1.4	0	A	G	attttccaaataattttagcatggatcatcaaacagctcaacacacctacgcaccaccaac[A/G]aacataatttcatcaacattcatactaagtacaggtctgaagtgcagttctgag
76831_88	contig_76831	13	1.4	autocrine_motility_factor_receptor	A	G	gcagtcatgtgcgagtgttggctctgctggtgtctgttttgacgtgctgtggaggtctagc[A/G]gtgctctgcgccctcgtcgggcaccttcacggcatgcacactgtcgctttcatggcagctg
89800_54	contig_89800	13	1.8	0	C	T	ttgatccactgtagatttgaggcacaaatgaatgaattgtgtacataaagcaa[C/T]ccaacgcttccctctggtttcctgaccacccatcaaactacntattagtatctg
64133_97	contig_64133	13	1.9	PREDICTED:_wu:fi04f09_[Danio_rerio]	G	T	ggctatcttggctgggcaggcctgagtctccgtgccctgtggacgtgtgtgatgcatgctg[G/T]ttacttcctgttgtctgcggtgctgctgtcgttcctgcagtgtgccacgttctcccgcgtc
61770_116	contig_61770	13	3.8	0	A	C	tattaattaaatatgtggcaaccgaaagtatattaagccgctcaattctagtctaaactga[A/C]aatggtttcaaactcatcagaccccaagaatgaaatatggtacttacatatacaaacacga
119957_114	contig_119957	13	4.7	0	C	T	tgctctcaaatgtggatagcaaatcctgttttcattcaggcactgttacaaagtgttgtca[C/T]actccataactgtgtgaatctcacaggaaaattcaccttg
22402_141	contig_22402	13	4.7	0	A	G	ttctgctaaattattgttcttgaagtctcaacactggtcttaaacggactcggcacgtcac[A/G]cgacctcaacgtcacacgcaaaccttcctcag
39018_113	contig_39018	13	4.7	---NA---	C	T	agcgctcatgcagaaagcgcgaaagacggccggactcagtgacctttactgacctcgtgct[C/T]ctgatcacatgacccagactctgtggtatgtcagtgggag
10467_68	contig_10467	13	6.3	usher_syndrome_1c_(autosomal_severe)	C	T	gccacttcagtttgtcttcagaggagctcttgacaggaatcattcccacatggcggacttt[C/T]aaagacacagtcttcttggtcttgatgaggttaatgacctcctcatgaatgcaggacgaga
11337_281	contig_11337	13	6.3	protein_tyrosine_receptor_j	G	T	agggccagtacttctcacatttcactcgtcccatctcgttgcatctggtcagcatcactat[G/T]gtgtagacgttcttctcccagaccattct
55911_186	contig_55911	13	6.3	autotransporter-associated_beta_strand_repeat_protein	C	T	gcttcagcgtccgaccactgtatcagcatgtgtcgtctccttatcctcatcacagaggatt[C/T]acctacggcaagacggcaaggttttcaccacaaccgtatacagcttcccaaaacctgtcta
71618_152	contig_71618	13	6.3	protein_tyrosine_receptor_j	A	G	actcttttcttgaattatagcctgggatgtagttggcattgatgtagtcatcaaagggacc[A/G]ccacacattgataacttcactcttgaagaatcataaggtaacacattgctgtaacggttct
82897_215	contig_82897	13	6.3	0	A	C	taactgaaaaatacagacataaataaatcgctgaactatctcccattcacatttgcacaca[A/C]acacaccctttctgtgttatatttaacctttggagcgttctagagatgaaacagaga
56756_210	contig_56756	13	7.2	hcca2_protein	A	C	gcagcggggcgcacagcacctccgacaggtcgtccatgatgcaggtttccttggggtcgac[A/C]aggttgaattctctgacgaacaccatgaaatgtgcgtacagtgtgttcaagtgtccttgca
135689_101	contig_135689	13	7.7	novel_carboxylesterase_domain_containing_protein	C	T	atgaattccagcatcctcccagtgtactccagaagaaaagacccagttttgctggaagtga[C/T]catggagatgaagttctatttgtttttggtttttgctt
118125_54	contig_118125	13	8.5	0	C	T	ctgatttaaaggtaaacgccttgatgcatttgtttcttacaaacaccattttc[C/T]gctttacaagacgttaacctgatggacttgaacggtgtggactctcatt
119330_99	contig_119330	13	8.5	double_immunoglobulin_il-1r-related_protein	A	G	tacccatatacaagaaccttccctccagagctccggtgcttcctgcaggtccagctgtgac[A/G]gctgaacccaagcccccagagatagacgtgtctgacctcggctcgaggaactacgccgcac
63128_101	contig_63128	13	8.5	0	A	G	ctgcagtcaaatacaaaagtatagccggagtagttctgtctccgataaacgtctacgctgc[A/G]tagggaagagcacttggaggagagctgcacagctagatgaattgaatcnctatcgtgtgaa
88831_160	contig_88831	13	8.5	si:ch211-_protein	A	C	gctgtgagatttcctgcacaaagaagattgttgactgtgtgatgcagatgtcagaagacga[A/C]atcttgacactggttaaggagcatccagtgcttcgttttggagtgacagtggatggccggt
22248_87	contig_22248	13	9.1	---NA---	A	G	aggacgtcgagggaagcgtggtaaccgagtccattcccgagtcgcaatccaaaacacagga[A/G]gagtttgaagttggatccgag
66040_87	contig_66040	13	10.3	0	A	C	tgtttgcggctgactgcaatcataataagcggtcaggcaccgagaaaagaaaacaaaaaaa[A/C]cccaagatgacaccgtgtatcactttcaggtgctttaatgttgctaatgtcgcacctgtct
125452_64	contig_125452	13	14.1	acyl-_synthetase_bubblegum_family_member_1	C	T	atgcttttggtccagacataaagtgtggtcctgagctttcactcatcccgtaggcttcata[C/T]agccgaatgttgaggccaaggaagaactgaagggtttcacttcc
52708_125	contig_52708	13	14.1	dihydrolipoamide_dehydrogenase	G	T	ttaggatatttaaataacagactaagtgttttacagggttattctagatgtatgcatgaag[G/T]ntacgtctgaaagcccagagactgaagaactccagattgtatgaactgtttggaaaaaata
62402_107	contig_62402	13	14.1	0	A	C	ggtcaaaaaaattaatcttcgtatcattctgatatctgcgcacaattctactaagtgtctg[A/C]atttgtttttccagaaccgcaaagcactgtcttaaattcctgtctttcggtgactgtattt
90544_77	contig_90544	13	14.1	0	C	T	tcaaaaacgtggtaaacaaaatgtcttgtctgatatcaactgtcattgcacctggtgaaga[C/T]tagtggttggccgatatgcgttttttagtgactggtgtaataccgatatttaacaatattt
103862_87	contig_103862	13	14.5	0	A	G	actcagatcacctcactaatgtgaaaatgacttttgaagggtccagtagctcacgtgtttc[A/G]tttcctttacgcttgaaaatgtttgaccagatgtact
54060_441	contig_54060	13	14.8	dihydrolipoamide_dehydrogenase	C	T	ncaggggatttcactgaacctggagaagatgatggcacagaagagcggggctgtcaaagct[C/T]tgactggaggaatcgcacacttattcaaacagaacaaagtaactcacgtcaacggttttgg
92200_119	contig_92200	13	15.9	0	G	T	actcccacaaagcacagaactgcccatttctgatttttggcttgaactttatacactgaaa[G/T]tgttttcttacccttgcacgtctgctttagttgaattcaaaacgagcattagcaacgtatg
88289_1353	contig_88289	13	18.3	creatine_mitochondrial_1	C	T	gccaatcagaggtccagctggttcagactgtgatagatggagtgaactatctcattgaatg[C/T]gagaagaaactggagagaggccaagacatcaaaatccccgcccccatcagccagtttaagt
20682_80	contig_20682	13	19.6	0	G	T	agccattcaaccaatacaatcgagactgcattttaataaaccctcaagtgtcatttattaa[G/T]attatcaaaattgctaaacaatcaatagaacagtccttcctgaggtggagatctcagatct
64435_287	contig_64435	13	19.8	proline_rich_5	A	G	agctggagtctcttattcagaaggtggtgtcgccgtatctgggcacgcagggactgtgttc[A/G]catgagtgtggcgcctctcagtgctcctgtgttatcgagaggcgtttgcagtattgctggt
58434_62	contig_58434	13	20.7	sorting_and_assembly_machinery_component_50_homolog	A	G	ttgggaacaacgagggaagcatggtgctgggtctgaaattgcccaatgtttttggccgtgc[A/G]gagaagctgaccttccagttctcttatgggacaaaggaaacctcatatggcctgtcattct
59441_300	contig_59441	13	20.7	sorting_and_assembly_machinery_component_50_homolog	C	T	aatctcatgaggccagacagagacttttgcgtttggggatattcagacatgtggaagttgt[C/T]attgacactgctgaaggtgctgacgcactgccgaatggactagatgtgacattcgaggtga
119768_71	contig_119768	13	21	0	C	T	attcttcatgttcttcttgttattccaagtcagtatgatttttgggaaataataagcaata[C/T]ggtggagcagatactggagacccaagttaatgagtattgtcaatgtgattgtctttattat
37191_90	contig_37191	13	21	0	C	T	gagttaaggttctccagtcgagcatgagatggtcccgatctcctgggacagaggttggcat[C/T]ccattaacgtttcatctgtaggatgattcttgcaggctgtgaccatctcattcatttatgc
5444_622	contig_5444	13	21	dual_specificity_phosphatase_6	C	T	aggagtttggcatcaagtacatcttgaacgtgacccctaatcttcctaacatgttcgagaa[C/T]gcgggggagttcaagtacaagcagattcccatctccgaccactggagccagaatctctcac
88458_833	contig_88458	13	21	carboxypeptidase_a1	C	T	ttgtggactttgtgaaatctcacggcaacctcaagacctttgtgtccatccacagctattc[C/T]cagatgctcctctatccatatggatacacaagctctcctgcacaggaccaggctgaactgc
111242_267	contig_111242	13	22.6	matrix_metalloproteinase_15	A	G	tgggtatacgtacttcttcagaggagacagatattggcggtttagtgaagaatcccgtgcc[A/G]tggataaagactaccctaaaccagtgagcgtgtggggatccattcctggctccccgaaagg
110707_56	contig_110707	13	23.2	parva_protein	A	G	tgggattttactcactccctcagcgggggaaatcatatattatttacacttttct[A/G]tccttggttgtttgtttgaaccgatggcgtcttccccgcagaaatctccgtcctctcccaa
6239_64	contig_6239	13	26.9	cryptochrome_3	A	G	ggggtggactggagcgtctccgcaacttcatataaaggtcccgcagattgtagtaaaacac[A/G]cgacatgacagacagccgaatcgtaggtagggactaagtccagttgggcttgcgaacagtg
65946_186	contig_65946	13	26.9	cytoskeleton_associated_protein_5	A	G	catcttggagccacttggccagacatgtggacatttgagccttcagctgctccacgtactc[A/G]tcacgaggagtgatgaagttccacttgagaatcttcagtgtcttctcttcc
111173_133	contig_111173	13	27.3	0	C	T	tacagtagatctttggtttatttgtgctcggtgcattagcgcgttcgttggcttacgtaat[C/T]tctacatcagtgtcgtttctacttatttaattcatttcttggggtcgcgacgggagttttt
116782_675	contig_116782	13	27.3	0	C	T	tggccaccgaaaggacctccttctgctagccttcagcttcttaacactacgactaagaatt[C/T]gtttccactcgcaccttcacgca
32363_40	contig_32363	13	27.3	0	A	G	atttgacatgggtctccatccttcaaagcatctgtaatc[A/G]ctttacagcgaaagtcagatttgggtttgtctatagtcccattgacccttactaaaactat
121546_58	contig_121546	13	27.6	0	C	T	cggatttggactatatgaatgaatttttaaggaagttaaacgtgcacaggacaaaaa[C/T]aagcatacaagcatcggccagggaaaaatgttacaatgctgtgagcatgaaaggcgattgt
133832_85	contig_133832	13	27.6	0	G	T	aaatatcaacagaaatagaagtgtgatattgctgtaaatctgagcaggagaaatacataaa[G/T]gagcttagttcgataacgggttgataatcctttaaagttaaactctcatttaaaacaaact
56322_93	contig_56322	13	29.4	0	C	T	cgatttagattcttatagtgcagccaatatgagtcaaatgagcgaaaacacctccaagtat[C/T]tttaattgtgctagtaataattcatcttgaattatgtttccctgaaaaatctggcgataaa
111845_235	contig_111845	13	29.7	aminopeptidase_n	C	T	ctgcctcagtcaggaaagtngataacatcctaagtactgatgcccccttactgtatgaaat[C/T]gtatcaaacacttcactaatttgctctggtcttaggatctcctcttctttagatgacaggg
120955_65	contig_120955	13	29.7	0	A	C	ttttgcatcagtcagctggccagattctacgtctaaactggttgatgaatctgctcagctg[A/C]ctgatgcaaaaccacaaactcagcaaactgatgaatcttctcagcctgttgactcc
1216_59	contig_1216	13	29.7	synaptic_vesicle_glycoprotein_2_b	A	C	catcccacatccggatgaggtcaaggcagcccggagggcggctagagcaaaagcaagg[A/C]ccgcggccgacgctgtgtcagatcaggaggagcttgctgaacaatacgaggacatcatgga
59827_388	contig_59827	13	29.7	0	A	C	tatagtcgtagagctgtctggtaaagtggtcggttttgtggtactggaagtcctagtggtc[A/C]ggacgttaggtttagttggtgacggttgtgtgacagtaattgaaggggtggtgccagaaga
60488_235	contig_60488	13	29.7	synaptic_vesicle_glycoprotein_2_b	C	T	gtctccctggtggtaaatgttgttgtggtaggggtccgccatggtttcagggatgttctta[C/T]ctacactgcacgtcagagcctatataggcataatccgtagctgtgctgttcttttgatctg
83150_382	contig_83150	13	29.7	a-kinase_anchor_protein_13_isoform_2	C	T	gcgtatgtgcggcgggacccgtgactttgccacgacgggcggaaacctttggaggctttga[C/T]agtcaccagatgaacatctcaaagagtaaagatggagacagagaggagatggaagactctg
87902_186	contig_87902	13	29.7	microtubule-associated_protein_1_light_chain_3_beta	C	T	aaataatcctctaataaaatcgaaaagactaaaagcgtgcacctaaaagagcaaggatgtt[C/T]gggcggngctcgtgtccgtgaactgagccgccctgactaccttgggccacaatcgctaaag
118910_30	contig_118910	13	30.9	0	A	G	taggagacgacacgactgacggacagaca[A/G]cattctcgtgttcaaaattgtcagatacgagcaaaccgaggtgacagacaaaagctagacg
17842_95	contig_17842	13	31	mucin_2	C	T	atttattgcagtccttgcttatctcagctcctcgtgcataaaactgtccatcatgtttaca[C/T]gggcagtgatccagtttaacgcagtgtcctctgccatcatccaacaaaccaaggggacact
3309_191	contig_3309	13	31	0	C	T	cgtctcctggggcgaagcagcgagcacctggtctgtagtaccaggctcctatagtcactga[C/T]aatgtattcggttcgacgtccagcaggacaggattcgcaatggatcacgtacgatgggccg
3367_55	contig_3367	13	31	0	C	T	tatacagcttgtaatttgctatcgtctcaccctctgcctttgcttataatgtaa[C/T]ctccgctgaaaaaacgtgtatttttgtccaggtgtttgcaagtgtcctactgtatgtcaag
53178_329	contig_53178	13	31	muc2_protein	C	T	acacttctacagttatcaaggaaactgcacttatgtattaatggaggaaattaggcctcag[C/T]accatttaaagatctacatcgacagtgtctactgtgaccctgttgagcatgtatcctgtcc
69593_98	contig_69593	13	31	mucin_subtype_tracheobronchial	A	G	catgcgcatgcgatgcaggtggagactgtgagtgcttctgtacagctgttgcagcttatgc[A/G]caagcctgcaatgaggaaggtgtttgtgtgaactggagatcacctgagatctgccctgtgt
95158_29	contig_95158	13	31	unnamed_protein_product_[Tetraodon_nigroviridis]	A	G	ggcagccagactgacagtccagtgagaa[A/G]cagtcaacatcctgttgcaaacaagtatttgcacactccaatccatgctcatctggggctg
54365_531	contig_54365	13	32.3	iron-responsive_element_binding_protein_2	A	G	gagttcgtaaggcctcctgaaggcctctgggtggcgctgtgctgatcagaggtccatgggc[A/G]tctccgtgtctaggagtctgattgtgttttacggcagcagagaacgagctacgtacttcag
6468_113	contig_6468	13	32.3	loc570651_protein	C	T	ctgtggagatcctgtgtgtttcattcctcctgcccacggcacgctgcgacctccatctcac[C/T]tcgtccgacatggggcttctcaccgcaagaatattccttgggatgatggctggcg
66920_118	contig_66920	13	32.3	hypothetical_loc570651	C	T	tgtatcatgtgagttcagtctgtttagtttgaggcagtcgtagagctgccagtcctcctgc[C/T]agcaggagcgcagacaccatcagcagtggtatggcacagtttgagtccactaactgcccaa
120586_90	contig_120586	13	32.7	0	A	G	tctttaggatatacagtacatggccgacagtatttggacacctcaagtcagtaaccagtta[A/G]taaatccatctgctcagtgaaacaagtctaataatcatctgagtgattcatttgctgcctt
56115_243	contig_56115	13	32.7	iron-responsive_element_binding_protein_2	C	T	atcacatttctccagcgggaagcattgcaagagtcagcgctgccgccaaatacctacagag[C/T]aaacgtttgacccctcgcgaattcaattcctacggtgcacgaagaggaaacgatgctgtaa
62203_69	contig_62203	13	32.7	iron-responsive_element_binding_protein_2	A	C	cctctgtgtggttcacctcttctttggacggccagatatccngcagatacacatccttccc[A/C]tctgagttcactcctagcggttctgtctccaggttgatgctgactgtgcctgcgatggcgt
110858_235	contig_110858	13	33.4	mgc83791_protein	A	G	cttcagacagaggtagaggttgttctgggaaagtgcgctcctctcgcagccgctcctgaca[A/G]gagtccagctctcgcaacagacggtccttctccagcatccagctcttctcgtgagttcgac
132659_440	contig_132659	13	33.4	0	A	G	ataaacattatatcgagcagttatcaaacgctttatcgtttatcgaggaaactcatatcac[A/G]cgataattatcgttatcgatttatcgcccag
135567_75	contig_135567	13	33.4	0	A	G	cacagattaaggttagtgctggactaaactaatctgttaatctattgtaaatgcttcaaaa[A/G]ctgggattaggctttaagtgtgagccagacggtaaaatacacctcttaatctgcatttctg
53375_955	contig_53375	13	33.4	eps8l2_protein	C	T	attttgccacaccgccgaccaaacatctaatcccatacattttttaattgtatatttatta[C/T]tggtgctttttattattagtgtacgcatggaccc
62026_441	contig_62026	13	33.4	tmem219_protein	C	T	ctggtttgcgtcccagcaggagttttattatcggaaacgtcagcgtgcaggagcaaagata[C/T]attgacagatgctttcgctgcagcacctttcatgcccagctggctgcccaacattgtggca
69106_101	contig_69106	13	33.4	0	A	G	taaaatgtaatctagtcaactaacagtgcttatgtatttttcttatcctttcaaaaacgac[A/G]aaaatgccttactcttccaaagcaagacaacgctcagttcttctatcaggtaattttgtat
77482_86	contig_77482	13	33.4	bet1-like_protein	C	T	ctttaaagatggctgatccatggaatcgtggacatggtgctgtggatgacatgctagatgc[C/T]gaaaacaggatgatggctgagaatctggctagtaaagtgtctagactcaaatctctggcgt
116431_73	contig_116431	13	33.9	0	A	G	tgggtaaacaggtagactgatctcacacgccaatgactcaagcacctccgactggacagcc[A/G]taaagctgctgggagcctccggccggatcctgctgctcccagagagaggacacaacagaac
54513_395	contig_54513	13	33.9	lactate_dehydrogenase_b	A	G	cgcctgccgtcaccaccacgatacgagagttggccgtcaccgagtaatctttgcctgagac[A/G]atcttgggtgtcttcaggaagaggcttccgtgctgtaagtccatcatctcacccttcagtt
55609_284	contig_55609	13	34.9	heavy_subunit	C	T	aatttcatattgtctcaggaatcatgacttctcaggtgaggcagaacttccatcaggagtg[C/T]gaggcggccattaacagacagatatacctggagctctacgcctcttangtctacctgtcca
60021_538	contig_60021	13	36.7	calcium_and_integrin-binding_protein_1	A	G	agacggacgacacccgtctgactgcagaggagatgagacagctcataagcaatatcctcga[A/G]gagtcagacattgataaggacggtacagtcaatctctcggaatttcagcatgtcatctcca
135302_190	contig_135302	13	37.5	mitochondrial_ribosomal_protein_s35	A	G	ccgaacacctctacctgcaccttctgtttctgtggccacggcgcttgttgagaggacagag[A/G]agattgaaatcctcctgctgaatgaaattaaactatataatccattaatgttacagtttat
17296_31	contig_17296	13	39	mon2_protein	A	G	ggagggtccgagcacggttttgaccacagc[A/G]gtgatgaccgatctacccgtcatatcaaatatcctgtccagactctttgaaagctcgcaat
87885_775	contig_87885	13	41.8	probable_ribosome_biogenesis_protein_rlp24	C	T	tcctgttggtctagtggctgaatattattttggacattgtgttagctgtccatccacctca[C/T]tatataaatnaactttgtgcaaaacatgatttcagttaaatgcattttgaaaatgtaaaat
112287_114	contig_112287	13	52.3	0	A	G	ggtactaacggtcgcattaacacgtttagtttacagactctgacagaaacacaccttcatc[A/G]tcatcgtcgtggtcatgatgctggagacggaccagtctcaactgtccacttcctctcatgt
115862_191	contig_115862	13	52.3	0	C	T	gcattaataactcaatgaatctgtgttcaccagtgctgtccagattacttacaaactctag[C/T]ctgttactgatcacaaatctagattactcatttcacatcatgtattctgattacttttgc
28636_66	contig_28636	13	52.3	0	A	C	gattctctgaatgtagtttcatcctgattcaatgaagctgaactctcacaggatgaaaccc[A/C]ccaatatttagagcccacacggctctggagaacaaaagactggagattcaggacagagcgt
11831_31	contig_11831	13	56.9	0	A	G	ctttgttcttctgacagcacaagactcttc[A/G]gtcttcagattcccagcgcgtcttcagtcacctgagatcccaacaggacgttcccgtcaca
25640_52	contig_25640	13	98.2	von_willebrand_factor_a_domain_containing_5a	A	G	cgtcttcccaaacacttcagtcagtgcagcgttcagctcccagaatcccgc[A/G]gccttctgaagagagaccagctggagcaaagggtccgtctgggactcaggttcgggattct
63228_68	contig_63228	14	0	dolichyl-diphosphooligosaccharide--protein_glycosyltransferase_subunit_4	C	T	ctcaatcccggaattcagcgcaagagcatccaaatctgcgggcagatccctaataaacatc[C/T]cataaacaacacaatttactgagatggtgacagacgtgcagctcgccatattcgccaacat
14885_148	contig_14885	14	0.3	0	C	T	gcgcaggatcacgctctcaggattgaagcatggatgatgattttgagcggcgcagggagct[C/T]aggagacagaagcgggaggagatgcgtctggaagccgagaggatggcgtatcgccggaatg
54709_593	contig_54709	14	0.3	zgc:123333_protein	A	C	ctcccaccgaaagtgaactacacactgctgggtcagatctgtaacctgtggcggaantacg[A/C]tgacatccaggactcgtgggacagtgtgctgagcatcgttgactggttctttggcaatcag
60256_259	contig_60256	14	0.3	0	A	C	cagaaaaagcactttgtgaagcggtttgtaattctgtgtcgtgtgatttgtttttaacagt[A/C]ggtcctgaaagtgaaggcttgttttct
62585_128	contig_62585	14	0.3	dihydropyrimidinase-like_5b	A	G	tctcagcgtgaaccaccttaccctgcatccgagcagcagcgatgacgtcagccgcacacac[A/G]ctcgacacgttcaccaaatacagcggacagtgagccctgtttgcgatggttat
70111_240	contig_70111	14	0.3	trna_(nuclear_export_receptor_for_trnas)_isoform_cra_a	C	T	gcagaactggcagacggtgcagttcatggaggtggaggtggccatcaggctgctgtatatg[C/T]tgggtgaagctcttcctgcatctcacggagcacatttctctggagacaccacgaaaaccag
88266_295	contig_88266	14	0.3	zgc:171553_protein	A	G	tgaagatcggtgagagggcagaatttctcaacagatcagcacagaagagttctgtgaaggc[A/G]tctcactctcctgtggtgtctaagattgataaccgattagagcagtacaccagcgcagtgc
132996_241	contig_132996	14	1.9	---NA---	C	T	cnttggctgctcctctaggtttccttttgttttgttttcctccatgacctttttatttgat[C/T]tgggggaggtgcttaatttcccctctagttgatcag
13348_59	contig_13348	14	1.9	novel_protein_human_trna_(nuclear_export_receptor_for_trnas)	C	T	ctccattcacgatcaacacgccggcagtctcaaacatgaacagctgatcatcactgct[C/T]agcagcgccggaaaaccattctccgggggagcgagctctaacaggtcctgtattctgctga
61641_338	contig_61641	14	1.9	f-box_protein_7	C	T	gtgatcatatcgccagaaacaaccccacaggaggagagtgtctgtcctgtgtccaccagaa[C/T]ctccttcccgtttagagacagactgaactccacatcagatcccagcccgcactgaggcagc
52894_213	contig_52894	14	2.5	solute_carrier_family_member_4	C	T	ctccagcaaggcagtgtagtcagatacggcacaggaagaaggcacagatctccacaattaa[C/T]gctgatttgaacggaccgcgtttgtgaacatgaaacgaagccggcttttagagcgaacgct
61847_69	contig_61847	14	3.7	cytidine_monophosphate-n-acetylneuraminic_acid_hydroxylase	C	T	aaccatccaacgggagtgccatcactgaaccgcccaacgacacaaagatcttaaaggacag[C/T]tgggactttgacttgtatttggatgaactgaatgcttctgtttcagctgaaatctttaaat
54068_47	contig_54068	14	9.1	camp_responsive_element_binding_protein_3-like_2	A	G	tgacggcaccccacaaactgcagggctccggtcctctcctgctgac[A/G]gaggaggagaaacgcacgctcatcgccgaaggatatccggtgcccaccaaactgcccctgt
114246_166	contig_114246	14	9.4	0	G	T	tgagaaatactcatgctaagtgaatgggaattctgcagttgtgcatcacacaggccaaaat[G/T]attttttagcacccagatacactatttaatcctatga
25343_104	contig_25343	14	9.4	0	A	G	ttctaaatatctattttaggtgtgattgaggtcagtgggtgagtagacatggcgggcatgt[A/G]gagatgtgacagatatcacgttgcacgatctcaaaactggaaatgtttttcattaaagggc
52699_151	contig_52699	14	9.6	cd9_antigen	G	T	aaaacgttacaaaagaatgccagaagcttacaagtacactcaaagaagcaaatgaacatta[G/T]tcaaaaaacaccaaagaaattaaaaacagcctctagcgcaatttatttttccactcaacgc
134232_272	contig_134232	14	10.7	transmembrane_protein_63a	C	T	tatctgtcgtttcagaagcacctggttgtcctgctcttgttcatctgtgtgctgtctgtca[C/T]catcatcctaccagtcaatctgtccggagacctgctgggcaatgatccctacagtttcggg
56747_147	contig_56747	14	11.1	adp-ribosylation_factor-like_protein_1	A	G	taacaccgccagtacggcctgatacttgtttgtccaccgaggtcccacacttgaaacttca[A/G]gttcttgtacgtcacagtctccacgttaaaaccaattgtaggaattgtggtgaccacttct
82902_298	contig_82902	14	11.1	adp-ribosylation_factor-like_1	A	C	aagagccggcagtaaatgcaaaagcgaagaaacatcttgtaaataggaacttcagagactt[A/C]ttactgggtcctccttatcctttggaccaatgactgcgttcttcctattgtgtgaagacag
89995_43	contig_89995	14	11.1	0	C	T	atcagatcttcatcttccatcggttctctcaaataagacctc[C/T]gtggtttttcctccaccaccacctcctctctaggaacgacctcctcctcttcctcctccta
112794_88	contig_112794	14	11.8	0	G	T	tttgtcagcatagatgtcaacattgaaccaaactggtttatgccggttagagccggtttgg[G/T]gactgtgacagcagaaacatgatactgtattaccatccaaggacattcaaagggcatctaa
24587_13	contig_24587	14	11.8	0	A	G	ctctgatccctg[A/G]gctgaacatggcagggtagtgacccttggctctttctctagttcctgatctctagaaggac
4655_82	contig_4655	14	11.8	protein_phosphatase_regulatory_subunit_3a	A	G	tggagttctgtctgcggtacgaaagtgctgctggaaccttctgggccaacaatggagggac[A/G]aactacattgtcttctgctatcaaagacgaaggagcgac
52714_785	contig_52714	14	11.8	0	A	G	gtgccaattgtgttcaagtatgagactttagatttgttgcaaactgatggaccatgtttga[A/G]gttgaatgcattaaaattattttcattatcctga
56699_138	contig_56699	14	11.8	protein_phosphatase_regulatory_subunit_3a	C	T	aatgcctcgctctcgcacgatgaaacgctctgtatttctgcgctgtgatccgtagatgtct[C/T]atcttgtccttttctactgccttcatgtagttctctacaaaacgccctcatttccacctgc
59189_72	contig_59189	14	12.2	0	A	G	acccataattcttcacgtacattcaaagcggctgataaataatctggctgaacttcaagac[A/G]tcattagtcagaattgtctgtgaggaacaacagttaatggaatcaatatttggtccaagat
112228_90	contig_112228	14	12.5	0	A	C	gacacggttatatatttagagtagcttgtcccaacttcaactaaccttgcttatcaaacat[A/C]ataaagtgctttaacagttaacagatccaacaaactaaaataagctaatttactctttatc
52508_807	contig_52508	14	12.7	leukotriene_a4_hydrolase	A	C	cagtatgacaccactatggcagacgcctgcactgctctgtgccagagatgggtaaaggcaa[A/C]agaagaggaccttgcaactttcactgaggcagacgtgaagaaattcaactctcctcagctc
59067_129	contig_59067	14	13	0	A	G	catgtagtctgtgtttgtgcgtgtcactttcttctgtgtgtatttatgggtgtaaaatgga[A/G]gaaatttgtccgatatgctggttttgcatttgttcaaccctcagtaggatgtgcagaaaac
61904_24	contig_61904	14	13	0	A	G	gtagggggaaacgatagttagca[A/G]tcctcactgacacaagaacgccactttctgccaaaacagcactcgtgaagattcaatccgc
53384_127	contig_53384	14	14.4	adiponectin_receptor_2	A	C	ggtccatcagcgagtctctgtgtgttttgctgtgcattcacggaggacagtcggagttgag[A/C]gccctctcggtccagtgtggtccagccgcattaagaaagagcagacgcaacaggaagcaag
87877_404	contig_87877	14	14.4	adiponectin_receptor_2	A	G	ttagatttacccctcatgggcaggaggaacacttgttggcggcaaaggnaagaggaacttc[A/G]tctccctctagtggtgcgtttcaggcaccgccggatacgaggctcacgagccaccctcctc
90248_158	contig_90248	14	14.4	0	C	T	cagatgttaagagctaaaaacgcacctgtaggccagtgggacgccctgcacacgatggagc[C/T]gtcaggattcagcactcacgtactccgcaggccttcatatcgctgtcagtgctgtttcc
90690_116	contig_90690	14	14.4	wingless-type_mmtv_integration_site_member_5b	A	G	atgtgttgtccaccgtgctgcagttccatcgcctctgcctgaactgatactgacactcctt[A/G]atgcccgtctttgccccctctccgatataaaccatatggtcctgatagagctggcagagct
116508_223	contig_116508	14	15.1	sulfotransferase_family_member_1	A	G	ggtagctcatggttcgtaaagagcgatgaaactggtagtaggacaccaccaggtctttagg[A/G]ttcctggccatatagatcaccttgccttcaccattgtgcatcgctgtgggcagaaagcgat
53347_526	contig_53347	14	15.6	nuclear_transcription_factor_y_subunit_beta	G	T	agtagcctgtccagtgtccagacacacttatctctgccctgaagttttcaggtcagtgctg[G/T]aagaccaagagatgcctggttnccagagcaggaacaaaagtgcctgttgccaggaggctga
132844_134	contig_132844	14	17.9	filamin_gamma_b_(actin_binding_protein_280)	C	T	ctggattggacagaggtgtggctngagttccagctgagttcagtatctggacccgtgangc[C/T]ggtgctggtggtttgtccatagctgttgaggggcccagcaaagcggagatttccttcgagg
120684_76	contig_120684	14	18.3	novel_protein_vertebrate_stabilin_2	C	T	gcaaagagagtggactggatagtaatgttacttaggcgattcacaaactcctttcctgatg[C/T]tgaagttgagtaattcaggatttgagacagg
86478_50	contig_86478	14	18.3	stabilin_2	C	T	atctgaacccaccagaatccagtcaaaacatcagtaatcctgtatatga[C/T]gctttacccgccacaaaagaacaaactccagaggccagcgattcaaacgaagaggacaagc
82815_32	contig_82815	14	19.1	0	C	T	atttatttagcatcgcaatagcctcattcaa[C/T]ccagctagcaacatgaaacctggatttcaaactggccagtaaaacctcattcccaagaagc
99031_104	contig_99031	14	19.1	0	A	G	ttggtttcgtgttctcggtcaatcgtcaggtcattgtcgcagagccacctttgtgtaaaac[A/G]atcccagagcagttcaaatgaagacaacaaatgangcacaacatgtttaacagtgaaacca
103445_96	contig_103445	14	21.2	0	C	T	tcccaaatggcatacttcatgtgcacttacagtcttgcagacttacaatggctgccatgca[C/T]gcatgtcggttaagtccacgagaccgtagggcagtgtttctcaaccctggtcctgagcgcc
31108_106	contig_31108	14	21.2	endou_protein	A	C	tgcttgagattgtggtgtacagattcgggcgctccattgggacttcataccctaaaatgat[A/C]agcagcaacaaccgggag
70972_258	contig_70972	14	21.2	mucin_partial	C	T	taccaccaacttaaataaaactccaaccactattactacaaaaagtggcaccacccaactc[C/T]cgcctacaccgacaccagatgttgccagaagttctacatcatcattcacatcatctccag
54653_385	contig_54653	14	21.9	beta-2-microglobulin	C	T	ctgagagcaagcagactgacctggccttcgaaaagggctggcagtttcacctcaccaagag[C/T]gtcgccttcacaccagagcgaggacatgattattcctgcaaagttcgacacatgagcgaaa
3268_88	contig_3268	14	22.5	0	A	G	acccaaaataaacaagacgtctcaggcttcatgtgcagtttttttccaaaacataaacaca[A/G]attcactacaacacctaaattaatatgaaaaaaatcaccatggattacaggtcacactaca
133989_348	contig_133989	14	23.4	yy1_associated_factor_2	C	T	atataagccatctctcactactaccacagatctgaaacataggatttcaccataatacact[C/T]gtcctgatttgttacaatgcccagtaggtcagcttgagataaa
21660_95	contig_21660	14	23.4	interferon_regulatory_factor_5	G	T	aagatgtagtcactcattctgtaggccctccagccatggtggacagcccaatgcaagaagt[G/T]ccagctcaagtggagaaccaggttcatccctgca
55034_166	contig_55034	14	23.4	transportin_3	A	G	ggtacacactcaccatctgagtaacaagtggctgtaatagggaagcagagcctttgcctac[A/G]caacgcactgcaaatctcaggcagcggcaacagcgctctactatccggttatcattctggt
96692_167	contig_96692	14	24.1	novel_protein_prickle-like_family	A	C	aagaaaggtcataagggcaagaactgcataatttcatagacttcagacttaaagcctgcat[A/C]tgccgcagctggaacatacacacgcgtgattctaaagaagctgggaaaacagaacattttt
86470_124	contig_86470	14	25.3	cytidine_monophosphate_n-acetylneuraminic_acid_synthetase	C	T	gtgatgtaggttggctcacagctgaacagagagtgctgaggtatggttactttggcaaaga[C/T]aaacctgaagttgtnaagcttctgctgtgtaatgtgtctggatgtctgacagacggtcaaa
31235_14	contig_31235	14	26.3	0	A	G	tgggctgaaatac[A/G]acctggacatttcttgaccattcttgtgaaattcaccctcttaaggttttggacaaggagc
133956_224	contig_133956	14	26.6	cytidine_monophospho-n-acetylneuraminic_acid_synthetase	C	T	ccaaggcatgtggggctgaagtgcacaggaggagtccggaagtgtcnaaagacaccacaag[C/T]tcactggagaccattcaggagttcagcagaaaacacccagatgttggcgtcatctgtaata
27479_161	contig_27479	14	26.6	solute_carrier_family_member_5	A	G	cccagatacaggactgtactttgatgtggatgagtatgaagaggctgaggaatgctcaggg[A/G]ttaagatttttcagtccaatacttccatatactttgcaaacagtgacctgtatgtgagcg
3811_41	contig_3811	14	26.6	kelch_domain_containing_10	A	G	catcatttccgttgttttccccaaacgggattccggtccc[A/G]ccgaacacaagcaggttgtttccgtgcaaaacagctgacattgaagccagttcagtaggca
56199_187	contig_56199	14	26.6	aldose_reductase	A	G	tgcccatcgttggactgggcacatggaagtctcctccaggtaaagtggctgaagctgtgaa[A/G]gcagccatcgccgccgggtacagacacatcgatgccgcctcagtgtacaacaatgaaacgg
36298_87	contig_36298	14	28.8	plasma_membrane_calcium_atpase_4_isoform_x_b	A	C	aaatgatgaaagacaataatttggtgaggcatcttgatgcctgcgaaaccatgggcaatgc[A/C]acagccatctgttcgga
53863_124	contig_53863	14	28.8	coiled-coil-helix-coiled-coil-helix_domain_containing_3	C	T	cctgaaggtcggtgcacactggactaatttcgtaccgcttgaacttggcgttgacctcatc[C/T]gctgccttgtgatagttttcattggtaaccttgtagaactgggcactcctttccttcaact
56629_234	contig_56629	14	29.7	0	C	T	agcatttatatacagcgtctatacaagagacattcatgactctcatgaaagcaggaggtgt[C/T]catgtccgccgtctccctcccgatccttccagactgaaacacagacgatcaacaaaacacg
30934_69	contig_30934	14	30.2	denn_madd_domain_containing_5b	C	T	aggagggcgtgggaggaaggtctccagccgaggaagaggagctgaggaatgcaaaactgaa[C/T]gtgcagttgagggaggtgttcgctgcacgctttgcgacaatgtttgcagactacgagtcgt
53386_108	contig_53386	14	30.2	nuclear_receptor_interacting_protein_2	G	T	agaagttgctatccagaggaaaactggccatttttgatctctcgactaaacggctgcatgc[G/T]ttcacgtttacatgctttagggggagcgtgtacgaggttgtcttgctgtgtatcagggtca
54793_1162	contig_54793	14	30.2	0	C	T	tctctaacagcctaaatcagtcattcgcaaggataaaagcgtctagagagaacaaaagtct[C/T]ccggaaatattgcaaccaagtcacaagcgaagaggtacgcgatggaatgcagtagggtcga
55364_184	contig_55364	14	30.2	novel_protein_containing_a_t-complex_protein_11_domain_(zgc:73347)	C	T	aggtcaaactgtcgcacctttccgacgactctgtgtcactgctctggtcctcgctggccac[C/T]gtagacgtggaggtgggacgttcatcgttcagtggcatcgtgaggggctgctgagtcaagt
58800_249	contig_58800	14	30.2	0	A	G	atntgttgaagacgtagccaaaataggctaatatatttgcatagatcatttacagactttt[A/G]agaatatgatatatccgtttagagatacccgtgttgttgtttcccatgcccactttctaga
56425_495	contig_56425	14	30.5	glycogen_synthase_2	C	T	attgagatctgcaccctcctgctcctgtaattcagactctaggacagatttacaccaactt[C/T]cctctgagaatgtgccacatttgtctgactacagcttttgagtggattattgatcaaatat
91840_230	contig_91840	14	31.2	serine_threonine_kinase_receptor_associated_protein	A	G	ggagaccttgcaaagacagcaaaacaacgacacacaccagtactttgtggccagattacgt[A/G]tcggggaggattgtggagctcaaagctgcactcccagctacagtgctgtgccaccagctac
52886_208	contig_52886	14	32.1	phenylalanine_hydroxylase	A	G	aattgagatctcaccgctgatgttgtcagccagttttttcagctgctgtgcgttgtccagc[A/G]tctcaattctttgtgtgtaggcattgtaacgcacagagaaaggtctaggaatggtggaagc
60071_418	contig_60071	14	32.4	0	A	G	atggttcattctgtgcacgaacacattagagattattgttttattttgtttgtttgtttca[A/G]aggataaggaaaaatgggtgggatttgaattggccagcctagaatcattttctaaatataa
4096_46	contig_4096	14	33	subfamily_member_9	A	G	taatgtttcgtatgcctcagcgatttctctgaactttgcctctgc[A/G]tcagggcttttgtttttatcagggtgatacttcatggctaatttatggaaggcttttttga
110382_370	contig_110382	14	33.6	novel_protein	A	G	ccatagatgcctttctcagagcattagacggggatgaggaaggaaggagaggagacgcact[A/G]actgcatgagtcccttcacaaaggagctgatccacatttcgagtaccctcacctgcagccg
134899_224	contig_134899	14	33.6	uhrf1_binding_protein_1-like	A	G	ctccgccatctctctccagcaatgccctcaaaacaccagcagccactgacttgtgggccgt[A/G]cacttctcccagttttgggtggactatgagggctcacgcagtgggcgaggtcgcccgacac
132771_280	contig_132771	14	34.1	uhrf1_binding_protein_1-like	A	G	ccagcatcaaatgaagtctctaaaactcaccagcgggggcagcaacagctagtggcagagc[A/G]tgtgtgtgtgtgcatacaggactgacacttgccacaggggggcagcagaatgcttggaggg
62389_201	contig_62389	14	34.1	0	C	T	ctggccaaatttctaacaacaaaacttgccaactctgctctggcactgcaaacgttgtttg[C/T]gaagccgagtatgacattttaatgatctactgccagtttacagtgtgctaaggcactgtac
70750_70	contig_70750	14	34.1	0	A	G	gcgcgttcactcaaaacaaacggttaggacgcgtttgaatgcgatgtggacgtttttcagc[A/G]tgataatcgcaggttagagacgatggagttgaacgaaggatccgcg
88548_51	contig_88548	14	34.1	peroxisome_proliferator_activated_receptor_alpha	A	C	cgacttaagatgctaccgccgggcttcgtttccctctttgtctcctgtcc[A/C]gaacgcagagggatgcttctgactcagtacatgtctctgtagatctcctgcagaagcgggt
69063_290	contig_69063	14	36	def-6_protein	A	G	aagaagaagagaagcaggagcgagagaaacagcaagcaatacagagagatctggagaaaca[A/G]cttgaagaagctaaagaggccaatgagaagttgacagctacgttgactgagatggagaaag
55313_837	contig_55313	14	37	staphylococcal_nuclease_domain_containing_1	C	T	acaagaccatcttcactattcccctctgcagctgcgaagctgggttgggctgaacttgtgc[C/T]ggtactgcagatgccatgtccgctgggctgaatgagtattccgttagggagggaanagaga
110906_102	contig_110906	14	38.5	0	C	T	taatcggaaagcacaggctcatccttcacggcataacgtctcgaacatcctcacgcaaaat[C/T]gaaagcctcgttgcctgacaacagcctctgcgacaatttactgtatgttgaagcacaactg
55441_101	contig_55441	14	38.5	riken_cdna_4933424b01_gene	A	G	gtggacgagtgaccgactaccgcatcaccgacttcggtgagtttatgcgtgagaatcgcct[A/G]actcccttcccagaatcaatgatagatgcagcaggcagaattccagtcgagagagccaaat
25275_101	contig_25275	14	39.2	n-acyl_phosphatidylethanolamine_phospholipase_d	C	T	cttcctgggtttctgtttagccggacgagtgcgtgtccttgtggttgattttccgtgactc[C/T]ccgtgatgaagtgtgaagaacagatctggagtcagtccatgattcatcatagcctcatgca
52445_296	contig_52445	14	42.5	ribosomal_protein_s16	A	G	gacggatggcgtaaatctgtgcgacgtgtccaccacccttcacgcgaactctgatgtcaac[A/G]ccagcaaagcgctccttacccaaaagcagaagaggctccagcagcttgtactgcagagtga
55090_273	contig_55090	14	42.5	0	A	G	acggcttactgctcggagaattatgcgtcaccgatgaacgccactaagaggtgaagggact[A/G]agaaggggttcgggatttcacagaaaataaacaatatgataatgtctgcaaacagatgttt
83183_463	contig_83183	14	42.5	golgi_golgin_subfamily_macrogolgin_(with_transmembrane_signal)_isoform_cra_a	A	G	tgcaagacaaaacaagtattggagcagaactttcaacatgtaaagggaagctggacattgc[A/G]ctggaagaagcaaagcaggcccaagcagacaaactagctgctgaacaaatggtacaacgca
113696_50	contig_113696	14	43.9	perforin_1_(pore_forming_protein)	A	G	ctccatttatgtttcctccgataatttccatttgacgttcactaaacat[A/G]gagctgaactttcgatttgtgtgcatcttctttttcagttctccacaaaattgtttcttcg
54669_658	contig_54669	14	43.9	carboxypeptidase_m	A	G	aaatgtactattatactgatgaatgaagattatacaacttgaaggcnntgtctatgaaccc[A/G]catgtacaaattgtacttgttggacaaacttgctactttttactcatttgctttatccttt
56062_29	contig_56062	14	43.9	mdm2_protein	G	T	cgatggcaagtgctcgcaatctcctaac[G/T]ccgctaaagaagaacttctgtcctccactccctccggctcaatgaccgactctcagacctc
62066_86	contig_62066	14	43.9	0	C	T	tgaaaataatcatttattatacctcactcacaaaataagacagagtctttgcagcagaaaa[C/T]ggtgcagaagagcatttccttcaagaggaggaacaatttttttaaaggggtgtctcaagag
86063_111	contig_86063	14	43.9	solute_carrier_family_member_e3	C	T	ctgaagacatgggtgcttgataatacagtaactgcatagagttcacctgaagctcatgctg[C/T]ttggcaccaacccacacttgatacagcgaggttacaaagaccccaagtgtggcaaagacca
87956_712	contig_87956	14	43.9	carboxypeptidase_m	C	T	gcatgtacacagttggccggtacaataagaacggagtagacctgaatcgcaattttcccga[C/T]gcctttgagagcaacaccgatag
3672_272	contig_3672	14	45.7	rna_binding_motif_protein_17	A	G	aatatggcaaagtcgtcaagtgtgtcatctttgagatctccggtgtttctgacgacgaggc[A/G]gtccgcattttcttggagttcgaacgagttgaatcggccattaaagctgtggtggatctga
53087_447	contig_53087	14	45.7	inter-alpha_trypsin_heavy_chain_2	C	T	tgaaacgtgtgatgagggaggagttttctctgttctctctcggtattggctttgacgtaga[C/T]ttcgacttcctggagcgaattgccatggacaacagaggcgtcgcccagaggatttatgcca
134224_168	contig_134224	14	45.9	0	A	G	ctgtgtatttcctcatctacagtgttgaagtgccctgtttagctgttgctgaccgtaaaac[A/G]ggatgttgtaggtcaatacgtgtttttgttgatgtggcaccgtcctaaagctgggctttgg
100781_130	contig_100781	14	47	0	A	G	actgtggtgaccatagacccaattccagtgaaattataataatggaaatgcctgcagttat[A/G]atactgcaaatgttcattccaagtgaag
110597_119	contig_110597	14	47.1	0	C	T	ccaacgtgtaactgagttttgtcatgtgacatcacaaaccgaacgcgccacctgaagtgaa[C/T]agcaacattcaactcattcaatccatttcagcgctacacaaatgtgaaaaaacatagcaac
132709_550	contig_132709	14	47.1	chaperonin_containing_subunit_2	C	T	ctcagctgagagccgcacaccaggacaacaagagcaccttnggcctggacatgacccaggg[C/T]gcggtgggagacatggccactctgggcatcaccgagagcttccaggtgaagaggcaggtgc
4460_67	contig_4460	14	47.1	---NA---	A	G	cgttttggaccagaaagtgctgtgaagatcacactgganatcctgaaaaagatgaaccaga[A/G]ccatcttgctgaacagttagagaacaaacacaccaaagtctaaaccgctgagatgaacaac
65761_217	contig_65761	14	47.4	0	A	C	atctctgagcttctatagtttggcttttctcctctatctcttttctcattctctcaagctc[A/C]ttttgtcttagttcctcttcttgatttttcttctctctgtctttctgcatctccactctna
53471_271	contig_53471	14	47.7	methionyl_aminopeptidase_2_like	C	T	gacatgtgccaatcaggcttcccagggcaaaacacttgctaaacgtggtgaacgagaactt[C/T]ggcaccctggcgttctgtcgccgctggctcgaccgtttgggtgaaagcaagtacctnatgg
82614_295	contig_82614	14	47.7	nadh_dehydrogenase_1_alpha_subcomplex_subunit_12	C	T	atccacgagtgggtgccaccaaaaaccggggagaaataatcccctcatcctatttgtgttc[C/T]cttaccacctttgaccagttctgctgtttggaacattctgtaaattgtagcttcatgacca
85290_102	contig_85290	14	47.7	poly_polymerase_11	A	G	tcttttcatccaggtcatcatcaggtgtacagtaatcttgacggcctgttttgcacttccc[A/G]acaataacacgggcaagcagcattactttggttccctggctggtgttttcactatattt
63641_136	contig_63641	14	49.4	0	A	G	tgttgtcacagactgtattccccatgatcttccctggtacttaaccacactggcctcatct[A/G]agaacacagactcacttactatatgcaaacttacctggaaatatccaactgtatacagcag
59371_132	contig_59371	15	0	0	C	T	atgaaacacagagagagagagacgctcctgttatttactactgtcaaacgctcaaatctgg[C/T]gtttttaaaactacacgactgtgtgttggagaaaataaacagctaaagcacatttcccagc
13736_229	contig_13736	15	1.1	0	A	G	gagttgagtttctacacagcagaacaggtgtatactgcagttccagggactttggtcgaac[A/G]tttggatnaactgtcatcaactagtatggcaagcaggtggcgctattcaagaagatgaata
55842_208	contig_55842	15	1.1	protein_c1orf9	C	T	aacccgttcatccttcagacgtgctctcggggtcagcggagtccaaaaacaaggagctctt[C/T]gacgatgaaagcagcgctcaaattgagcagatctacacagaaacgcaaaactccagcgacg
65649_162	contig_65649	15	1.1	desmoglein_2	C	T	atgaagtcccagctaaaactgcaacaggaaccattgccattcaagtcaaggactttaatga[C/T]cactgtcctgtgctgatgtatcagtcccaaacactgtgctatgatgatcatgtggtt
57092_142	contig_57092	15	3.6	aquaporin_1	A	G	atgtcatctcgacagcagggggatcatcagtaccgttgacgtcgtagtctgtggccgggcc[A/G]gacaccagcactctcacgcggtcggggaagtcgtccattttagggtagagcagaaagtcat
133040_337	contig_133040	15	4.2	rho-_coiled-coil_containing_protein_kinase_1	A	G	ggttggactgctccttgtcttgctcatcgttgtaaaagagaatttttttactgctgaccac[A/G]acatactgttttttccagccgtatatttttatattagccctagtaggtatgg
58988_189	contig_58988	15	4.2	0	C	T	gaggctccccgtcaaaaagctaccggcggcgccacgatagcagctcagacgactgatgccc[C/T]gctattgcccctttatccacacctcctcaccctgagaatggatccc
76357_96	contig_76357	15	4.2	0	A	G	ctataatcagtttactgttgttgtgtaaattgtgacatttcacaaggttctgcacattgtc[A/G]accctttagcactaatgcactctaatcctgctttattgtcattgtttcatgtgtgctgc
18680_28	contig_18680	15	4.8	dna-directed_rna_polymerase_ii_subunit_rpb4	A	C	tgggcctaaagagccattagagaaagc[A/C]aagtaaatcattatggctgaaagacggatggaggttcagtactggaagctgcgctttgtct
57269_183	contig_57269	15	4.8	rho_gtpase_activating_protein_21	C	T	gtaagctggtggaggagagagggttggagtacactgggatttatagagtccctggaaacaa[C/T]gctgccatctcaagcatgcaggaggaactagacactaaaggcatggcagacattgatatac
134612_191	contig_134612	15	5.6	forty-two-three_domain_containing_1	A	C	tcaaactgcagggcgacacctttaggaggtttcctctctggctcctcttgaggaggtgcgg[A/C]gcgtgctggagtcacggggtgcagggaccaggactgagcgggctcaggctgtg
53380_839	contig_53380	15	5.6	si:ch73-_protein	C	T	cgttgctacccatggactctgtctggctgaaggttccaatgttgactgcaaaatctttgcc[C/T]caacccaagctgtggaccctgcgagcaatgccacagtgcgagtccagcaacttctgcatgc
86694_111	contig_86694	15	5.6	follicular_lymphoma_variant_translocation_1	C	T	agtggtgctgatggaggtgggaatgctggtgctactccctcttgtctgctgctttggactg[C/T]tctctctggatcatgcagcggcggacgatgctgtcgaagctgcccaggtagaagagagcaa
52636_481	contig_52636	15	5.8	vacuolar_protein_sorting_4b	A	G	tcttcacatgttaatagctgctctacctgcaaggctgccatcagtaccttgtgaccatcat[A/G]catcttttatctttaaaaagcggtctcaatcataattatccgtgctttctatgattaacac
132376_262	contig_132376	15	5.9	phosphate_cytidylyltransferase_alpha	A	G	tgtccaggaagagaaagagagaaggttcaaatggagaggcagaggaaggcgagaaaccgct[A/G]aagtataagcgatgcacagtgggtctgaaatacccngctccgtatgcagatcagcttgagt
132376_298	contig_132376	15	5.9	phosphate_cytidylyltransferase_alpha	A	G	aggcagaggaaggcgagaaaccgctnaagtataagcgatgcacagtgggtctgaaataccc[A/G]gctccgtatgcagatcagcttgagtcaatggaagataagccatatcagcgcgtcaccatgg
69685_202	contig_69685	15	5.9	phosphodiesterase_camp-specific_isoform_2	C	T	tacatcccctatgggagacctgggcggacctggtgcatccagatgcacaggatattttgga[C/T]actttagaggaaaacaggaactggtaccatagcatgataccacagagtccctccccgccct
27674_36	contig_27674	15	6.3	betaine_aldehyde_dehydrogenase	A	G	gaaggtttactccacactttaaaagcagcactggc[A/G]ctcccaatagctgcatccacatctgcggcaccacaagcttgcagctggcacaggacacgac
56278_49	contig_56278	15	6.3	zp3b_protein	A	G	cctatggcagtatgtcgaagagaggaactgactcgagcaaagactgga[A/G]taaggttgccacattgggtcctttgtttttgatcccaaagcaagaaaccaccacccgatca
88093_357	contig_88093	15	6.3	natural_killer_cell_enhancing_factor	C	T	agtgctttttttagtgctgtttggagaagtagtctttgctctgctggacgtcgggcttaat[C/T]gtgtcttttccgggcttccatccagctgggcaaacttctccatgtttgtcggtaaactgaa
52703_120	contig_52703	15	6.8	eukaryotic_translation_initiation_factor_isoform_2	A	G	ataaaataagcgcaaatggaagtgatcattcaacggctatccctgcattaaaatctccaaa[A/G]tttaaatcaggtcggcgacattcatgggcatctcctcaacggttgtgttgtaaaacgtctc
134579_13	contig_134579	15	7.4	0	A	C	ccgcaaggggac[A/C]gagaaacacttattattttgcacttcacacttgttatcaagcattcgagcaatggacctta
88589_99	contig_88589	15	7.4	0	G	T	gacccgctaaggaaataagatggtcttcacttcagaacacaagatccagagggcagggctg[G/T]atccagatccaactcctcacaccttacatttccctaaacctaccntaccccctggatcttg
106234_72	contig_106234	15	7.8	family_with_sequence_similarity_member_a	G	T	ccaatggtctgtttgctccagaaagcagatcatttcttcaaacacctcctcaaacctcttc[G/T]ggctctttcttgctttgacaattattgaagacaatatcctctttcca
27264_39	contig_27264	15	7.8	far_upstream_element_binding_protein_1	C	T	tctgtgagcaacctctttgctgtctggattgaatcagg[C/T]gagcctgttaatgtcacagatctctcaggcatgccaccactgtcgggagcaatctgtattt
16512_96	contig_16512	15	8.1	pif1_5_-to-3_dna_helicase_homolog	A	G	ttattgctctgttcaacaaagtcattcattgaagactgcatgagaagcctctctttcctca[A/G]tctcttataaaagagcagcacgtcctggttggcctgcactactcgaggatcaaagtccatc
52624_1552	contig_52624	15	8.1	scinderin_like_a	A	C	aagaacccccccatctgatgagtctgttcaagggcaaacctatgattatccatagtggagg[A/C]acgtcccgcaaggatggccagaccaagacaggcagcacgcgcctcttccacatccgtcaga
53785_111	contig_53785	15	8.1	g_protein-coupled_receptor_177	G	T	cttgagcttctttgccggtcattttgtagatctctgtaggtccgtccacatgtgtgatggt[G/T]gtggtcaactgtatgtcttcaccactgtttccagcctgatcagcgcttgattgctcgtccc
58142_301	contig_58142	15	8.1	0	A	C	actcttaccatagtagttatctattgtaagtcatgtaatctattgtcagtttttcatacac[A/C]atcaagtgctgttaccttctttagccttggattaatcaaatgtggagtgggtgaggatcac
88107_245	contig_88107	15	8.1	protein_tyrosine_receptor_f	C	T	agccactggatagcctgcccttcccaccccccagatctctgtacaggatggggatggggaa[C/T]ggtggctcagaaggaacacttggtgcactcctgaagagttgtaccagagggctgtggtcca
10613_23	contig_10613	15	8.6	protein_phosphatase_regulatory_subunit_7	C	T	gagacactccaatccctcaatc[C/T]tcctcagtaagttgaacgatacatctagctgctcaagctctgtcagggcctgaagattctc
74640_78	contig_74640	15	8.6	0	G	T	gccctttagggttgtaatgtctgatcaaaaacagacgttttctttcgtgcgtgtgcgagag[G/T]ngtcatgtttttaatttcacaaggactgatacatgagcgtagtatttgatgaattctcgaa
59714_186	contig_59714	15	9.3	crystallin_j1a	C	T	gcgtgacacggatggcttcttcaaccctctccaacatctctggctttccagcatagcatgc[C/T]ataatgggagccagctttgccactccatctatttggttatcagtttcacaacctgtctctg
88716_477	contig_88716	15	10.2	calponin_acidic	A	G	ggctgaatacccaggagaatatcaggaagagtaccaggcagactaccacgatgaatacaga[A/G]gccactatgaccacggcattgactattaaactgcaagcttacggcacagatgattattttt
10914_30	contig_10914	15	10.9	ring_finger_protein_2	A	G	aacggagaggcaagccccatcaacgtaga[A/G]gcagccagcgaaaaacagtacaccatctatatccctacagcaaacaaccagttcacagtcc
111028_335	contig_111028	15	10.9	0	A	G	actctggagtttgtagttttatgttttacttaaagggatagtacacccaaaaatgaaagct[A/G]tgtcgtttactcacccacatgttgttctaaacctgtctgactgatttctatttttggggtc
33918_60	contig_33918	15	11.4	novel_protein_(zgc:158256)	A	G	ccactgcaatggactggttggtggagccacagtgacggtattgttaataagacgctggc[A/G]ctccccaggactagagccctcctcctcctgaaggggacgtccct
118364_224	contig_118364	15	12.5	0	G	T	gtgctctaaagtagaagattccttcccagcagcatttggcgtttgtaacagaaaaaaaaaa[G/T]aagtttacgtaattactgatggttgttctttgtttttggttactggaacaggataaaatga
52465_432	contig_52465	15	12.5	alanine-glyoxylate_aminotransferase	A	G	agaccagtaacaacatgacactggccatgagtggctccggacacacagcgatggagtgtgc[A/G]gtcttcaacattgtggagcctggagaaagtgttcttgttgcagtcaatggaatctggggag
55466_266	contig_55466	15	12.5	sept2_protein	C	T	agggcttcgagttcactctcatggtggtgggngagtcgggtttggggaagtccacgctgat[C/T]aacagtttgttcctcactgacctctacccagagagggtcattcctggtgctgcagagaaga
55631_142	contig_55631	15	12.5	protein_kinase	A	G	cccgggcgggtcttggttcttcctccagactgcgtttgatcctggcggtgacggcaggggc[A/G]gtgaagcgggcagactgggaggaccggacctaggagacctctgctgctgctgtaggcccgg
56123_146	contig_56123	15	12.5	0	A	G	ttgaaggttcccaccataacagcatgttcagagacttacacagggtcttcaggcctcacac[A/G]ccagggactggtttactgtaaggccttcactaacgtgcaaatccacataaacatgtgcttc
59725_119	contig_59725	15	12.5	0	A	G	tgcatgaagtcttgaaatatacatgctgttcggttgaattgtccccaaacggatgcaaaac[A/G]ttatactgtgacccatattccctataccgtctaatgaagaaaacattttgctgattgttat
85925_38	contig_85925	15	13.3	phospholipase_delta_1b	A	G	taggcatctgatctccaaggggtttggtgaccagagc[A/G]ctacccaggatggagatcaagtgctcagccatggttttctgctgttccacactgcagtggt
66253_69	contig_66253	15	13.8	0	A	G	atgtgaaacgtgtgtacgtagagcaggctgagctcaagccatgggcctgtttgagccaaag[A/G]acgggaagttatgctaaattcgcctcaaaaccaagcttgtccgaatgggtagtaggtagta
30331_41	contig_30331	15	14.1	ras-responsive_element-binding_protein_1_(rreb-1)_(ras-responsive_zinc_finger_transcription_factor_rreb)	A	C	caaaaagggaagacgccaatctgctcctcaaaacccagtc[A/C]cagcacccaaaaaggagatggagcaggacacaaaggtcgaagatgatgaaaaggacgagaa
52677_1354	contig_52677	15	14.1	xirp1_protein	C	T	gactttgtttgagaatgtgcctgtttggattagcaagccaataaagaatatgaaacgcaga[C/T]cttgtccaagagctggcacagagacagatggcttcagagatgatgtagagagcatatcctc
90865_333	contig_90865	15	14.1	lyr_motif-containing_protein_4	C	T	ctcatttataaatgtctcaagcatcaaaatgtctggtttgttcatgacaaatctgtttgtc[C/T]taagatctgcactactagtcgaccatctgttt
59995_116	contig_59995	15	15.8	0	C	T	gcattccacaggaggagacactaaggagagcatttctgtgaggaaagactgtccagaacta[C/T]gcagatactgtacagatggactcaggacagggcagtcccactccagctggaggccaggaca
54247_543	contig_54247	15	15.9	mgc68650_protein	C	T	tgctttcaaaaggaacaacggtgtctaaaccaggaaccagccggtcatgtggatcgtggca[C/T]tcagtgactggagctggatctttgttgctcagtgggagaaagttaaaaaagtctctcaagt
134614_170	contig_134614	15	16.6	phospholipase_d	C	T	tgtttggacacgttgaagcggtccggggccctggtgaagcgttccacttctaggatcttgg[C/T]ggtgattggggccgcggtcaaatagacctgcgcttctgtctctttaaagccaacagtct
53381_521	contig_53381	15	16.6	solute_carrier_family_2_(facilitated_glucose_transporter)_member_2	C	T	caacagctaattatttgacangaaataattggtttagaagcaggcaaagagattaactaaa[C/T]acaacagcataatcgtcaaagatcgtgcgcaatataaacatgcactggccttggtgctcag
55918_141	contig_55918	15	16.6	fibronectin_type_iii_domain_containing_3b	C	T	gtggcgccggggagcagactgcccacagtacactccagatcagagccgtgatagacctcgg[C/T]gggctcagactctccctccctcatttccaaactgtactcactcacctcacatgccccctca
62064_1457	contig_62064	15	16.6	thymic_dendritic_cell-derived_factor_1	G	T	aagatgcatatgtgctcgtaagtatgcagcagaagctcatcaaaatcccgcaggactttat[G/T]gcattcattttggtgaactnccaaacatcgactaaacgattcttccttgtttgtg
94691_203	contig_94691	15	16.6	0	C	T	atctacgtttgtgccaaagcccgtgtgtctcaggtaggctagggttcgtctgaacgtcgct[C/T]ggacagcttggcacttgtcggggtgaccgaaaactagcgatc
9785_82	contig_9785	15	16.6	0	G	T	tttggagggaagtaaacccttgtaacttaagctaaaagggcggtgtggattgaacaaaaca[G/T]caggaaaggggtgtcaaacactgatccggtccatgcggtagtagttacccgtcacactatg
99239_329	contig_99239	15	16.6	0	A	G	aaaccgaaatagcctgtttcgtcactctgtgaatggcgtcggccctcgggacaacgccgtc[A/G]aatgtttcatcttctctgaatccgcgaaagccagtcggacatttgtaagg
67635_63	contig_67635	15	17	0	C	T	gtcgggggtcagttttccgtcagagtctaaacttcagggcgtgcggtcacgctcacatgac[C/T]gcgcagcacttgcacggctgcttttctttcgagttgccgtcttctttcg
56057_1095	contig_56057	15	17.7	0	A	G	tggtgtaatgttgacatgcagaaaactccacctagctgtacagtgttattgtgttattaaa[A/G]ttgcggcattgcacttga
110205_2393	contig_110205	15	20	myomesin_1a	C	T	cgctgaagtttgagcacggcaagtttgccagcatcaccattgctgctgttacaaccgtcga[C/T]tcgggcaaatacgccctgctggtgaagaacaagtatggcacagaggcggcagagttcaccg
2967_64	contig_2967	15	20	retinol_dehydrogenase_10	C	T	cctcgttgctctctctgttgatgtcccacagcacaagggtcgctcgtctccgggcaaactc[C/T]tgcgcaaagagtcgcccgagaccgcttccagcacccgtaataacacacacttggccctcca
34544_47	contig_34544	15	20	transmembrane_protein_70	C	T	aaggacccgcaatattgtgcagttcgatggtataaacccttaccag[C/T]ccagcccgaagatggagaattgatctacacaggcaacctgggaaaagctgtccttggtgtg
367_156	contig_367	15	20	membrane-associated_ring_finger_6	A	G	accataaaggggctccaccatgaacaatctgctcccgcagccacaccagactgatgaaggc[A/G]cagagggtgcaggtcaccacaaaacagccctgcaggcagtcggccaacaagttctctgtgg
53094_482	contig_53094	15	20	canopy-1_precursor	A	G	cagagggacctttttgtctgtaagacttccatcaggtttaagtctgaatccaccaacatga[A/G]ccatcttttttggatcagtttgactgattgaatagttcagctcctctgcaatcgccatgca
54801_352	contig_54801	15	20	0	A	G	tttgatgaaggatttaccgaatcacactattggtttggtaacctttaacgttttgttgtct[A/G]ctgttaaatgggatttttttttcttcacaaagcagtagattgacactgaaaactacacaaa
61763_94	contig_61763	15	20	0	A	G	ttccttgggccgatctaaaagcacctcaggatgtcacaatccttaaaactacaaaaggaac[A/G]gcagcaacgggaccttgagacgcactttgagagcagctatcaccaaggctccctgtcatct
116113_86	contig_116113	15	21.1	0	C	T	ccatcctgccaatgaccagagggttatggaccagagtaaagtcagtagttcagctgttaaa[C/T]ggctggtagatacaggatactccatattcggttgccaaatatttttctcttttcaacttca
54151_340	contig_54151	15	21.1	abcf2_protein	A	G	gagaggctgaacgactcgctcatgaggattctgaatgtgagaagctgatggagctgtatga[A/G]cgtttagaggagctggacgctgataaagccgagatgagggcctcgcggatcctccaaggtc
57125_283	contig_57125	15	21.1	fam134b_protein	A	G	ctccagggcctgggccatgggttcctcctctgactgtgtggacccgaccctgctgggatgg[A/G]ctaaaggggtgggcataccaatactcaggtcttcatcgtcatctccatttgtccccaagcc
57923_69	contig_57923	15	21.1	fas_apoptotic_inhibitory_molecule_2	C	T	cctatatggcaggcatgctagccagctaccacaacaccaaagtagtaatgatgtgtgtggg[C/T]atcacagcactggtgtgtctggccatcacgctcttctgtttccaatccagggttgacttca
85534_176	contig_85534	15	21.1	0	A	G	ctctctttgtgtccagttgattattaatataatgacgctgccaaacaaaccgtataactta[A/G]cgttcaccttcaacaaaatgttcttagaaaagagaccaaaataaagtatgagatca
110145_1494	contig_110145	15	25	polo-like_kinase_3	C	T	accagcggaggactgtacgttactgtctgacaaacaacaaacactttagttttccggctga[C/T]gctttaccagagaagctccagagtcaaaaacacatagtggatttgatngctaactacatgg
110434_333	contig_110434	15	26.7	t_cell_antigen_receptor_alpha_chain_c_region	C	T	ctgctatagtaattttggcctgtatatcgcactgcttcagcctttgtgaaacccgaagcat[C/T]atgtcttgtgaagtcggttgccaaacatgagccattaaccttgtaata
1276_116	contig_1276	15	26.7	laminin_gamma_1	A	G	gagtgaatgacaacaaaactgctgctgaggatgccatgaggcgaatcccagaaatcaacgc[A/G]acaatcaatgaagccaatgagaagacccgacgggccgaggcggctttaggcaacgcagctg
54482_260	contig_54482	15	26.7	0	G	T	agcacagacagttcttatgctccctctgctacaagacttaaggttggtattgtgtgtgtgt[G/T]tgcatatatttatatcattggttattgtttgtttttgtacagtgacacactatattctatc
59399_277	contig_59399	15	26.7	0	C	T	gcagagaggcaatttcacaaaccttccctccaagagtagcacacgctgtcaaaatcttctg[C/T]atttgagtacacttgaacacaagcacttcactgcaaccaataacatccattaagctaacta
69307_181	contig_69307	15	26.7	mitochondrial_28s_ribosomal_protein_s14	G	T	aaatagccgcactacctcgagacagttgtcccgtgcgcattcgtaacaggtgtgtgatgac[G/T]tcacgaccacgtggagtgaagcgcaggtggcgtcttagtcgcattgtttttcgccatttag
91928_169	contig_91928	15	26.7	hippocampus_abundant_gene_transcript_1	A	G	agctccacgtgaaacaggtagaagacaaagccgtacagcgctggacctagaccgttacaca[A/G]ccctcggattcctgtgatcatcccctgcaccacaccttgttggtcggggtctgcgttgcgg
92747_67	contig_92747	15	26.7	0	A	G	atttgaggtttgagaggaagagctggaggtggtgcagtcatgtgggttcaactcgagaggc[A/G]caaggcctcaaacagctcgcgcacacacacatacgcac
10737_81	contig_10737	15	27.1	0	A	C	atacacattagatattcaacatatttcacacctctcgtatatgtacaacgctatccgtatt[A/C]attttcttaacactgcaaaagccaaaaacaggtttgttgtttctaaagagtactgttttcc
132489_1011	contig_132489	15	27.1	0	C	T	gtcagctgagctaagttagcttgagttctccaccctcttgactcacggtgttgggatacac[C/T]gtgctccaatgtatagcgtttaccttaagtatgctaacaactcccccgcacttaggtttaa
53631_980	contig_53631	15	27.1	programmed_cell_death_10	A	G	ttctctcaaacacnctgctctcgtcttcgccttcacgtcccacagctgaggtgtaagtaat[A/G]agtttccttgttgctaagctagtaaaatgtagctgtgtttgttttcaacttcggaagtcgg
53800_335	contig_53800	15	27.3	---NA---	G	T	gttgtccgaccacatatggcacatagcgacaatatcaggctaacatcagagacaaaaattt[G/T]tatcaaatgcgaaattggtcaaatattgggataaaccagaacgcctaaaacacttgcattt
68946_116	contig_68946	15	27.3	0	A	G	cgcgctccaaacggcagcgaagctcgcacagctgtgcgttgtactgcgcctcctgctcttt[A/G]ggttggcaggcgcagctctgctgtctgagctgctccagtcggtgttccagctgtctctgct
58610_316	contig_58610	15	27.7	0	C	T	actgtcaaaagtccttccaatgtaacacacacaaataaacaaaaatgcatccagacatgat[C/T]tgttttcaaaacgctccacccgaagagctgggcgcca
113732_258	contig_113732	15	28.7	myomesin_2-like	C	T	tggctcaggacgacagcccttcccttggatccatgtgtcagaccttgctggcatcatcgcc[C/T]atgccctggagcccaaagaagagccaccatccacagagccagatgtatt
100945_77	contig_100945	15	28.9	0	A	C	tcctatgattactacggccatcatttaaagtgtcacaaaattctgaaatgtgacccaggac[A/C]acaaaaccactcataagggtcagtttttttaaat
111510_334	contig_111510	15	28.9	ovary-specific_c1q-like_factor	A	G	cagttatttttcaggtccacaaattactcctgtaattattctacagttcagcttggacgct[A/G]ttacaaatgctttgaaaccttgtattacggttgcacaagtctgtaaacagttgtactttag
122713_79	contig_122713	15	28.9	0	G	T	tgtacctcgtgaggtatgcagcaaggatgctaaagggttccggacggtggcgtatggccgc[G/T]ttttgcagtccacgtggggagagaatgaataacacatgactcagacct
132443_545	contig_132443	15	28.9	ovary-specific_c1q-like_factor	A	G	gcaatgctaatggcagcaatggtgttgttctctcactgcagaagggtgatgaagtatacac[A/G]cagctgtgggaaaacagctgggtttttgatgatggaaacagctacaccagttttagcggtt
132630_485	contig_132630	15	28.9	glutamate_n-methyl_d-aspartate-associated_protein_1	G	T	gcaagacatgtgcccaccactacaaagataatatatgaactgaggtacacccagatgttnc[G/T]ctgaaccgctaacttgaccgtattagagaaggtgaacacgcacactacagtgaacgtgact
54100_91	contig_54100	15	28.9	cerebellin_1_precursor	C	T	aaaaaaaanaggaagagcaaatataaccttttctgtggcttccattttcttaaaataaatc[C/T]ggagagaacatgtcaccctctctcctcctcatctcccagctgttcacatggtcatctttat
60130_224	contig_60130	15	28.9	0	A	G	gcacagaagtagctcttcgtcaggaaactgtgacagacaagggggtgacggcaaaatagca[A/G]gagaaagagagtaaaaaagtgaaggtgaaagactgaaccaaggatttaaagatatataact
88719_188	contig_88719	15	28.9	---NA---	C	T	aaacaaacaaacaaaaaatgatgtgcaaagaccctcagtctctgcctgcagtaccagcaac[C/T]nggctatagaagtacgcaacaaaggttgaatccttttcttctaagctgttcaaaaaggcat
4834_117	contig_4834	15	29.1	novel_protein	C	T	cgttgagagatgtgcaggacagtgcatccagacgttggggaacgatgcctcctgaagcagc[C/T]ggaaagtttgtgatggaaactggaggatgggttgaccaaccttgttcgtctgacatcccca
60055_310	contig_60055	15	29.4	dehydrogenase_reductase_(sdr_family)_member_1	C	T	gaggccggtgtatcccagtgatctgtgactcatctaaagaggatgaaattaaggagctgtt[C/T]gaacgtgtccagcgtgagcaaaatggcagacttgacttattagtgaataangcctatgcgg
111479_49	contig_111479	15	30.1	0	A	G	caactagtcccactcttctagatggccgctgctttgcacagaagggcc[A/G]tgtgtgtcgattcaaagcatcagacactttaactggcagatgaaaggcatgacaattccat
5185_520	contig_5185	15	30.4	retinol_binding_protein_cellular	A	C	gcaagtgtacaaaagaaaagactgatttttcatgttgttctatagaaaaatcaagctgtgt[A/C]ttaacccaagatacaggttaccactttttttttttt
53582_214	contig_53582	15	44.6	methyl-_binding_domain_protein_3	A	C	gctggaggaagcgctcatggcagacatgctcgcgcacatagaggaagccgccactgaggcg[A/C]aatctctgaaggaagagtccaacgacgaggaaacggagtctgtatagctggaaagcggtga
65121_129	contig_65121	15	44.6	0	A	G	tgtgtgtttggtacagagacacgctgaatgtacgtccttccgtctcctgccgtcacagaca[A/G]aacgtcctgtaagtgcaatactgcgtaatgcatttctggaaacactattttcctcagcgtc
66016_109	contig_66016	15	44.6	e2a2_transcription_factor	A	G	atgtgtgtggactctggaacaagaacgggaagataaggccacgtcgacggagagcttcctt[A/G]cgtcaggatctgagcgttacatatggccgtgtccgtctccacccagaccggacaacatctg
54095_524	contig_54095	15	48.9	band_-like_protein_3_(_)_(differentially_expressed_in_adenocarcinoma_of_the_lung_protein_1)_(dal-1)	A	G	acatcaccaggtattacctgtgcctgcagctgagggatgacgttgtttctggacgtttgcc[A/G]tgttctttcgccacacacacggttttgggctcctacacggtccagtcggagctgggcgact
88210_589	contig_88210	15	48.9	---NA---	G	T	attgcaaacggttgtttcacaggtggtgttgttattgttgttttctggcactaactgattc[G/T]gcattatatatgcaaaacagcaaaaaattagaaaaaaaaaagaaagaaatattgtccacta
55335_124	contig_55335	15	50	0	A	G	acatgagacgtgcaagtacaaaacaaacgtgttccgagcacaaaatgagaccagtcgagtc[A/G]tgtgtgtaaaaatatcagcgcatagaaaagttcagactgtcgtcacacatcaaacagctca
59531_210	contig_59531	15	50	0	C	T	ctctgattggttaaactctcactgttaaactgcacatcaataaaaatcatcatcatgtttc[C/T]gcctgtcgaacagtcgagttcaccgatgcgtttgtttttgttttgttttgcgatgacgtca
111235_262	contig_111235	15	52.7	armadillo_repeat_containing_6	C	T	tgtgagcagggatgtgcggcactctgcgttctcgctctacgcaaacccaacaactgcaaag[C/T]catcatggagtgtggtggagcgctggcggccctgcaggccatgaagactcatccggctgaa
111418_223	contig_111418	15	52.7	elongation_factor_2	A	G	aaacaggaatgagtgtaaagagtcgaggtcaggctacagaggagagacgtgtcattgggcc[A/G]tttataacttgtcaaggaagttgtcaagtgctgggatgccctccttcagacccttgcgttt
111673_88	contig_111673	15	52.7	0	C	T	tctcgtgtttgagtatgtgatttccagtctgccctcagtaactaaagtgtgtgtgaatgtg[C/T]gtgaatgtgcgtgtatgagatgtttgactgtatatatttttggttattgatttgaggaagg
132478_278	contig_132478	15	52.7	cathepsin_z_precursor	A	G	tgcgatctgcgagtgcgctggtggcgcccatggcccagcaggagccgcagtactgtggaat[A/G]tgttggttgcgtgtgacgctcacatagtttttgccatcaatgttgcgccagtcccaggagg
1442_188	contig_1442	15	52.7	0	A	C	gtcccaaggcaacaccggggttttccaagcccgcaggccccggttgaggatttgagcgtct[A/C]gttaccccctgagagcccccgccgcctccaacggatcctcc
16926_255	contig_16926	15	52.7	regulator_of_nonsense_transcripts_1	A	G	ggatgccncagtagctgcaggcgtgcaccggcaggtctttagtgtagtaggtatcttcctc[A/G]tcttcctcaaagttcagctc
6552_111	contig_6552	15	52.7	---NA---	A	G	ggagggtcatcttggactatgttccctacattaatggaaagttcaagaaggatgagtagat[A/G]aaggtcggttttgcttcagat
132601_282	contig_132601	15	53.5	glutathione_peroxidase_4b	A	G	ctctaaatgaggtaagactcctgtaaactacactcagtttgcggcaatgcacgccacgtac[A/G]ctgagaaaggtttacgcatcctgggcttcccctgcaaccagtttggaaagcaggagcctgg
79416_83	contig_79416	15	54.3	epidermal_growth_factor_receptor_pathway_substrate_15-like_1	A	G	ccagacagaactgctctttggtgagtttgccggtacgctgagtgtccgccagcgaccatat[A/G]tgtgccaggacactctgaggcagccgtgagttcatgaagatatccttcacttcacctcctc
25415_71	contig_25415	15	54.4	0	A	G	gtaggaccggtcggagatcttgtaagtcttaagtcatttatcgatgcaacctctatctgca[A/G]ttgttggttctgcaaagcagattcaacccaaagtgcttcatatctgtgtct
53840_454	contig_53840	15	54.4	upf1_regulator_of_nonsense_transcripts_homolog	A	G	agggcaatggtccagtgctggtttgtgctccaagtaacatcgcagtggaccagctaacaga[A/G]aagatccatcagacggggctgaaggtggttcgtctgtgtgctaagagtcgtgaggccatcg
61010_230	contig_61010	15	54.4	novel_protein	A	G	ggtgagggctgcttgtgagggtgcgaagagcctctgtttgcaatcccacgctgatggtctg[A/G]gtggtctgtgttccccgcgaggttaaaccattcgtctggcttgccatgtcccgtagctgcc
94824_55	contig_94824	15	54.4	adaptor-related_protein_complex_mu_1_subunit	A	G	tctgaaggggaaggtgctgatctgccgtaattaccgcggtgatgtggacatgtc[A/G]gagatcgagcattttatgaccctgctgatggataaggaggaggagggaacgctgtcgccca
111251_303	contig_111251	15	55.1	0	C	T	ggagacgctcggtgaaactggcagaaatcagctgggaaaaatggtacaactatacggaaca[C/T]agcagaggtcaggtgaccgtggagcttccagccagctgattggccgacaagcgtgaggaag
4061_391	contig_4061	15	55.1	cathepsin_z_cysteine_protease	C	T	gagggaaaggcaactggtacaatctngccatcgagcacaactgtgcatacggagacccaat[C/T]gttacgtagatcagcaggagtcatctggagcagttcctctcatagtgttagaattgactca
107239_72	contig_107239	15	55.8	0	C	T	attcttgtcatttgatggcttagaaaacatcactttctttcccatgccgaaagaatccctt[C/T]gaacagcagaagcacggcaagtcagtaaatgtcaaccggtggttttgaggttgtcatggaa
134977_33	contig_134977	15	55.8	0	A	G	caaattcttgtgttgaatgttatttgttctgc[A/G]gctgatttcataatgaatttattgtgcttttgtattagtttgctggatggcttttattttc
2808_546	contig_2808	15	55.8	11-beta-hydroxysteroid_dehydrogenase_type_3	G	T	atgaaagacattcttctgtcaggactcagcttggagaattaagactaaaacatgtgcatag[G/T]taattaaagcaactgtatgtaagactcttaccttcaaaatcacaaaaagggctga
111644_220	contig_111644	15	56.1	0	C	T	aagtcgacctgtgagccgcattctttaaatggctccgcccacaatcctacaagttccactt[C/T]tgtgaatgaaacggtagtagaagcacaaacagacactga
61323_82	contig_61323	15	56.1	neurotoxin_c59_ly-6-like_protein	C	T	catgacaagtatataagaggcacacacaggtgcttatgaacttacaatacactcaataagg[C/T]ctactacatcatcacatattgtgagctctaatcagcagaataatgaagacgttgctggtgg
134736_169	contig_134736	15	56.2	0	A	C	ttatgtcacagttcagacttttcacaattcggaaggaaaaaagtctgaattgcaagatata[A/C]tatataagtattgtgacttttcccccttggaattctgcgttttttgtttccactacagaac
65325_85	contig_65325	15	56.2	0	A	G	aagaagcaatgaagcttttgccccaatcacacgctcttcctgaagatctctcaggtttgcc[A/G]tagccatcgctgaaccaatgaaatgcaacaaaaccaaaggtcaaagttacagattcactcg
133383_109	contig_133383	15	56.3	ras-related_protein_rab-31_(rab-22b)	G	T	atgcataatacaatgaacactgtaatacaaagggtaaccaacacatttgcaaatccttatc[G/T]ttcacctaggcttcatcatatctcctatgtcaagtggtcaaataaagccagattagaaaca
134268_48	contig_134268	15	56.3	0	A	G	caacctatcattttatttcagatggcaacaatcagttcgcaatgatc[A/G]tgagctacaaaagctgtttataatatgaaaaactatcattttcaaaagtagatgagtgggt
90813_72	contig_90813	15	56.5	novel_protein	C	T	ctccagtttccacaacacaataataaggtccagtgtgtttgatctgcaggtttctcatagt[C/T]acagtaaagagactctgatcaggatgatcaattact
63129_131	contig_63129	15	56.7	0	C	T	acagaagaggagtgtgtgtgtgcgcgtcagtgaatgtgtatgtgcgagagatggactttac[C/T]gctgccctgcgtacggacggactgcattggaaatgtacatacaaacagagacctcgagctt
64516_124	contig_64516	15	56.7	0	A	G	gattataaggtgaccttatttcaaatatcacaaccccagattaactcagaagaaacgaaac[A/G]gtcatgtaaggtttctcatcaagccttaagtattgctaagaagtccccagaaacgagccga
56582_432	contig_56582	15	57.5	supervillin_isoform_2	A	G	agctcactagttcttcgggtgagtttgtggcgcaggagtttttcaacccatccagagctgc[A/G]gaccttgtttgctccctgccgttcctacaggaggatctgtactctgcccctcagccagctc
68798_314	contig_68798	15	57.5	svil_protein	C	T	gaggataagtgctctgacagagacgagccaaaacgtcctccactagaatgatctggttaca[C/T]acctctgcctccctctctgtgatttcagcaatgtcctctctgtgctcccagctgggcaac
122942_21	contig_122942	15	58	pitrilysin_metalloproteinase_1_precursor	C	T	gaacagctcagacacttcca[C/T]gccacacactaccaccccagcaatgcacggttcttcacatacggggacttaccattggagc
65412_201	contig_65412	15	58	pitrilysin_metalloproteinase_1	A	C	gtaccacgccgatggacagcaccggtgttcctcacattctggagcacacggttctgtgtgg[A/C]tctcagcgcttcccctgtcgagaccccttctttaagatgctcaaccgctctctttccacct
111107_30	contig_111107	15	59.1	0	C	T	gtcaaaacgcgtcattctctcttaggcnt[C/T]aaactctatgcaagtacgagaacacaaatgcatctagctatggtgtattttacattgtgtt
113927_111	contig_113927	15	59.1	0	A	G	tttagcttagcaagctagttcaaattagtccaacggtcaacatgtttatagctatagctac[A/G]tttacaacaacagcatttgattcaataatgcaaacattt
135568_194	contig_135568	15	59.1	0	C	T	gaggtttgaatcaatatcaaattaacaatgtccagaaacccctccaacatccctctggttt[C/T]gagcctttcattctccggcttgtcttttcccgcgtgtataatccctttctgagatgatggt
55669_160	contig_55669	15	59.1	uncharacterized_protein_kiaa0892	A	G	tcacgctcttcacctgtccggcgtccaggtaatgcgtgacctgcagcactaggaagaaaac[A/G]cgcagcgactccttctggatagggtttccctgccaggtttccaccatctgcccgcagagag
60965_255	contig_60965	15	59.1	0	A	G	agccgcagcgcgcagcctcaacaacatctccgacatcttcctcaaagcttccatgtcgtct[A/G]ttttggagaattgccagcaaaccccaaaggaaattccgtctccctttttagtttagtctcc
6657_135	contig_6657	15	59.1	0	A	G	cacattcatcagtaaagagctggtggcagtgccaccgtttcgccattgcacctagaggtgg[A/G]actgtttacccgacctggggtcag
89984_159	contig_89984	15	59.1	0	A	G	gggatagttgccatatccaccgtagctgcctatctacatcagttttattagcgccttctgc[A/G]tcgccagcccgtccttcaacagtcatgtccgag
91767_156	contig_91767	15	59.1	prp38_pre-mrna_processing_factor_38_domain_containing_b	A	G	gagtatacctgatgtacatgaagcccagtgacctaatatagggcgaatctgtgtgagtgat[A/G]agtcccatcacttgtttgcgggtcagtttcagtgtaaacagcttatacagcaagcaaaacg
56488_367	contig_56488	15	59.9	interferon-inducible_protein_gig1	C	T	ttcttgatataaagtcgagcacaagctttaccatcttcagtgtagagctggagaccaacat[C/T]attanactctggtccataaaagaactctggaacatttgatattttaggctgaaaactagga
72708_159	contig_72708	15	59.9	interferon-inducible_protein_gig1	A	G	catacccctttattgtgatagggatcactctgttagctccatcaaactctggtccatacca[A/G]atgtatggattagtgaactgaaaatc
114639_63	contig_114639	15	61.2	0	C	T	tttaataaactcaacactgttttattggctttattcaccttattcttcctgtaagagtgag[C/T]gcntccatttgtcaattttatgggtctatctcctggtctcaccggtgtccagctatttttg
132895_271	contig_132895	15	61.2	kinesin_family_member_5b	A	G	ctagattgttctccaggaaagagatcttctgcttctgagcagcactgccaccagtttcatc[A/G]gagtccatctctgcactcttcttcacacgagtcgccagatcctgaacaaacaatttcctga
134771_169	contig_134771	15	61.2	0	A	G	taagcntctcactgtaaacttacggttgcaaaggctaatggttcgttttttcgtttaaaca[A/G]acaattaaaggttgtcctgtcctgctttttacacag
56160_409	contig_56160	15	61.2	integrin_beta-1_precursor	C	T	cttctgggactcagcagggcacaaatagatggtaacgaatgcaccaaggcctcggcccagt[C/T]ctgtggagaatgcattcaggccggagaaaagtgtggctggtgcacagacgaggactttcta
58747_373	contig_58747	15	61.2	0	G	T	tgcgctcttactggtccttgtgacgttgcttaanggtacaaaacacctagaaagcgataca[G/T]ctgaaaaggctgtcatgtcctgtaattcacaattcataagcattcctttaacaatatcagg
66489_157	contig_66489	15	61.2	integrin_beta1	A	G	ttaccaggagctgaaaaacctcattccaaagtcagctgtgggaacgctatcctctgactcc[A/G]gcaatgtgataaaactcattattgatgcatataattctctgtcctcagaggtcattctgga
92876_111	contig_92876	15	61.2	0	C	T	actgagttgattgatagctaactggaagttctactgcttgtacaggacagagaaagagaga[C/T]tgagatgtgtgggaaatgaaatgcattatcgccatctcgtggcaatcgattgtaacttctt
54666_104	contig_54666	15	62.3	ptpr2_macne_ame:_full=receptor-type_tyrosine-protein_phosphatase_n2_short=r-ptp-n2_ame:_full=m1851_flags:_precursor	C	T	ggcagatggtctgggagagcgggtgtgtggtgattgtcatgctgactcctctcactgagaa[C/T]ggtgtgaagcagtgttaccactactggcctgatgaaggctccaacctctaccacatttatg
55765_194	contig_55765	15	62.3	0	G	T	tctgcctagactanatagaatagtacatcagtgaagcacagaaacgtgattggctgtaagt[G/T]aagataaagtcatgattactagcattgtctgagaaatagaagatacacacacacacacaca
71805_220	contig_71805	15	62.3	---NA---	C	T	ctttatgtttggtcctattacctttaactcacctgagccactcatctcagatacctttcac[C/T]ataaacgtcacagcagagagaaggggtgcgaactggacaggcacttcatacctccattttg
90566_181	contig_90566	15	62.3	unnamed_protein_product_[Tetraodon_nigroviridis]	A	G	ccacaccgcaagaacatgaaagtacaggatcttcagctggatgtccagagcaacgctaaaa[A/G]tgacatctacggatacattattactgacacagagaatcttcccactgataagggtttgta
59307_72	contig_59307	15	63.3	kelch-like_ech-associated_protein_1a	C	T	ttatcaggtgtgcacattaaacagtgcatttacagacatgaaaagtattatagaatgagct[C/T]acaaaattacatattcagcagttcgacaaaacgattgtgtgtgtctcagtcaaaggatctt
135249_323	contig_135249	16	0	pyrroline-5-carboxylate_reductase_member_2	C	T	gccgagaatcacgctgaaaggaagattcggttcggtgttctagttgatcaagcggtaaaaa[C/T]actaattggtgtcaacgtggcttccttccctccatg
86420_52	contig_86420	16	0	0	C	T	aaaatgctggagaaantaatgaatgtcaaacagccaaagtgttttgtaagc[C/T]gattatcgagcgtgaagcatctttctgtttgtctgttctgtgtgtttctaatgcagaaata
54940_708	contig_54940	16	0.5	PREDICTED:_hypothetical_protein_[Danio_rerio]	C	T	gttgaggaaccagctgtaacgcggaaacgatccctgctccaccttgcagcgcagctccaag[C/T]caaccacctggaagtccagatccacgtgctttaagggtgtcattgttacagcacctcctac
56267_70	contig_56267	16	0.5	meningioma_expressed_antigen_5	C	T	aggattcggagaagggtaaagaatggcgtcggagagccgacaagtttgacgacatgtgcgc[C/T]gacgtggtgcggatgttcaacagactgtccaacgtgcccaaccggatcatcctgtacgacc
53071_378	contig_53071	16	0.8	eukaryotic_initiation_factor_4a-iii	A	G	aagcgctgattttggctccgaccagagagttagcaggacagatccagaaggtgctgctggc[A/G]ttgggcgactacatgaacgttcagtgtcacgcctgtatcggaggcacaaacgtcggcgagg
54837_219	contig_54837	16	1.8	map1_light_chain_3-like_protein_2	C	T	gcatgtctctgaccatggcccagctctacaaggaccataaagacgaagacggcttcctcta[C/T]atgacgtacgcctcgcaggagatgttcggacactataataacaggtgacgtgtccagagga
111602_86	contig_111602	16	3	mitochondrial_import_receptor_subunit_tom20_homolog	C	T	tctgatctctgttattattgtcgtttctcgggtctgatctcgtgtcgtgtggttttaatct[C/T]tctcgtcatgatgggcggcagcagcagcaggatcgcggctggtttgggcgcggcgctcttc
21023_48	contig_21023	16	3.5	mitofusin_1	A	G	ttatttgtgttggtggcgaactctgaatctacnctcatgaacacgga[A/G]aagcatttcttccacaaggtcaacgaacgcctgtcaaagcccaacatcttcatcctgaaca
96742_107	contig_96742	16	3.5	0	C	T	atagagagaatttcaatactgggttagattcgttgaaactactaccaagaaacgtagaaaa[C/T]aggctttgtgatcaaaaggcaaatttataaaatc
110237_550	contig_110237	16	5.4	0	A	G	atgctgaagagacttcacttcattaactcaataagaagccggtgagggggccctaaaaaac[A/G]ggacagaaccagaaaacaaagaaatgaccttcctttggatgtacaaagcgtgcttttcaat
55062_16	contig_55062	16	5.4	adp-ribosylation_factor-like_6_interacting_protein_2_isoform_4	A	G	cttctccatgaacac[A/G]gatgagacggacaggaagaaatgacatgagaaagaggagacctggtgaaagagcccgtgaa
56339_672	contig_56339	16	5.4	equilibrative_nucleoside_transporter_1	A	G	aatcaaacacgttaaataacaggaaacaagacaccgggataaaatactgctcccactttcc[A/G]ccattagcgatggtagatttaatgtccgcagtaacggcgggaaacaagccgatggtgatgg
62433_282	contig_62433	16	5.4	adaptor_phosphotyrosine_ph_domain_and_leucine_zipper_containing_1	G	T	gtcgatcctcggagtctaccgccatgacggagcagttatcaatgtccataaccaaacctcc[G/T]gctacgtctccacgcgattggct
68890_97	contig_68890	16	5.4	0	A	G	gtggtttgattacaaaaatatcataattccaactgtgcctgttttataataaaagcaacac[A/G]tttggtgagcgcgcatagtgaaatttgtcaacctcaccacacgcattcaccttcctcagcc
88541_289	contig_88541	16	5.4	0	C	T	agcgtctgccttaatatttctaaatgacagaataatagtgtaaatatggctttatctgcct[C/T]cctcggttctgattgagagatttcagtttcctggaactgttacaggcctcatcgactcgat
54268_311	contig_54268	16	5.8	non-erythrocytic_isoform_cra_d	C	T	acgtnggccacgatgaattctccactcaagctttggtcaagaaacacaaagatgcatcagc[C/T]gaggtcgctagttatcgcccggtgatcgacgcccttcacgaacaggcccagtccctgcctc
61089_140	contig_61089	16	6.2	0	C	T	ataacgagatgataattacctgcacgggcagagaacatcatgttgcatttatattgatcta[C/T]agaaactacacgatgctagaagggcctattagcagaagaataacagctgtaaacctgatct
137010_120	contig_137010	16	6.7	adaptor_phosphotyrosine_ph_domain_and_leucine_zipper_containing_1	C	T	tgtcaaactgaatgggcgtgtctggagccaccagcgaatccagagacagagacgacagcgc[C/T]ggagactcagagcccgcagagcactgactgcct
64874_211	contig_64874	16	6.7	adaptor_phosphotyrosine_ph_domain_and_leucine_zipper_containing_1	C	T	gccaaccagctgctgatggacagttcttggtccttagcaacagccaatcagaggacagcga[C/T]gcaggagatgaggggcagaaaaagggcgaatcagaggcctgatgaaaaccactctgtgctt
21522_241	contig_21522	16	6.9	filamin_partial	C	T	cagacggactgtgaactttggcatcgatgtggccttttgccccattcagacgcaccgcaaa[C/T]gatgccggctggttcaccttcagacccg
57390_89	contig_57390	16	7.1	flj00343_protein	C	T	cgttaaactcagctggcactcccatctctgccttctccagacccggacctcctgctcgcac[C/T]ttatgtgctccaccttcacccagcgggccgacggtgaactggaaggggcttcctggcacgt
53662_218	contig_53662	16	7.5	filamin_beta_(actin_binding_protein_278)_isoform_cra_a	A	C	cacgctagcatccagtacccgtttgatcccactaaagtggtggcgtccggttcaggactga[A/C]acgaggcaaagtaggcgagatcagcgtgctgaacgtcgactgcgccaaagccgggccgggc
134008_106	contig_134008	16	8.9	0	C	T	cggcctctcataattcctnctgaatcacgaaacgaggcgagccctttgcactcgatcaaac[C/T]gcgtcagagtgacttcagacactcgcaggagacggacagtgaacgttacagtccttggacc
134884_68	contig_134884	16	8.9	0	C	T	ctgatatgaaacaaatgatccgtgatacgcgagcgctccactttgtgacacaatagtttat[C/T]tgatttggagtttcaaaaaactcatcactacgtgctttttaaaactgttacaagcgatgct
123383_87	contig_123383	16	9.9	eph_receptor_a8	C	T	aacatgacatccagaggttgggagtcacattaatgggccatcagaagaagatcatgaccag[C/T]gtccaggtgatgagagcccaggtactgaaccagagcgtgccgtcggtgcacatatagtcac
58997_203	contig_58997	16	9.9	c1orf50_homolog	G	T	gctttttaacctcctctagtggcgtccaagacatgtcatgttggagtttgtatccgccaag[G/T]aacttgtgagggcaactaggaccccattcctgtggagacagaatcgagaagtaccgttgtc
102553_67	contig_102553	16	11.8	0	A	C	ctttacttttattattcggttgttaagtctgacgtcatgtgtcacagccctgttgaaaaaa[A/C]aacaacattatttgtgagctggtttaagctggtccagagctggttctgag
110188_400	contig_110188	16	11.8	inter-alpha_inhibitor_h3	C	T	tcagtgtagttaatttcactantgctgagcagcagatggtgattagctttgtaatgaattg[C/T]aatttgactaaagccttctcctccaaatgactcatgttgcccattcatagtgaattccgat
11405_66	contig_11405	16	12.1	unnamed_protein_product_[Tetraodon_nigroviridis]	C	T	acaccagtaatcccgagcttctgcagtatggtgctggaagagcaggccctgcaggaagact[C/T]aaccttcaacaaggcctagcatctattagagccaatctgttgtat
132906_79	contig_132906	16	12.1	bassoon_protein	C	T	cattggatattggataccagcaagctcagcagcaaactgaatctccttcccgtcagcctcc[C/T]aaatctccacaagtgctgtactctccagtgtctccactgtccccccatcgtatgttggaga
54836_84	contig_54836	16	12.1	0	C	T	acggccgtgccacctcatcctccacacagaaaagatcctccgatccacgaggagctggaca[C/T]ngagactcaggagactactcccgtgacccatcaagccaccaccatggctcaagtggacaac
54836_85	contig_54836	16	12.1	0	A	C	cggccgtgccacctcatcctccacacagaaaagatcctccgatccacgaggagctggacan[A/C]gagactcaggagactactcccgtgacccatcaagccaccaccatggctcaagtggacaacg
79756_86	contig_79756	16	12.1	0	C	T	acagcagttagttccattcccaagatatctccgctacctccaccaccattatcatgctctg[C/T]gtctactacccctacacttggtcatgacatatatggtggggtggctttggaactaaagaac
110212_777	contig_110212	16	13	zgc:112265_protein	C	T	ttattgccagattgtttgttttgtaatgaaaagcaatttcacggaatccctttcgtccaat[C/T]atggagtctccattcatagagaaacctgaagctgaatcctctaggagaataagattgtgag
63269_137	contig_63269	16	13	proteasome_alpha_5_subunit	A	G	aagtataaagacacaattcctgtctgaacaggcaaaccgtaggatgcagccagaatattac[A/G]tatgcaattgcngtgtggtgattcacacaaaattagactggatttttcatattgaacatca
135653_107	contig_135653	16	13.2	u3_small_nucleolar_interacting_protein_2	A	G	catcatgatctgggatcccatgacatgtaaacatttgtacacctttaaaggacacaaagac[A/G]ctgtatcgggtttggcctttagacgagggactcatactctctacagtgcgtcacatgaccg
111341_349	contig_111341	16	15.2	0	C	T	accactacaacatctcaccatcaccaaaacacacaactaaatgcttcttcaccaaaaaata[C/T]caatgatctcaatgggtcatttcaatgatacacttaagcaatcataccgacatctttaatc
133705_74	contig_133705	16	15.2	0	A	G	ctgtccttgcagtcaaatcctgctgggctgaatcgttgaaaatttgtccccaagtagccat[A/G]aacaaactgattgggtagaatgtgtcttgtgtgtgttggaacacagatacacacacataca
87857_560	contig_87857	16	15.5	type_alpha_1	C	T	aaccactgtattgcaccacgccaatacgagactcattggcaccaaactgtctcatcttgag[C/T]ctgtccattagcgtcacaatgaattctttagcgatggcaaagttagaagctccaatactct
111259_171	contig_111259	16	16.2	0	A	G	ttattgcgcagagcaactctggtgcttccatccagacccctaatgagggattattgtgcna[A/G]tgtctgttaagtccacaatatctccatggcttgtgtcttactagtgagctgcctacctaga
114927_75	contig_114927	16	20.3	0	A	C	ttggagtttttctccattcattttatagctaaacattcacaccgcatctcaacaaatgtct[A/C]atttgtgttgaagagttgttgacactgagctccacaagtctcctgagctataaaagagcaa
52623_362	contig_52623	16	22.9	angiotensin_i_converting_enzyme_2	A	G	aaatctctgatccactaattaaaatccagctccaaaagcttcaagataaaggatcaggggc[A/G]ctttcaccagacaaagctactgaacttggcaacatcatgtcagagatgagcactatttaca
115737_104	contig_115737	16	23.8	mucin-5b_precursor_(mucin_5_subtype_tracheobronchial)_(high_molecular_weight_salivary_mucin_mg1)_(sublingual_gland_mucin)	C	T	canagactcaaagcttgcttgtgctggttgttggacactgggctgggccacggactgatag[C/T]gggcttgcgctgactgtaggccactgagctgggagacaggctggtatcgtatcagtcctgg
23084_67	contig_23084	16	23.8	0	A	C	ttactgctttgctgcaacggcaccgagaccagggaagaatggatggtgtcagagccttgaa[A/C]actaactgactggcttaaaccatattctgacatgcccatgcctactgcactacccatagag
59768_504	contig_59768	16	25.3	guanylin_precursor	C	T	atttactgccataagttctcacaattaaccatatgaactttgttgcctgaatggcaaaact[C/T]caaatggcagcactgttaatgaactgttacttccttcccctctttcctttcccatattttg
88724_96	contig_88724	16	28.7	0	C	T	gggccggaggctgattgtggtggtgaggtgcatgctgggagtgggaggggtgcgagggatg[C/T]ggcccgtggccgtgggaaccgtgtgagtggctgtgagaggacgaggtcccgggtggggggt
101980_127	contig_101980	16	29.3	forkhead_box_j3	C	T	tgttgattgccagcgttggagaggcacttccagagatgatgcagtccattcccaagttatc[C/T]gactccaggctgtacggcgtggacgcccgctctcc
132431_93	contig_132431	16	29.3	microtubule-associated_protein_1_light_chain_3_alpha	A	G	aacatgcaaagtagtgcatcacaatcccttcatctgagatttaacagaaggcatacagctc[A/G]tatggtgacagaaaaaaaaaagtatataattatgtgctaatagttttgtcttctgtgcaaa
84980_170	contig_84980	16	29.3	0	A	G	ttcgtcgtttctctccatctcatgtttttgtttggatactgttgaagtgttcacgagcctc[A/G]ttcacctagtcgcagtgttttgtcatgcaaggagctttgagagcttttatctggccatttg
20241_62	contig_20241	16	29.9	PREDICTED:_wu:fc49e10_[Danio_rerio]	A	G	tgagagtgaagctccgccagcaagtaaaggaaaagcacctcaggtacgtacaaagaggcta[A/G]cctcgaatgcagacaacacagcgccacaagctaagaaaagcaaaaagagcattgagccatt
128728_98	contig_128728	16	31.4	host_cell_factor_c1	C	T	ttgaggatgattctggcacaatcccagactacagccagatgaagagggtggaccttcagcc[C/T]gggacggcctacaaattccgtgtggcgggtataaacacgtgtggccgtggaaaattttc
61221_417	contig_61221	16	31.4	0	A	C	attacattcataggatgaacaggaacgtgaattcagtgacagaacacgataagcagttgta[A/C]cggttaaacaggacgacaaatgaaacaatatcacacattgtagcaagataagaacacatga
75339_75	contig_75339	16	32.1	trpc4apa_protein	C	T	tgctgccaaaagcgcagcaagttgtggaagttgttgagcaggcagccgggatatttctctg[C/T]gtattccttctcccgcagggcattcaggtaaaacgggagcttgcctctcctccgggccagc
127427_51	contig_127427	16	33.4	0	A	G	ctcaaactagatgttgtcaaaaaagaagagccgagggcaaaaaaaacagg[A/G]ctggatatcttggagatgttggaaacacaaaaaacgagggatctcttctacgtctcctgaa
52803_330	contig_52803	16	33.4	peroxisome_proliferator_activated_receptor_gamma	C	T	agttctcctgcgctctgtagttgtacatgtgcgtcagatccatcatgtgaggcacctcgtt[C/T]tgcggcggactcggctcatactcgatgccggaaatggtggtgtagtccagcgtggagaaag
53075_724	contig_53075	16	33.4	0	C	T	cactgattagacaatactgatgttaaaactgtgcacaagcctcgtgattttctttcaggaa[C/T]gaagctgtgccgtgaacgaaagtctgctttttggagaggtcaccacaaatggatatcttga
55812_69	contig_55812	16	33.4	nfs1_nitrogen_fixation_1	A	G	acctctgatctgggtctccattcatcacaacatcaggaatctctgacatgatcttctgcac[A/G]aggcgatttgcaagcactgtcacacgcttgtgatcatactctaactcttgctgggcgatct
87840_458	contig_87840	16	34.8	transformed_3t3_cell_double_minute_4_homolog	A	G	ggagcaatggttcaacagatattcacaccaatcaactctctcctggacaggacgaggatac[A/G]gccatcgtttctgacaccacagatgatctttggttcctgaatgaggcagaaagcgagcaag
59870_233	contig_59870	16	35.1	pleckstrin_homology_domain_family_a_member_6	A	G	ccatggcccgccgctggttgacccactgctgcagctgtgtcatggagctcttcctntgtgc[A/G]agtctttccggtgccgtccttggcacaaagcccctccgcatcacaacattctcctcatgcg
70160_87	contig_70160	16	35.1	0	A	G	cttatacagtaaaatgccaacggcacacccaaaggagcagactagcactgacagactacag[A/G]gccaagtacaccagttaagtacgaccaccacaaagactatagaaccgggattactgggaaa
127643_75	contig_127643	16	35.2	0	C	T	ttttgtttcatcatatcttagtctaccccatagaccaataaactccttaattgtaactacg[C/T]ttgttgtttgtcgcacaatatgtcagttaatg
126089_200	contig_126089	16	35.4	0	G	T	agcaagggcattttagatagcattatgggaaggggcttctacttttgcttgtgtgacattt[G/T]tttttgtttttagccatgcaccaggaatgagaaggtttgccatttaagaat
94456_239	contig_94456	16	35.4	loc100003370_protein	C	T	aaagatttgtggagtagttcagacatggtgcaacagcagggttggggtctaaatactccag[C/T]acaatgcctttgtttggtctcaggaagctatcatcagcaaccgctgataaag
113086_162	contig_113086	16	35.8	0	C	T	tgtatcgaattaaatatggcagccacccagactatcaaattcaatcgccacatacattgtc[C/T]tgagaccttgagtttggacagatcaaaactaaagagtccataaaagcagcacactaagtgc
132555_392	contig_132555	16	35.8	0	C	T	acttctgctctgcaaagcatcattaagccaagccttggtgtttgatgccacaggggcgcac[C/T]gggtgaaggattccccccccccagagaaatcaccatcattacncacattaaacctagtggt
54450_199	contig_54450	16	35.8	isoleucine_trna_synthetase	A	G	tgataacatactggacgtggagcggctcaagactgtttgctgtagtgtgtttggactcaac[A/G]gtgcacctgtgaccatattcaatgggaagacagcgctgaatgcccagactgacctaatngc
91040_298	contig_91040	16	36	0	A	G	tctccngtgttcagtagagctactaaccagagactctgacgagaggttgcagatacaggag[A/G]cgcttgagctcgtccttacattccatcggc
113609_41	contig_113609	16	36.2	0	C	T	atttagacacacatttgttttgatgaggcgatgcaccgtt[C/T]tgccagtgcttctgtggtcgctcattttaatgtccaccacaaaatggcgtcaaccggtaat
30201_91	contig_30201	16	36.2	natural_resistance-associated_macrophage_protein	A	G	gttccagctgtgtgggtccacagccgctgcagtacggcacaaacatgcccttcagcacctc[A/G]ccctggtttggagccacacgcacgtactcaaaaccgaagctgagagccatgatggtgatga
5087_36	contig_5087	16	36.2	---NA---	A	C	aataactatagaagctgttcggccactggattcag[A/C]attttcattgggtgcaggattctcacagcgatgaccctcccatccaagaggacatttgtac
57784_51	contig_57784	16	36.2	sp1_transcription_factor	A	G	accgtagatggacagcaactccagtttgctcagacagcccaggacatgtc[A/G]gccacaacatcggggcagtttcagctggtatcctcgcccaacggtaatcagcagctcatcg
72781_165	contig_72781	16	36.2	dual_specificity_protein_phosphatase_7	A	G	ggatgatggagcggatgggcaagttgcccttcttcagcctccgcagcatgagtcccgggat[A/G]gccaggttgatggcggactcgatgtgcgaggactcgaagaggtcntt
19330_58	contig_19330	16	36.5	vessel-specific_1	A	C	cttaaagctgacttggacaatgcggtgaaggataaaaacgaacaccatagccaggtc[A/C]tacagctgagacaagaaaatatgaatttgaaatcccagctcgat
61181_451	contig_61181	16	36.5	ribosomal_protein_s15	C	T	aggacatgtccagcagctggtccaggtccacacctctgtaggtgaatttcctgaaagtacg[C/T]ttcttcttctgctcaacgtccgccatcttgagagactcccggaaaagcgagaagactcata
122329_82	contig_122329	16	37	0	A	G	tgggctgagctgggggagaaagaaaagctctattgagcatctttcacagtacgtcttacct[A/G]aagaggtagatttcttgcataacctgagaatcaaaccggggcatt
84989_61	contig_84989	16	37.3	unnamed_protein_product_[Tetraodon_nigroviridis]	A	G	gctgaaataccctctgatcgagctctacgagagcatgactgtagatcatcagatgaacac[A/G]tacancctcaagcagtggatcaatggagcggcaatccacctgcacatgaggatgcacggaa
112296_277	contig_112296	16	37.6	0	A	G	gggttataaagcccctgtcccctaagctagagcagtcagatttgcgctccatattgagccc[A/G]actggccaaccacagttactagagaacacatggagtactagtcaggagggtgactctttca
53502_1367	contig_53502	16	37.6	palm2-akap2_fusion_protein	A	G	gaaggatagattcatcaggatgtcgatgaggacagcaaggcgaaagaacttcctttgagtc[A/G]ccttcttctactagtgcaggttgctctgtaatccacttgtcatctgcagaaactgtgcttt
82597_84	contig_82597	16	39	0	A	G	tagagtctgttcagtcaccagtgcgtcccaacctttaacccccattctgcccagtcacgcc[A/G]ccgaggattatgggtgaaatgcgtatatagccattactaataaaacaggagaattgtac
136477_76	contig_136477	16	39.2	sp2_transcription_factor	A	G	cacaggctctaaaagtggtacaggctgcctctgccacacttccccctgtaccacagagaca[A/G]acagtcacgcccagtgtgcaggtgtcccccccagaacccacacaggtgctgattaaaacag
53475_328	contig_53475	16	39.2	junction_plakoglobin	A	G	tggagtctcaatacaatatgactcgtgctcagcgcgtgagggcggccatgtttcctgagac[A/G]gtgatggagggaacgtccatcctttccacacagatagattcatcccagcagaccaacgttc
[truncated: 1,194 more rows]
