# Supplementary material for: A linkage map of transcribed single nucleotide polymorphisms in rohu (Labeo rohita) and QTL associated with resistance to Aeromonas hydrophila
Source: BMC Genomics. 2014 Jun 30;15:541. doi: 10.1186/1471-2164-15-541 (PMC4226992; doi:10.1186/1471-2164-15-541)
Supplement: Additional file 3 — Correspondence of annotated SNPs mapped in L. rohita to peptides and chromosome regions in the zebra fish ( Danio rerio ) genome (MS-excel file). [file 1471-2164-15-541-S3.xlsx]

## Sheet: DanioRerioChromosmeCorrespondan
Labeo rohita				Danio rerio				BLAST statistics
SNP	LG	cM	Annotation	Peptide	Chrom	From (bp)	To (bp)	pident	length	mismatch	gapopen	evalue	bitscore
52956_637	1	1	cytochrome_p450_reductase	ENSDARP00000017908	15	1837810	1869509	89.22	334	31	1	0	620
53653_578	1	1	complement_factor_b_c2-b	ENSDARP00000015169	15	477385	495444	54.55	121	55	0	3e-42	155
77108_105	1	3	coiled-coil_domain_containing_64	ENSDARP00000097573	15	2692177	2717735	81.33	75	14	0	1e-27	104
55057_278	1	3.2	---NA---	ENSDARP00000092872	15	2719217	2745626	96.88	32	1	0	5e-17	70.5
93447_36	1	3.9	component_of_oligomeric_golgi_complex_6	ENSDARP00000104908	16	6151897	6230614	93.33	75	4	1	7e-38	138
16826_35	1	3.9	fibronectin_type_iii_domain_containing_3a	ENSDARP00000088032	15	3066162	3114443	98.11	53	1	0	4e-30	113
60449_111	1	5	egl_nine_homolog_2	ENSDARP00000085068	15	8411272	8455933	68.18	88	23	2	4e-32	119
70856_77	1	5	egl_nine_homolog_2	ENSDARP00000085068	15	8411272	8455933	90	40	4	0	1e-12	54.7
56283_38	1	6.7	calmodulin_binding_protein_4	ENSDARP00000110967	15	11829600	11893780	97.3	111	3	0	4e-42	154
88017_184	1	9.3	endonuclease_domain-containing_1_protein_precursor	ENSDARP00000105800	15	13991929	13995529	79.57	279	57	0	4e-144	492
55744_168	1	10.2	suppressor_of_ty_5_homolog	ENSDARP00000062673	15	19326303	19356893	98.59	71	1	0	5e-37	136
110199_661	1	10.4	serine_peptidase_kunitz_2	ENSDARP00000091926	15	19200783	19212158	67.18	195	59	2	1e-73	258
136925_199	1	10.4	zgc:153795_protein	ENSDARP00000091926	15	19200783	19212158	66.29	89	29	1	1e-35	130
70339_140	1	11.3	mediator_complex_subunit_13	ENSDARP00000101475	15	19022287	19086806	95.83	72	3	0	2e-41	151
92904_142	1	11.3	mediator_complex_subunit_13	ENSDARP00000101475	15	19022287	19086806	91.38	58	4	1	3e-27	104
56211_676	1	11.5	zinc_finger_and_btb_domain_containing_16	ENSDARP00000100421	15	17203687	17302903	95.41	218	10	0	2e-135	464
88756_145	1	11.8	heat_shock_cognate_70_kda_protein	ENSDARP00000043742	15	18550704	18566717	99.22	129	1	0	2e-72	254
32464_80	1	11.8	roundabout_homolog_3	ENSDARP00000125044	15	18628058	18684780	93.88	49	3	0	2e-28	106
52533_805	1	14.3	pzp_protein	ENSDARP00000061097	15	20182500	20201058	42.05	1327	685	21	0	968
63426_130	1	14.9	ribosomal_protein_s6_polypeptide_1	ENSDARP00000075502	15	16425935	16443605	97.26	73	2	0	4e-41	149
110699_409	1	15	high_affinity_cationic_amino_acid_transporter_1_(cat-1)_(system_y+_basic_amino_acid_transporter)_(solute_carrier_family_7_member_1)_isoform_1	ENSDARP00000034147	15	7230125	7250301	97.47	158	4	0	3e-89	310
35008_81	1	17	glyoxalase_domain_containing_4	ENSDARP00000062334	15	15197790	15202598	100	59	0	0	1e-33	123
113763_55	1	18.5	mosaic_protein_lr11	ENSDARP00000021667	15	20509853	20631180	92.75	69	5	0	9e-36	132
133735_46	1	18.5	loc567732_protein	ENSDARP00000117582	15	19953600	19975663	69.39	49	15	0	2e-18	74.7
3292_63	1	19.4	snf1-like_kinase_2	ENSDARP00000084386	15	20743413	20798365	98.46	65	1	0	6e-35	129
66271_196	1	19.7	neurogranin_(protein_kinase_c_rc3)_b	ENSDARP00000091646	15	21229489	21249295	96.34	82	3	0	2e-45	164
134015_227	1	21.9	map_microtubule_affinity-regulating_kinase_4	ENSDARP00000126944	15	22904515	22995064	95.61	114	5	0	2e-64	227
18940_141	1	22.4	loc569147_protein	ENSDARP00000109291	15	23143607	23147075	86.05	86	12	0	3e-30	112
23008_140	1	23	myosin_xviii-like_1	ENSDARP00000083081	15	23305108	23469164	95.45	66	3	0	1e-36	135
7722_206	1	24.2	max_binding_protein	ENSDARP00000098909	21	38297383	38344313	47.76	67	24	4	2e-11	51.2
54177_957	1	24.8	carboxypeptidase_d	ENSDARP00000072498	15	24110545	24148090	95	160	8	0	9e-70	248
132697_92	1	24.8	hypoxia-inducible_factor_1_alpha	ENSDARP00000060342	15	24834885	24849921	90.74	108	9	1	9e-53	188
84623_121	1	24.8	methyltransferase_10_domain_containing	ENSDARP00000072692	15	24545264	24600121	91.67	36	3	0	5e-19	75.5
88749_348	1	25.9	hypothetical_protein_LOC563663_[Danio_rerio]	ENSDARP00000126997	15	25885506	25888993	80	40	8	0	1e-18	73.6
58215_306	1	27.4	prg4_protein	ENSDARP00000109950	15	26239886	26266723	56.72	134	52	2	2e-34	128
121021_51	1	28.6	dehydrogenase_reductase_sdr_family_member_13_precursor	ENSDARP00000060303	15	27427930	27434364	91.3	92	8	0	3e-49	176
132855_354	1	29.1	myosin_i_beta	ENSDARP00000082359	15	27670484	27701400	96.92	130	4	0	6e-66	233
58151_211	1	29.1	pre-mrna_processing_factor_8	ENSDARP00000025359	15	27598426	27610782	99.07	108	1	0	1e-60	216
13848_156	1	29.1	bleomycin_hydrolase	ENSDARP00000060254	15	27983464	28026609	90.48	105	10	0	4e-59	209
37673_49	1	29.1	rna-binding_protein_nova-1_(neuro-oncological_ventral_antigen_1)_(ventral_neuron-specific_protein_1)	ENSDARP00000060243	15	28035369	28108277	97.14	35	1	0	2e-17	68.9
54781_218	1	29.5	calpain_small_subunit_1	ENSDARP00000021850	15	28465241	28471917	87.67	73	9	0	3e-31	115
132486_360	1	31.2	a_kinase_anchor_protein_1b	ENSDARP00000023057	15	30135828	30150773	80.12	166	26	2	1e-63	225
65200_91	1	31.2	kinase_suppressor_of_ras_1	ENSDARP00000048102	15	30368968	30444600	65.19	135	32	2	5e-23	90.9
127685_57	1	31.5	baw_protein	ENSDARP00000090881	15	30480302	30510486	100	34	0	0	8e-21	80.1
53470_163	1	32.1	heat_shock_105kda	ENSDARP00000025671	15	30862449	30885432	80.58	206	38	1	2e-91	318
52852_1499	1	32.9	complement_c4	ENSDARP00000031658	15	31598256	31629709	78.28	663	142	2	0	1040
53257_971	1	32.9	osteoblast_specific_factor	ENSDARP00000081505	15	33133895	33162858	71.13	142	20	2	2e-43	160
24312_27	1	34	androgen-induced_proliferation_inhibitor_(sister_chromatid_cohesion_protein_pds5_homolog_b)	ENSDARP00000081680	15	32071862	32129190	97.97	148	3	0	1e-84	296
4973_80	1	34	transmembrane_protein_195	ENSDARP00000117831	15	33650381	33705032	91.76	85	7	0	1e-49	177
83293_84	1	34.3	lsr_like	ENSDARP00000106112	15	31909626	31935461	94.23	52	3	0	1e-26	101
93860_103	1	35.7	PREDICTED:_wu:fc41e03_[Danio_rerio]	ENSDARP00000108771	15	34262315	34282354	64.96	117	15	1	5e-37	136
35339_142	1	35.7	sh3-binding_domain_protein_5-_a	ENSDARP00000090496	15	34150281	34162065	67.69	65	16	2	1e-23	90.5
99990_145	1	36.8	cd22_molecule	ENSDARP00000057094	15	36799546	36828256	70.91	55	15	1	1e-13	58.5
55086_181	1	37.3	small_heat_shock	ENSDARP00000079957	15	36257981	36260439	89.8	98	10	0	7e-51	181
86513_113	1	38	robo1_protein	ENSDARP00000038219	15	37504918	37792411	95.59	68	3	0	1e-24	95.5
57006_464	1	38.5	ef-hand_domain-containing_protein_1	ENSDARP00000063778	15	38825237	38849365	94.87	78	4	0	2e-23	90.5
53879_773	1	39.8	solute_carrier_family_member_36a	ENSDARP00000045613	15	40296237	40320473	94.74	38	2	0	2e-19	78.6
52499_531	1	40	cathepsin_c	ENSDARP00000012986	15	42362040	42383557	89.26	326	35	0	8e-173	588
119596_54	1	40	nlr_pyrin_domain_containing_3	ENSDARP00000107555	19	3269606	3292113	64.15	53	19	0	1e-17	71.6
14322_36	1	40	secretogranin_ii_precursor	ENSDARP00000003629	15	41873434	41875056	74.65	71	15	2	2e-15	63.9
87873_190	1	40.2	actinin_alpha_4	ENSDARP00000090990	13	36722691	36793090	84.85	627	95	0	0	1088
82583_1201	1	40.2	dehydrogenase_reductase_sdr_family_member_12	ENSDARP00000023671	15	41987581	42013228	96.09	281	11	0	5e-160	546
57379_167	1	40.2	capn1_protein	ENSDARP00000104720	15	42180514	42237315	86.92	130	17	0	2e-66	234
13451_99	1	44.1	---NA---	ENSDARP00000111339	15	45977034	46012159	80.56	36	3	1	3e-13	56.6
54941_462	1	50.3	transmembrane_7_superfamily_member_2	ENSDARP00000099284	15	46763354	46770892	89.63	164	17	0	3e-94	327
53935_397	2	5.5	peroxisomal_-trans-enoyl-_isomerase	ENSDARP00000105469	24	3106476	3123652	89.95	189	19	0	2e-101	351
91451_29	2	7.1	zic_family_member_1	ENSDARP00000022722	24	5051066	5053485	97.96	49	1	0	4e-29	108
57794_126	2	7.4	abl-interactor_1	ENSDARP00000116601	24	6018848	6096165	97.5	120	3	0	9e-65	228
132513_838	2	7.6	amyloid_beta_precursor_protein-_family_member_1_interacting_protein	ENSDARP00000013124	24	6124680	6149926	91.84	196	16	0	3e-102	354
25412_90	2	7.6	prp4_pre-mrna_processing_factor_4_homolog_b	ENSDARP00000097088	24	11245799	11278199	89.47	57	6	0	2e-14	61.6
4114_161	2	8.2	muted_protein	ENSDARP00000075956	24	8105504	8109498	91.67	132	11	0	3e-72	251
57261_128	2	8.2	development_and_differentiation_enhancing_factor_1	ENSDARP00000122781	24	10679517	10691818	92.94	85	6	0	3e-46	166
55873_52	2	8.2	transmembrane_protein_14c	ENSDARP00000100331	24	8536095	8541428	93.81	97	6	0	2e-42	152
67304_183	2	8.2	chromatin_modifying_protein_4c	ENSDARP00000014221	24	10842340	10848630	85	100	13	1	8e-21	81.3
20958_63	2	8.2	transmembrane_protein_108	ENSDARP00000110325	24	9544742	9673936	68.42	57	18	0	9e-20	77.8
132357_2859	2	9.5	phosphoenolpyruvate_carboxykinase	ENSDARP00000005448	24	12824152	12843055	95.75	636	27	0	0	1274
132816_177	2	9.9	transcription_elongation_factor_b_polypeptide_1	ENSDARP00000117248	24	12887567	12892979	98.21	112	2	0	1e-64	226
55356_151	2	14.3	translocating_chain-associating_membrane_protein_1	ENSDARP00000022511	24	14118964	14138957	89.91	109	11	0	1e-40	147
70175_211	2	18.4	b_lymphoma_mo-mlv_insertion_region_1b	ENSDARP00000114193	24	17811984	17812772	100	72	0	0	2e-44	157
110207_1173	2	18.8	protein_disulfide_isomerase_family_member_4	ENSDARP00000018458	24	17883787	17890563	95.93	442	18	0	0	869
56362_263	2	23.5	solute_carrier_family_member_13	ENSDARP00000076638	24	20616683	20625209	87.44	223	28	0	1e-115	398
53261_265	2	24.1	natural_killer-tumor_recognition_sequence	ENSDARP00000106806	24	21252117	21265225	65.65	361	100	4	3e-97	340
7468_81	2	24.5	nktr_protein	ENSDARP00000076549	24	21255913	21266898	91.53	59	5	0	2e-18	73.6
54980_457	2	24.9	growth_and_transformation-dependent_protein	ENSDARP00000123357	24	21535654	21543118	78.34	157	33	1	5e-71	248
114133_264	2	26.6	---NA---	ENSDARP00000042494	24	22581877	22586792	100	29	0	0	7e-15	60.8
54621_1200	2	26.8	natural_killer-tumor_recognition_sequence	ENSDARP00000106806	24	21252117	21265225	73.83	149	37	1	2e-59	214
53330_656	2	31.5	homogentisate_-dioxygenase	ENSDARP00000074936	24	24567435	24578994	96.55	232	8	0	3e-143	490
54401_246	2	31.5	homogentisate_-dioxygenase	ENSDARP00000105043	24	24567496	24578861	94.64	112	6	0	2e-65	231
1192_24	2	31.5	homogentisate_-dioxygenase	ENSDARP00000105043	24	24567496	24578861	96.12	103	4	0	6e-60	211
54519_627	2	31.5	eukaryotic_translation_initiation_factor_y-linked	ENSDARP00000075117	24	24772175	24776481	100	99	0	0	6e-58	204
63328_311	2	35.1	zinc_mynd_domain_containing_11	ENSDARP00000096546	24	28094997	28126592	98.32	119	2	0	1e-67	238
53843_88	2	35.7	amylo-_-_4-alpha-glucanotransferase	ENSDARP00000016922	24	30562547	30600927	89.3	271	29	0	2e-152	522
135721_21	2	35.7	arylacetamide_deacetylase-like_1	ENSDARP00000083784	24	27766002	27772951	80.65	62	12	0	5e-30	111
88273_1233	2	42.1	cubilin_(intrinsic_factor-cobalamin_receptor)	ENSDARP00000054471	1	19514406	19607327	29.76	625	352	16	7e-81	285
82839_83	2	42.1	cubilin_(intrinsic_factor-cobalamin_receptor)	ENSDARP00000106984	24	33276866	33280515	85.11	141	21	0	5e-76	265
52587_1030	2	42.1	ras_suppressor_protein_partial	ENSDARP00000054471	1	19514406	19607327	27.93	537	291	12	5e-58	209
54523_554	2	42.9	eukaryotic_translation_initiation_factor_1b	ENSDARP00000048967	24	33723346	33728017	97.35	113	3	0	1e-55	196
133367_244	2	43.9	protein-l-isoaspartate_(d-aspartate)_o-methyltransferase_domain_containing_1	ENSDARP00000069627	24	36678421	36712900	96.91	97	3	0	1e-55	197
60161_264	2	43.9	cytoskeletal_calmodulin_and_titin-interacting	ENSDARP00000108867	24	37526786	37527793	70.07	137	35	2	7e-46	165
59656_286	2	43.9	nuclear_receptor_binding_protein	ENSDARP00000109018	24	34460091	34509899	93.65	63	4	0	1e-32	122
68771_114	2	43.9	hypothetical_loc792613	ENSDARP00000101660	24	34513390	34518649	79.03	62	13	0	9e-27	100
28429_31	2	43.9	nuclear_receptor_binding_protein	ENSDARP00000109018	24	34460091	34509899	92.86	42	3	0	4e-24	91.7
3890_45	2	43.9	zgc:110069_protein	ENSDARP00000073739	24	34971180	35018379	83.33	54	6	1	4e-24	91.7
56012_168	2	45	cytoskeletal_calmodulin_and_titin-interacting	ENSDARP00000032021	24	37487381	37511631	94.33	194	11	0	2e-109	377
54742_280	2	45.3	microtubule-associated_rp_eb_member_2	ENSDARP00000114551	24	37178180	37196072	99.32	146	1	0	1e-86	301
57573_151	2	45.3	myosin_light_chain_kinase	ENSDARP00000097960	3	31799300	31836270	76	75	18	0	5e-33	122
99153_27	2	45.3	coenzyme_a_synthase	ENSDARP00000062735	24	37772672	37798084	92.11	38	3	0	9e-19	73.9
11456_57	2	45.3	coenzyme_a_synthase	ENSDARP00000062735	24	37772672	37798084	83.78	37	6	0	2e-17	69.7
110524_527	2	47.1	component_of_oligomeric_golgi_complex_7	ENSDARP00000081872	24	38708164	38735511	93.45	168	11	0	6e-91	316
53248_717	2	47.1	sumo-conjugating_enzyme_ubc9-b	ENSDARP00000052745	3	45403211	45411621	100	62	0	0	1e-34	128
118301_61	2	47.4	novel_pentaxin_family_domain_containing_protein	ENSDARP00000096439	24	39576237	39582275	86.54	52	7	0	2e-27	102
58112_86	2	48	unnamed_protein_product_[Tetraodon_nigroviridis]	ENSDARP00000100383	24	40851263	40959405	81.16	138	25	1	1e-60	217
16321_60	2	48	integrin_alpha_fg-gap_repeat_containing_3	ENSDARP00000118151	24	41193420	41210377	82.93	41	7	0	8e-19	73.9
87901_951	2	48.4	myosin_binding_protein_fast_type	ENSDARP00000115895	24	39800004	39842799	92.17	447	35	0	0	857
111457_270	2	48.4	amiloride_binding_protein_1	ENSDARP00000081856	24	41574249	41582405	81.65	109	20	0	4e-53	190
68364_31	2	48.4	amiloride_binding_protein_1	ENSDARP00000081856	24	41574249	41582405	88.64	44	5	0	4e-20	79
83153_20	2	48.4	---NA---	ENSDARP00000045272	24	41215070	41227089	100	22	0	0	6e-11	48.9
111541_163	2	49.1	amiloride_binding_protein_1	ENSDARP00000081856	24	41574249	41582405	92.68	123	9	0	3e-71	250
110488_38	2	49.9	amiloride_binding_protein_1	ENSDARP00000081856	24	41574249	41582405	94.97	159	8	0	7e-95	330
120510_163	2	53.5	ras_homolog_enriched_in_brain	ENSDARP00000107964	24	43036470	43039106	98.61	72	1	0	4e-40	143
53037_547	2	55	vesicle-associated_membrane_protein-associated_protein_a	ENSDARP00000088945	2	59246438	59296669	73.46	211	56	0	2e-94	327
55460_182	3	0	olfactomedin_4	ENSDARP00000109547	17	53118090	53124053	80.33	122	24	0	5e-58	206
53438_364	3	2.3	glutaminyl-peptide_cyclotransferase	ENSDARP00000108267	17	42668649	42698188	88.04	301	36	0	3e-163	556
63437_527	3	3	chromosome_14_open_reading_frame_129	ENSDARP00000055540	17	43057958	43063846	93.98	133	8	0	6e-74	257
64481_132	3	3	---NA---	ENSDARP00000004555	17	52351672	52419433	100	31	0	0	5e-15	64.3
55371_169	3	4.5	2-aminoethanethiol_dioxygenase	ENSDARP00000070101	17	43704727	43706532	87.23	94	12	0	1e-52	187
62479_384	3	4.5	kinectin_1	ENSDARP00000005691	17	43973100	44048587	81.89	127	23	0	1e-17	73.6
78976_93	3	4.5	---NA---	ENSDARP00000118621	17	43910320	43916666	83.33	42	7	0	1e-13	55.5
88765_484	3	4.7	alpha-amylase_1	ENSDARP00000042680	17	43914998	43933551	78.75	80	17	0	6e-37	136
1628_51	3	6.2	mosc_domain-containing_protein_mitochondrial_precursor	ENSDARP00000094269	17	45640124	45650258	83.78	74	12	0	1e-37	137
111073_199	3	7.5	ubiquitin_protein_ligase_e3_component_n-recognin_1	ENSDARP00000079658	17	39957939	40005363	91.6	119	10	0	6e-64	226
114614_81	3	7.5	zinc_finger_protein_106	ENSDARP00000102565	17	45518535	45537669	95.83	72	3	0	7e-38	139
37704_21	3	7.5	ubiquitin_protein_ligase_e3_component_n-recognin_1	ENSDARP00000098009	13	2953085	2971362	61.76	34	13	0	2e-12	52.8
52680_539	3	7.8	glutamyl-prolyl-trna_synthetase	ENSDARP00000070224	17	39865235	39907511	88.32	1549	166	6	0	2483
52730_804	3	9.1	c14orf159_protein	ENSDARP00000062066	17	38908138	38937299	89.11	551	60	0	0	936
53829_287	3	9.1	af262336_1_beta-spectrin	ENSDARP00000040626	17	38740989	38766511	93.13	262	18	0	3e-133	459
110151_674	3	17.9	cathepsin_b	ENSDARP00000071885	17	32828691	32836041	90.58	329	31	0	0	662
757_497	3	18.3	coiled-coil_domain_containing_28a	ENSDARP00000113435	17	33617978	33621778	91.14	158	12	1	2e-74	259
60283_229	3	18.3	14-3-3_protein_beta_alpha	ENSDARP00000022550	17	32706145	32731407	98.68	76	1	0	1e-42	154
67122_80	3	18.7	dead_h_(asp-glu-ala-asp_his)_box_polypeptide_32_isoform_3	ENSDARP00000098355	17	32549069	32565344	91.49	47	4	0	1e-26	100
121265_62	3	19.5	NoName	ENSDARP00000027022	17	31670964	31678376	79.41	34	7	0	5e-15	60.8
135902_120	3	20.6	apolipoprotein_b	ENSDARP00000062792	17	30763199	30786868	83.33	78	13	0	9e-37	137
88734_180	3	23.2	hect_domain_containing_1	ENSDARP00000070818	17	28729242	28760393	95.6	182	6	2	2e-62	223
25827_92	3	23.2	connector_enhancer_of_kinase_suppressor_of_ras_1	ENSDARP00000050017	17	26832221	26890227	92.39	92	7	0	3e-47	170
132606_277	3	23.9	amine_oxidase_(flavin_containing)_domain_2	ENSDARP00000080193	17	28143502	28161099	100	38	0	0	1e-19	79.3
21479_48	3	24.5	ribosomal_protein_s6_polypeptide_1	ENSDARP00000104901	17	26905982	27013235	100	42	0	0	2e-24	93.2
132722_274	3	25.2	wu:fc76b04_protein	ENSDARP00000007794	17	26596031	26643044	84.62	52	8	0	6e-23	90.9
58468_208	3	25.9	wu:fc76b04_protein	ENSDARP00000007794	17	26596031	26643044	78.85	156	27	3	5e-65	230
52671_766	3	27.4	poly_binding_cytoplasmic_4_(inducible_form)	ENSDARP00000076763	17	25098084	25116603	99	400	4	0	0	769
134389_297	3	27.4	lymphocyte-specific_protein_tyrosine_kinase	ENSDARP00000076792	17	25134680	25168218	84.25	146	22	1	2e-70	247
33951_132	3	27.4	mitochondrial_isoleucine_trna_synthetase	ENSDARP00000064802	17	25431817	25453247	93.48	46	3	0	3e-25	96.3
58097_370	3	28	wd_repeat_domain_43	ENSDARP00000124457	17	24649784	24663840	88.48	243	28	0	2e-117	404
14091_123	3	28	wd_repeat_domain_43	ENSDARP00000124457	17	24649784	24663840	91.38	174	15	0	4e-91	317
132664_380	3	28.4	atpase_mitochondrial_precursor	ENSDARP00000064737	17	24441412	24442881	86.92	107	14	0	1e-37	136
53763_80	3	29	sphingomyelin_synthase_1	ENSDARP00000031713	17	23559916	23594894	86.94	268	35	0	3e-144	493
24705_22	3	29	phosphatase_and_tensin_homolog_a	ENSDARP00000095505	17	23481292	23503892	100	67	0	0	6e-42	151
89585_200	3	29	cardiac_ankyrin_repeat_protein	ENSDARP00000098001	17	23292799	23299763	86.84	76	10	0	4e-38	138
56137_314	3	29.1	protein_phosphatase_regulatory_subunit_3c	ENSDARP00000108067	17	23141204	23144005	84.62	117	18	0	7e-49	175
123005_45	3	29.7	baculoviral_iap_repeat-containing_6	ENSDARP00000102911	17	22417559	22570865	100	83	0	0	2e-44	162
105152_171	3	30.6	glycogen_brain	ENSDARP00000104539	17	20956655	20981895	98	50	1	0	6e-27	102
90102_37	3	31.1	cdc2_kinase	ENSDARP00000109027	17	20753844	20759613	97.3	74	2	0	4e-42	152
53353_615	3	32.8	regulator_of_g-protein_signaling_7	ENSDARP00000044992	17	19456632	19557007	98.67	150	2	0	6e-82	286
88953_106	3	32.8	regulator_of_g-protein_signalling_7	ENSDARP00000044992	17	19456632	19557007	100	50	0	0	7e-28	104
127017_54	3	34	galactocerebrosidase_precursor	ENSDARP00000018263	17	18719790	18728268	73.53	34	9	0	5e-13	55.1
76849_58	3	35.7	iodothyronine_deiodinase_type_ii	ENSDARP00000120358	17	16714656	16717991	94.21	121	7	0	4e-66	233
52924_1052	3	36	zinc_finger_protein_395	ENSDARP00000078821	17	15931678	15949619	87.82	197	23	1	1e-99	345
56293_482	3	36.3	ero1-like_precursor	ENSDARP00000117586	17	14859458	14870878	92.97	441	27	1	0	835
53412_524	3	37.1	protein_c14orf166	ENSDARP00000003814	17	14625514	14635970	94.68	188	10	0	8e-96	331
88001_412	3	37.4	pnn_protein	ENSDARP00000011002	17	12962890	12973529	94.63	149	8	0	8e-73	257
133322_187	3	37.4	ral_gtpase_activating_alpha_subunit_1	ENSDARP00000101097	17	12631115	12785554	82.35	34	6	0	9e-13	57.8
54639_82	3	39	proteasome_subunit_alpha_type-3	ENSDARP00000108560	17	11285124	11303227	98.62	218	3	0	8e-127	434
54581_421	3	39.3	e2f-associated_phosphoprotein	ENSDARP00000018505	17	9816402	9827362	82.88	257	41	2	1e-104	361
58950_308	3	39.3	chromosome_14_open_reading_frame_147	ENSDARP00000095888	17	9809280	9815112	97.06	68	2	0	3e-39	140
7732_29	3	39.3	---NA---	ENSDARP00000006783	17	9871855	9890018	100	24	0	0	2e-11	48.5
132653_73	3	40.3	zinc_ran-binding_domain_containing_1	ENSDARP00000086546	17	8796927	8821785	98.7	154	2	0	1e-91	318
83725_220	3	41.6	spectrin_repeat_nuclear_envelope_1	ENSDARP00000124184	17	7684975	8013428	95.96	99	4	0	7e-46	169
62137_89	3	42	d-aspartate_oxidase	ENSDARP00000103467	17	6849436	6857216	78.66	164	35	0	1e-80	281
83041_248	3	43.2	n-ethylmaleimide-sensitive_factor_attachment_beta	ENSDARP00000106892	20	45839048	45863640	90.48	147	14	0	2e-73	256
83473_99	3	44	capn1_protein	ENSDARP00000023307	17	2900956	2939580	84.21	76	12	0	4e-40	146
54668_73	3	52.7	heavy_polypeptide_1	ENSDARP00000029477	17	173575	244908	94.07	354	21	0	0	674
53476_683	3	52.7	kelch_domain_containing_2	ENSDARP00000107062	17	9381	10209	46.59	88	44	2	2e-19	77
67380_59	4	0.9	frizzled_homolog_6	ENSDARP00000108212	16	57989199	57990261	80	55	11	0	2e-27	100
53001_1154	4	1.8	small_heterodimer_partner	ENSDARP00000124074	16	58399649	58404669	77.25	255	51	2	7e-116	399
64112_70	4	1.8	transmembrane_protein_222	ENSDARP00000092176	16	58456056	58466653	92.42	66	5	0	2e-39	142
69490_137	4	1.8	beta-ala-his_dipeptidase	ENSDARP00000033632	19	21283783	21305396	62.16	37	14	0	1e-12	54.3
55929_242	4	3.8	gamma-glutamyl_cyclotransferase	ENSDARP00000124295	16	57306408	57315422	80	50	10	0	1e-21	84
110560_481	4	6.5	glutamate_n-methyl_d-aspartate-associated_protein_1	ENSDARP00000069140	16	57020284	57047041	74.83	298	65	3	4e-130	446
114099_74	4	6.5	antizyme_inhibitor_1	ENSDARP00000117128	16	56311758	56336950	90.12	81	8	0	2e-41	150
136977_61	4	6.5	ubiquitin_protein_ligase_e3_component_n-recognin_5	ENSDARP00000033510	16	56147792	56252546	97.47	79	2	0	6e-25	97.8
78191_50	4	6.5	bromodomain_containing_9	ENSDARP00000023970	16	56452412	56493086	90.91	44	4	0	3e-23	89
53524_242	4	8.9	e3_ubiquitin_protein_hect_domain_1	ENSDARP00000033510	16	56147792	56252546	100	133	0	0	9e-65	231
56605_1072	4	12.5	eukaryotic_translation_initiation_factor_3_subunit_3	ENSDARP00000044633	16	51486522	51604755	94.93	335	17	0	7e-154	525
134835_49	4	12.5	PREDICTED:_similar_to_LGN-like_[Danio_rerio]	ENSDARP00000108712	16	51935066	51947619	97.3	37	1	0	2e-19	76.6
87963_292	4	13.4	wu:fj80h11_protein	ENSDARP00000033960	16	50574342	50592448	79.1	201	38	1	5e-99	343
55342_154	4	14	septin_7	ENSDARP00000125107	16	50601704	50618974	98.04	102	2	0	1e-40	147
57861_106	4	14	membrane-spanning_4-domains_subfamily_a_member_8a	ENSDARP00000110838	16	49583051	49585865	67.21	61	20	0	5e-23	89
88214_265	4	14	transmembrane_protein_176b	ENSDARP00000110838	16	49583051	49585865	75.47	53	13	0	2e-16	66.6
53111_347	4	15.7	wu:fb25h12_protein	ENSDARP00000086811	19	7931592	8021211	83.33	216	34	1	2e-110	382
56740_101	4	15.7	proteasome_subunit_alpha_type-2	ENSDARP00000058679	16	46261526	46269856	100	92	0	0	2e-53	189
57054_162	4	15.7	claudin_12	ENSDARP00000107002	16	46070675	46075387	89	100	11	0	1e-47	171
59707_1007	4	16.1	fbp32_precursor	ENSDARP00000058698	16	45235381	45241044	82.99	294	50	0	2e-143	490
92345_38	4	16.1	fbp32ii_precursor	ENSDARP00000058698	16	45235381	45241044	77.19	57	13	0	1e-25	96.3
60210_244	4	16.6	calcium-transporting_atpase_2c1	ENSDARP00000078963	16	44355105	44436561	96	125	5	0	4e-59	210
57919_444	4	16.6	apoptosis-associated_speck-like_protein_containing_a_card	ENSDARP00000059711	16	44753495	44759874	50.58	172	81	1	4e-35	129
112386_62	4	16.6	hemochromatosis_type_2	ENSDARP00000045599	16	45721851	45732680	85.96	57	8	0	3e-18	72.4
87943_212	4	18.1	transforming_growth_beta_receptor_ii	ENSDARP00000039831	16	42171681	42237350	84	250	35	1	4e-100	347
52765_746	4	19.7	purine_nucleoside_phosphorylase	ENSDARP00000041992	16	38213557	38240266	95.07	304	15	0	2e-178	607
52980_802	4	20.3	map7_domain-containing_protein_1_(proline_arginine-rich_coiled-coil_domain-containing_protein_1)_(arginine_proline-rich_coiled-coil_domain-containing_protein_1)	ENSDARP00000079358	16	39665481	39727125	86.36	220	29	1	2e-67	239
64893_122	4	20.5	aldhehyde_dehydrogenase_family_subfamily_a1	ENSDARP00000113407	16	38347771	38358935	90	130	13	0	5e-68	239
120557_69	4	20.5	aldehyde_dehydrogenase_5_member_a1_(succinate-semialdehyde_dehydrogenase)	ENSDARP00000102596	16	38350706	38359317	79.71	69	14	0	2e-32	119
64484_98	4	20.5	aldehyde_dehydrogenase_5_member_a1_(succinate-semialdehyde_dehydrogenase)	ENSDARP00000102596	16	38350706	38359317	98.11	53	1	0	7e-28	104
66457_29	4	20.5	succinic_semialdehyde_dehydrogenase	ENSDARP00000113407	16	38347771	38358935	88.89	45	5	0	3e-23	89.4
52737_1142	4	21.6	regulator_of_chromosome_condensation_1	ENSDARP00000054025	16	36602962	36612351	93.8	371	23	0	0	682
75522_137	4	21.6	guanine_nucleotide_binding_2	ENSDARP00000125324	16	36207401	36227346	96.39	83	3	0	6e-46	164
14234_115	4	21.6	smad_nuclear_interacting_protein	ENSDARP00000108908	16	36347123	36353532	76.74	43	10	0	6e-18	70.9
65705_358	4	22.3	dopey1_protein	ENSDARP00000008633	16	35376517	35408822	99.21	126	1	0	1e-65	233
58616_144	4	22.9	glutathione_s-transferase_kappa_1	ENSDARP00000035103	16	34323673	34328383	77.27	66	15	0	2e-31	116
132784_320	4	22.9	sfrs18_protein	ENSDARP00000111025	16	34978828	34986252	92.73	110	7	1	5e-29	111
87882_72	4	23.2	protein_tyrosine_non-receptor_type_6	ENSDARP00000046950	23	24205304	24282739	59	578	213	8	0	641
60442_178	4	23.2	thyroglobulin	ENSDARP00000018938	16	33834935	33902920	87.39	119	15	0	5e-63	224
21600_25	4	23.2	isoform_cra_a	ENSDARP00000110080	16	34182219	34192603	67.79	149	45	2	2e-58	208
100817_120	4	24	solute_carrier_family_member_4	ENSDARP00000080196	16	33211929	33236091	80.49	41	8	0	2e-17	70.5
54618_105	4	25	s100_calcium_binding_protein_a1	ENSDARP00000008351	16	31646070	31646442	96.88	96	3	0	1e-51	182
104624_91	4	25.7	cathepsin_s_precursor	ENSDARP00000099159	16	31769424	31773725	58.7	46	18	1	1e-12	53.1
54925_73	4	26.5	mgc108044_protein	ENSDARP00000072772	16	29965247	29977398	90.48	252	22	1	9e-117	402
60766_289	4	26.5	tpr_repeat-containing_protein_ydr161w	ENSDARP00000122373	16	30340603	30496527	85.96	114	16	0	2e-59	210
26149_86	4	26.8	novel_protein	ENSDARP00000099694	16	28931295	28968380	100	45	0	0	3e-25	97.1
54617_963	4	29.3	f-box_protein_32	ENSDARP00000058937	16	27498594	27511914	95.48	221	10	0	3e-130	447
57619_378	4	29.3	dead_(asp-glu-ala-asp)_box_polypeptide_6	ENSDARP00000102837	16	27912391	27937215	93.98	83	5	0	5e-44	160
54072_367	4	29.3	der1-like_domain_member_1	ENSDARP00000106227	16	27883721	27903125	91.67	84	3	1	9e-36	132
86416_113	4	29.3	family_with_sequence_similarity_member_a1	ENSDARP00000002079	16	27832620	27837190	80.3	66	13	0	1e-35	130
81911_87	4	29.3	mitochondrial_ribosomal_protein_l17	ENSDARP00000098731	16	28261333	28262383	81.25	64	12	0	1e-29	108
31836_34	4	29.3	myosin_regulatory_light_chain_interacting_protein_b	ENSDARP00000071903	16	27775274	27788019	79.41	34	7	0	1e-13	56.2
55955_284	4	29.9	myofibril-bound_serine_proteinase	ENSDARP00000058944	16	27366216	27369356	87.25	149	19	0	5e-79	275
64407_139	4	29.9	prss2_protein	ENSDARP00000058944	16	27366216	27369356	84.31	102	16	0	6e-54	191
132521_827	4	29.9	cell_adhesion_molecule_4	ENSDARP00000058959	16	26453777	26541495	98.9	91	1	0	3e-51	184
54377_409	4	29.9	fxyd_domain_containing_ion_transport_regulator_6	ENSDARP00000123211	15	13143169	13187925	57.14	49	21	0	9e-15	60.8
61621_553	4	31.2	hypothetical_loc570390	ENSDARP00000114278	16	26215223	26216421	69.61	102	31	0	2e-42	152
67496_153	4	31.2	apolipoprotein_a-iv	ENSDARP00000111399	16	26153363	26155273	61.76	68	26	0	8e-21	81.6
52627_104	4	33.7	tuftelin_1	ENSDARP00000081578	16	24543994	24565999	86.72	384	50	1	4e-180	613
88398_132	4	34.9	tubulin_beta_chain	ENSDARP00000055379	16	11935861	11944510	100	86	0	0	4e-50	180
24365_124	4	35.3	valyl-trna_synthetase	ENSDARP00000103413	16	12041286	12085104	97.03	101	3	0	5e-56	200
133665_69	4	36.2	death_effector_domain_containing_2	ENSDARP00000094778	16	12544915	12563906	75	120	30	0	8e-55	195
90057_335	4	37.5	glucose_transporter_x	ENSDARP00000008780	16	14228375	14238716	80	125	25	0	2e-43	157
73410_238	4	37.5	ras_interacting_protein_1	ENSDARP00000097515	16	14272315	14310785	95.24	63	3	0	2e-34	128
56891_293	4	37.5	leukocyte_receptor_cluster_member_8	ENSDARP00000101993	16	14006534	14016160	98.21	56	1	0	4e-30	114
122730_301	4	37.5	leukocyte_receptor_cluster_member_8	ENSDARP00000101993	16	14006534	14016160	85.26	95	14	0	5e-25	97.1
8806_41	4	37.5	ubiquitin_specific_protease_5	ENSDARP00000124239	16	13715378	13736328	98.08	52	1	0	3e-22	86.3
56167_305	4	38.5	myocardin-like_protein	ENSDARP00000118767	16	15256485	15268166	89.13	138	15	0	1e-61	218
8527_672	4	39.9	glucocerebrosidase_precursor	ENSDARP00000098103	16	15981569	15994187	85	240	33	1	5e-108	373
111815_329	4	39.9	tweety_homolog_2	ENSDARP00000100521	16	15463406	15541287	94.29	140	8	0	4e-63	223
120619_98	4	39.9	death_associated_protein_3	ENSDARP00000104181	16	15966389	15980605	77.78	45	10	0	4e-24	91.3
88011_327	4	42.3	complement_c4	ENSDARP00000115743	16	18720425	18754319	76.77	396	90	2	2e-176	603
136093_143	4	42.3	retinoid_x_beta_b	ENSDARP00000104696	16	20494370	20528393	97.39	115	3	0	5e-66	232
52777_257	4	44.9	tax1_(human_t-cell_leukemia_virus_type_i)_binding_protein_1b	ENSDARP00000106470	16	22890367	22954573	96.1	436	17	0	0	677
133825_186	4	44.9	probable_serine_carboxypeptidase_cpvl	ENSDARP00000073441	16	22586675	22604865	92.11	76	6	0	7e-41	148
110358_408	4	46.8	c-type_natriuretic_peptide_1_precursor	ENSDARP00000107472	16	19265667	19266543	93.62	94	6	0	1e-34	127
92363_151	4	46.8	cation-dependent_mannose-6-phosphate_receptor	ENSDARP00000121745	16	19642572	19647768	73.47	49	13	0	4e-19	74.3
88052_175	4	47.3	tumor_necrosis_factor_receptor_member_1a	ENSDARP00000109962	16	19727949	19732899	60.42	144	49	2	2e-47	169
53011_2000	4	47.6	cordon-bleu_homolog	ENSDARP00000108248	16	9832691	9841164	69.38	761	171	15	0	729
113784_149	4	47.6	rar-related_orphan_receptor_paralog_b	ENSDARP00000109744	16	19977065	20150570	86.67	90	12	0	9e-45	161
87205_61	4	47.6	neurocalcin_delta	ENSDARP00000124109	16	11429132	11463104	100	39	0	0	6e-23	87
62289_80	4	51.4	nadh_dehydrogenase_1_alpha_subcomplex_subunit_3	ENSDARP00000060693	16	6973604	6977199	79.01	81	17	0	5e-40	143
73936_108	4	52	threonyl-trna_synthetase-like_2	ENSDARP00000108664	16	1211451	1215528	82.42	91	16	0	2e-43	155
96369_91	4	52	novel_nacht_domanin_containing_protein	ENSDARP00000111008	16	186025	191453	83.64	55	9	0	1e-26	101
9938_53	4	52	0	ENSDARP00000087059	16	1278202	1349481	50	60	23	2	9e-12	52
52721_799	4	52.2	plectin_isoform_1hij	ENSDARP00000003373	16	6664591	6748558	96.15	234	9	0	6e-111	386
62612_99	5	0	proteasome_subunit_beta_type-8_precursor	ENSDARP00000095608	19	7728374	7733153	75	40	10	0	6e-18	70.9
110155_863	5	9.6	na+_k+_alpha_3a_polypeptide	ENSDARP00000095720	19	6950528	7007888	97.51	241	6	0	4e-142	488
55544_297	5	9.6	na+_k+_alpha_3a_polypeptide	ENSDARP00000095720	19	6950528	7007888	99.5	200	1	0	1e-116	402
88127_442	5	9.6	solute_carrier_family_member_4	ENSDARP00000030718	19	987183	1014553	93.79	161	10	0	6e-93	323
110482_369	5	9.6	bromodomain_containing_2	ENSDARP00000109295	19	7779485	7791830	95.17	145	7	0	1e-84	295
132802_600	5	9.6	bromodomain-containing_2a	ENSDARP00000109295	19	7779485	7791830	94.7	132	7	0	7e-71	250
55251_193	5	9.6	oxysterol-binding_protein_10	ENSDARP00000112854	16	41937768	42049086	69.81	106	32	0	4e-45	164
98520_125	5	9.6	proteasome_subunit_beta_type-6_precursor	ENSDARP00000001845	19	7737759	7741992	98	50	1	0	9e-27	99.8
21145_89	5	9.6	euchromatic_histone-lysine_n-methyltransferase_2	ENSDARP00000103480	19	1018014	1054027	94.74	38	2	0	1e-21	84.3
94590_114	5	9.6	solute_carrier_family_member_4	ENSDARP00000030718	19	987183	1014553	72.34	47	13	0	8e-21	81.3
115822_64	5	10.9	rpa43_danre_ame:_full=dna-directed_rna_polymerase_i_subunit_rpa43_ame:_full=twist_neighbor_protein	ENSDARP00000032351	19	2305650	2314595	58.06	62	21	1	2e-12	53.1
132690_230	5	13	rho-class_glutathione_s-transferase	ENSDARP00000062517	19	749004	754780	81.91	94	17	0	2e-46	166
73019_113	5	13	transcription_factor-like_1	ENSDARP00000087815	19	375896	383020	90	60	6	0	1e-31	117
27579_118	5	13	kidney_predominant_protein_ncu-g1_precursor	ENSDARP00000076889	19	777293	786969	79.07	43	9	0	4e-19	74.7
111876_59	5	13	mhc_class_i_antigen	ENSDARP00000053152	1	47652531	47659103	37.5	72	42	1	6e-15	62
62229_240	5	13	novel_protein	ENSDARP00000095984	19	804556	819235	50.68	73	20	4	4e-12	54.3
58165_122	5	13.1	kiaa1949_protein	ENSDARP00000095984	19	804556	819235	72.73	110	29	1	1e-45	166
132795_209	5	13.9	ectonucleotide_pyrophosphatase_phosphodiesterase_2	ENSDARP00000047919	16	11077821	11129739	53.52	213	97	1	2e-71	253
77425_216	5	13.9	zgc:162095_protein	ENSDARP00000012748	19	642500	656417	89.42	104	11	0	4e-57	202
62930_144	5	13.9	ectonucleotide_pyrophosphatase_phosphodiesterase_2	ENSDARP00000047919	16	11077821	11129739	63.44	93	34	0	3e-35	130
9209_56	5	13.9	zgc:162095_protein	ENSDARP00000012748	19	642500	656417	93.62	47	3	0	1e-25	97.1
66953_64	5	13.9	cytochrome_family_subfamily_polypeptide_1	ENSDARP00000062550	19	577362	595879	85.11	47	7	0	1e-23	90.5
56101_578	5	14.9	loc446270_protein	ENSDARP00000076889	19	777293	786969	68.91	119	37	0	6e-48	173
61226_101	5	16.7	60s_acidic_ribosomal_protein_p1	ENSDARP00000033600	19	1975483	1978773	92.17	115	7	1	2e-35	129
53025_556	5	18	c_type_lectin_receptor_c	ENSDARP00000076487	19	6313826	6322596	64.58	319	67	3	1e-112	388
56260_191	5	19.2	triosephosphate_isomerase_isoform_cra_b	ENSDARP00000033907	19	5718421	5727516	95.28	127	6	0	4e-70	246
3526_160	5	19.2	syntaxin_1b	ENSDARP00000076389	19	5782509	5878902	100	118	0	0	2e-60	213
90104_165	5	19.9	---NA---	ENSDARP00000108633	19	4289432	4295309	86.96	23	3	0	8e-12	49.3
53234_1199	5	22	starmaker_precursor	ENSDARP00000095945	19	3700047	3730407	55	100	45	0	2e-12	57
58107_35	5	22.2	novel_protein_vertebrate_oxidation_resistance_1	ENSDARP00000086807	19	7932673	7943757	97.78	45	1	0	3e-27	102
53877_331	5	22.6	novel_protein	ENSDARP00000099035	19	8175235	8193009	83.21	262	41	2	4e-116	400
56602_491	5	22.6	apolipoprotein_a-i_binding_protein	ENSDARP00000076185	19	8030771	8035183	84.74	190	28	1	5e-95	328
137086_82	5	22.6	pre-b-cell_leukemia_transcription_factor_interacting_protein_1-like	ENSDARP00000115416	19	8172390	8189765	83.33	48	8	0	6e-15	62
54111_382	5	23.8	nadh_dehydrogenase_flavoprotein_1	ENSDARP00000052929	19	9834567	9851048	93.49	384	22	2	0	669
2276_333	5	23.8	ash1_(_or_homeotic)-like_isoform_2	ENSDARP00000052914	19	9665698	9709318	99.55	222	1	0	9e-140	481
53100_1520	5	23.8	novel_protein	ENSDARP00000115754	19	9966707	9986878	52.06	315	147	2	4e-95	332
83820_94	5	23.8	brain_specific_kinase_146	ENSDARP00000123248	19	11038020	11047676	92.86	56	4	0	1e-29	110
53449_177	5	23.8	cdc-like_kinase_2	ENSDARP00000112318	19	9772577	9791761	89.58	48	5	0	9e-22	87
86727_51	5	23.8	---NA---	ENSDARP00000103759	19	8709011	8716414	90.32	31	3	0	7e-15	60.8
101490_111	5	23.9	ash1_(_or_homeotic)-like	ENSDARP00000126279	19	9673388	9680541	86.27	51	7	0	2e-28	105
6336_133	5	24	si:dkeyp-_protein	ENSDARP00000111613	19	18823184	18852567	64.08	348	98	5	2e-97	340
55146_586	5	24.5	sodium_hydrogen_exchanger_3b	ENSDARP00000079600	19	11359996	11393404	80.21	192	33	2	8e-69	243
132574_76	5	24.5	apolipoprotein_e	ENSDARP00000110656	19	11954418	11958954	64.81	162	57	0	8e-65	228
19748_42	5	24.5	mitochondrial_import_receptor_subunit_tom40_homolog	ENSDARP00000053324	19	11453208	11463761	91.38	116	10	0	2e-55	196
79324_57	5	24.5	tbc1_domain_member_5	ENSDARP00000102241	19	20886584	20929053	98.18	55	1	0	9e-30	110
110917_644	5	26.8	tbc1_domain_member_5	ENSDARP00000122022	19	20887051	20929053	74.12	228	54	2	1e-76	269
135423_109	5	26.8	oxidoreductase_nad-binding_domain_containing_1	ENSDARP00000125618	19	20757241	20776181	90.91	77	7	0	7e-43	154
132404_775	5	27.8	kelch_repeat_and_btb_domain_containing_1	ENSDARP00000070382	19	45322060	45340416	92.31	416	31	1	0	763
53875_96	5	27.8	catenin_beta-1	ENSDARP00000076115	19	49721962	49734841	96.62	237	8	0	2e-133	458
60093_462	5	27.8	neurochondrin_isoform_1	ENSDARP00000103923	19	50201989	50216041	55.7	158	55	2	1e-37	139
59773_385	5	28.4	syndecan_2	ENSDARP00000115190	19	49095801	49182471	81.34	134	24	1	4e-47	169
111506_150	5	31	elongation_factor_1-alpha	ENSDARP00000111742	19	45288061	45303320	93.75	112	7	0	9e-63	221
9786_222	5	31	pumilio_homolog_1	ENSDARP00000010472	19	44640552	44675131	98.7	77	1	0	4e-44	159
83833_41	5	31	polycystic_kidney_disease_1-like	ENSDARP00000051722	19	44872518	44907540	83.33	60	10	0	2e-28	107
52583_856	5	31	was_protein_member_2	ENSDARP00000104195	19	45040524	45059962	95.74	47	2	0	2e-14	62.8
62087_834	5	31.5	acidic_(leucine-rich)_nuclear_phosphoprotein_32_member_e	ENSDARP00000112119	19	43849299	43861680	97.97	148	3	0	2e-81	284
21203_145	5	31.5	f-box_and_leucine-rich_repeat_protein_20	ENSDARP00000018003	19	44262953	44285742	96.67	60	2	0	2e-33	122
53218_671	5	32.1	proteasome_subunit_beta_type-4_precursor	ENSDARP00000117990	19	43977683	43983252	94.98	259	10	1	3e-146	499
57037_202	5	32.1	novel_protein	ENSDARP00000126109	19	43783834	43812116	47.33	131	54	4	4e-24	92
136227_18	5	36.5	m_protein_repeat-containing	ENSDARP00000112897	19	39058535	39068507	25.85	147	100	3	5e-11	51.2
18121_212	5	37	interleukin_enhancer_binding_factor_2	ENSDARP00000022486	19	39050549	39057468	100	76	0	0	9e-44	157
1886_343	5	38.3	loc100037090_protein	ENSDARP00000033243	19	38669388	38683108	93.26	89	6	0	8e-47	168
52991_1501	5	38.8	n-myc_downstream_regulated_gene_1	ENSDARP00000044837	19	36508327	36528197	93.72	382	24	0	0	719
62481_77	5	38.8	proteasome_subunit_alpha_type-2	ENSDARP00000058679	16	46261526	46269856	98.78	82	1	0	3e-47	169
110529_603	5	41.4	novel_protein_vertebrate_scinderin	ENSDARP00000046608	19	32593073	32618294	84.58	240	37	0	2e-123	424
120328_77	5	42.2	tumor_protein_d52	ENSDARP00000082773	19	33149792	33183910	75.44	57	14	0	4e-25	95.1
53597_765	5	43.1	retinoblastoma_binding_protein_4	ENSDARP00000048143	19	32245231	32252815	99.68	308	1	0	0	642
53540_630	5	43.4	protein_phosphatase_regulatory_subunit_10	ENSDARP00000028244	19	31657566	31667433	94.96	337	17	0	3e-147	504
89769_175	5	43.4	karyopherin_alpha_6	ENSDARP00000066122	19	31107695	31132941	98.51	67	1	0	2e-36	133
53007_209	5	43.4	novel_protein	ENSDARP00000047460	19	32113243	32129452	97.44	39	1	0	1e-19	79
33543_172	5	43.4	novel_protein_vertebrate_atp-binding_sub-family_f_member_1	ENSDARP00000068195	19	31687876	31693009	91.49	47	3	1	7e-13	54.7
12598_85	5	45.6	sry-box_containing_gene_4a	ENSDARP00000002932	19	29272129	29275079	91.38	58	5	0	2e-29	109
117305_108	5	45.6	sry-box_containing_gene_4a	ENSDARP00000002932	19	29272129	29275079	82.5	40	5	1	7e-16	65.9
100391_74	5	46.4	sac1_(suppressor_of_actin_mutations_homolog)-like_(_cerevisiae)	ENSDARP00000083973	19	27453022	27492429	91.67	36	3	0	3e-18	72.4
115823_202	5	47.9	hla-b_associated_transcript_1	ENSDARP00000052354	19	27825513	27843347	100	82	0	0	2e-45	163
54724_661	5	52.3	---NA---	ENSDARP00000123102	19	24383952	24400408	100	33	0	0	7e-17	69.3
53685_730	5	54	poly_(adp-ribose)_polymerase_member_14	ENSDARP00000108181	19	12578647	12589327	78.81	269	56	1	4e-124	427
111923_92	5	54.9	proteasome_(_macropain)_assembly_chaperone_2	ENSDARP00000052239	19	12972195	12982247	91.4	93	8	0	2e-48	173
15405_33	5	57.6	at_rich_interactive_domain_1a_(swi1_like)	ENSDARP00000118392	19	30798757	30881679	100	57	0	0	1e-34	129
111449_139	5	60.1	nucleoside_diphosphate_kinase_b	ENSDARP00000099319	19	49852382	49855309	92.42	66	5	0	1e-36	133
124779_149	5	60.7	mhc_class_i_antigen	ENSDARP00000121869	3	1089878	1093198	78.95	57	12	0	2e-25	95.9
52522_550	6	10.4	chaperonin_containing_subunit_6a_(zeta_1)	ENSDARP00000016831	21	40509533	40528854	96.48	455	16	0	0	767
110257_332	6	11.6	solute_carrier_family_22_member_6-a	ENSDARP00000044598	21	42642622	42654610	76.84	177	40	1	2e-79	278
59828_201	6	11.6	ik_cytokine	ENSDARP00000009186	21	42562491	42585540	100	113	0	0	2e-45	164
88012_450	6	12.5	---NA---	ENSDARP00000104703	21	43889300	43895228	96.67	30	1	0	3e-15	65.5
66568_153	6	13	rap_guanine_nucleotide_exchange_factor_6	ENSDARP00000063713	21	43769754	43800000	93.62	47	2	1	3e-11	50.4
113974_69	6	13.3	Cyclin-I_[Salmo_salar]	ENSDARP00000050532	21	41785656	41803900	63.16	38	10	1	2e-11	50.4
72593_98	6	13.9	calcium_calmodulin-dependent_kinase_ii_alpha_protein	ENSDARP00000126124	21	42466828	42500391	100	40	0	0	1e-22	85.9
62473_1091	6	14.2	membrane_palmitoylated_1	ENSDARP00000090307	21	35344698	35405065	93.65	394	25	0	0	722
132773_449	6	15	transcription_elongation_regulator_1	ENSDARP00000112492	21	40245253	40251340	94.89	137	7	0	3e-76	265
59750_99	6	15.3	clathrin_interactor_1	ENSDARP00000111775	21	32470757	32515785	78.79	132	19	1	9e-57	202
53820_856	6	16.5	progesterone_receptor_membrane_component_1	ENSDARP00000070803	21	36762307	36766175	94.58	166	9	0	6e-89	308
61833_308	6	16.5	kruppel-like_factor_5	ENSDARP00000125727	21	37092133	37117080	91.94	124	10	0	4e-68	239
87904_585	6	16.5	complement_factor_b	ENSDARP00000072059	21	26810678	26825791	64.14	145	50	2	2e-52	189
53431_179	6	16.7	sb:cb1022_protein	ENSDARP00000099389	21	31243981	31254333	79.34	271	47	3	2e-111	385
6341_129	6	19.4	solute_carrier_family_7_(cationic_amino_acid_y+_system)_member_3	ENSDARP00000043726	21	29246063	29281472	97.39	115	3	0	5e-63	223
111884_413	6	19.9	nucleolar_protein_family_member_2	ENSDARP00000091811	21	29145848	29152836	82.35	34	6	0	8e-17	67.8
87854_862	6	20.3	t-cell_immunoglobulin_and_mucin_domain-containing_protein_4_precursor	ENSDARP00000113226	21	28496970	28504565	68.15	292	89	3	1e-86	301
110133_685	6	21.6	muscle_glycogen_phosphorylase	ENSDARP00000072337	21	27839446	27866633	96.5	514	18	0	0	1013
52649_1403	6	23.1	organic_anion_transporter	ENSDARP00000072353	21	27873057	27888716	90.4	531	51	0	0	925
53169_22	6	23.1	squamous_cell_carcinoma_antigen_recognized_by_t_cells	ENSDARP00000002453	21	26697146	26719165	80.81	172	32	1	3e-54	194
88835_164	6	24	complement_factor_b	ENSDARP00000098086	21	26810704	26825791	68.27	104	33	0	1e-43	158
88058_17	6	25	actinin_alpha_3a	ENSDARP00000005224	21	26777287	26799372	97.79	136	3	0	1e-76	270
58746_62	6	25	bcl2-antagonist_of_cell_death	ENSDARP00000110213	21	26583884	26584502	76.67	120	17	4	2e-47	169
54138_139	6	26.2	suppressor_of_ty_6_homolog_(_cerevisiae)	ENSDARP00000013353	21	25422434	25452034	94.53	439	23	1	0	663
53378_334	6	26.2	multiple_ankyrin_repeats_single_kh_domain_protein	ENSDARP00000101033	21	25801504	25876539	91.37	394	30	1	4e-157	539
57941_275	6	26.2	loc779081_protein	ENSDARP00000101033	21	25801504	25876539	100	87	0	0	9e-33	124
132418_668	6	27.3	egf-containing_fibulin-like_extracellular_matrix_protein_2_precursor	ENSDARP00000067558	21	24833649	24845616	85.85	205	27	1	3e-116	400
92922_22	6	27.3	claudin_g	ENSDARP00000013958	21	25145795	25146897	87.8	41	5	0	9e-22	82.8
92857_90	6	27.7	nuclear_factor_related_to_kappab_binding_protein	ENSDARP00000108129	21	24525043	24549235	95.12	41	2	0	2e-19	77
52736_524	6	28.8	sterol-c5-desaturase_(fungal_delta-5-desaturase)_homolog_(_cerevisae)	ENSDARP00000105827	21	23806973	23812202	93.88	278	17	0	2e-160	546
57366_288	6	30.7	ubiquitin_specific_protease_25	ENSDARP00000123445	21	22165897	22225823	86.45	155	20	1	6e-73	256
54114_493	6	31.7	zw10_protein	ENSDARP00000020574	21	22151296	22161588	92.41	474	35	1	0	848
82625_851	6	31.7	complement_component_q_gamma_polypeptide	ENSDARP00000104915	21	21832806	21835363	67.21	244	80	0	2e-58	207
1857_222	6	31.7	baculoviral_iap_repeat-containing_2	ENSDARP00000065554	21	21960299	21966079	87.62	105	12	1	2e-53	191
112649_88	6	33.5	sialidase	ENSDARP00000125746	21	20764182	20765510	81.03	58	10	1	2e-25	95.9
7705_376	6	33.8	elmo_ced-12_domain_containing_1	ENSDARP00000117309	21	21054437	21067007	98.06	155	3	0	6e-91	315
7168_296	6	33.8	inositol_-trisphosphate_3-kinase_c	ENSDARP00000119462	21	20107034	20126870	93.75	144	9	0	3e-82	286
57323_385	6	33.8	transforming_growth_factor-beta	ENSDARP00000122056	21	20508236	20517022	69.47	190	55	2	5e-68	239
117883_465	6	34.1	PREDICTED:_hypothetical_protein_[Danio_rerio]	ENSDARP00000123372	21	20172243	20175255	87.88	99	12	0	2e-49	175
60784_375	6	34.1	loc494865_protein	ENSDARP00000119462	21	20107034	20126870	90.54	74	7	0	6e-40	145
81867_45	6	34.7	ring_finger_protein_180	ENSDARP00000074153	21	19767897	19773533	65.52	58	17	2	4e-16	65.5
133874_74	6	36.1	protein_phosphatase_regulatory_subunit_3b	ENSDARP00000104944	21	18745228	18746813	83.45	139	23	0	2e-75	263
111094_122	6	36.1	exoribonuclease_1	ENSDARP00000065670	21	18735634	18743896	89.92	129	13	0	4e-69	242
133174_120	6	36.3	fyn-binding_protein	ENSDARP00000065673	21	18672070	18694226	63.29	207	68	3	2e-59	212
92623_139	6	36.3	alpha-methylacyl-_racemase	ENSDARP00000074560	21	18246472	18269492	97.44	78	2	0	5e-42	151
88620_356	6	38.5	1-acylglycerol-3-phosphate_o-acyltransferase_9	ENSDARP00000024703	21	18117651	18132097	92.12	165	13	0	9e-92	318
53281_695	6	40.8	gelsolin_(_finnish_type)	ENSDARP00000026895	21	16084006	16114767	95.66	438	19	0	0	835
55735_675	6	41	vacuolar_protein_sorting-associated_protein_29	ENSDARP00000092020	21	15517322	15523159	100	178	0	0	7e-106	364
55246_508	6	43.7	bromodomain_containing_3	ENSDARP00000108070	21	16887342	16892845	93.02	172	11	1	2e-70	248
54954_324	6	43.7	d-dopachrome_decarboxylase	ENSDARP00000065771	21	13912129	13914833	85.59	118	17	0	4e-59	207
14977_80	6	43.7	apical_endosomal_glycoprotein_precursor_(mam_domain-containing_protein_4)	ENSDARP00000106246	21	12997184	13005463	90.24	41	4	0	2e-21	82.4
10643_147	6	43.9	alpha_-mannosidase	ENSDARP00000099596	21	12419381	12453403	83.33	72	12	0	2e-35	130
87844_1868	6	45.4	spectrin_alpha_2	ENSDARP00000093027	21	11352584	11419552	99.15	938	8	0	0	1794
66183_195	6	46.7	zgc:162344_protein	ENSDARP00000093240	21	10460247	10498219	67.9	81	21	3	1e-24	94.7
87896_2052	6	46.9	complement_protein_component_c7-1	ENSDARP00000114284	21	19729380	19743166	83.83	835	130	2	0	1463
67578_280	6	46.9	nicotinamide_nucleotide_transhydrogenase	ENSDARP00000032730	21	18591423	18656298	97.06	136	4	0	6e-60	213
110366_611	6	46.9	glutaredoxin-1	ENSDARP00000076087	21	10200353	10206095	83.81	105	17	0	4e-51	181
132401_648	6	47.5	nedd4_protein	ENSDARP00000117300	21	9425577	9590195	97.65	213	5	0	3e-99	344
54606_449	6	47.5	alanine-glyoxylate_aminotransferase_2	ENSDARP00000109106	21	9082004	9109705	87.34	79	10	0	3e-38	141
63274_214	6	49.7	rho_gtpase_activating_protein_24	ENSDARP00000117968	21	8514390	8563671	91.36	81	7	0	3e-43	156
61301_65	6	53	60s_ribosomal_protein_l35	ENSDARP00000018594	21	5737709	5745539	99.19	123	1	0	2e-52	186
120261_368	6	53	folylpolyglutamate_synthase	ENSDARP00000065857	21	6034997	6054775	91.86	86	7	0	1e-43	158
54701_786	6	58.5	guanine_nucleotide_binding_protein_(g_protein)_beta_polypeptide_2-like_1	ENSDARP00000061000	14	6912871	6919881	97.48	317	8	0	0	654
110452_51	6	58.8	3-hydroxy-3-methylglutaryl-coenzyme_a_reductase	ENSDARP00000113031	21	2365310	2392546	85.37	164	21	1	1e-67	239
86357_156	6	58.8	3-hydroxy-3-methylglutaryl-coenzyme_a_reductase	ENSDARP00000113031	21	2365310	2392546	98.59	71	1	0	7e-39	142
24607_65	6	58.8	3-hydroxy-3-methylglutaryl-coenzyme_a_reductase	ENSDARP00000113031	21	2365310	2392546	88.57	70	8	0	1e-31	118
133829_91	6	58.8	3-hydroxy-3-methylglutaryl-coenzyme_a_reductase	ENSDARP00000113031	21	2365310	2392546	91.23	57	5	0	3e-31	116
61373_251	6	65.1	uv_excision_repair_protein_rad23_homolog_a	ENSDARP00000107646	21	574687	602359	79	381	71	2	1e-124	429
64641_114	6	65.7	transmembrane_protein_38b	ENSDARP00000037150	11	7355678	7376468	42.11	57	33	0	1e-11	50.1
61314_332	6	66.2	mannose_c_type_1-like_1	ENSDARP00000108551	21	99982	105652	78.95	114	23	1	7e-60	213
52755_1130	6	66.2	mannose_c_type_1-like_1	ENSDARP00000108551	21	99982	105652	31.8	239	125	10	1e-31	120
90545_134	6	66.5	nucleoporin_54	ENSDARP00000066691	21	249710	257624	60.44	182	65	2	6e-59	206
55058_576	6	66.5	mannose_c_type_2	ENSDARP00000102728	3	19619398	19697788	34.12	211	129	6	1e-29	114
89434_55	6	66.5	cysteine-rich_secretory_protein_lccl_domain_containing_isoform_cra_a	ENSDARP00000118990	13	242865	266946	43.86	57	31	1	3e-11	51.2
4632_353	7	0	trio_and_f-actin_binding_protein	ENSDARP00000037019	3	1940165	1953609	67.22	180	59	0	2e-67	238
118234_130	7	0	dead_(asp-glu-ala-asp)_box_polypeptide_47	ENSDARP00000104562	3	2139248	2139927	91.3	92	8	0	7e-47	167
2928_15	7	0	---NA---	ENSDARP00000100861	3	1870041	1879451	94.12	34	2	0	8e-16	63.9
53194_246	7	0.5	sterol_regulatory_element_binding_transcription_factor_2	ENSDARP00000087122	3	1880241	1904031	97.65	170	4	0	1e-89	312
63945_257	7	0.5	sterol_regulatory_element_binding_transcription_factor_2	ENSDARP00000087122	3	1880241	1904031	87.5	104	13	0	2e-53	191
60424_318	7	0.5	riken_cdna_8430419l09_gene	ENSDARP00000084079	3	1964509	1977480	71.43	147	39	3	1e-47	172
63036_296	7	0.5	loc558785_protein	ENSDARP00000100861	3	1870041	1879451	66.67	123	36	2	1e-44	161
119732_159	7	0.5	mutant_sterol_regulatory_element_binding_protein-2	ENSDARP00000087122	3	1880241	1904031	92.16	51	4	0	2e-26	101
134002_271	7	0.5	upf0466_protein_mitochondrial	ENSDARP00000124644	3	1959679	1963271	94.29	35	2	0	4e-17	67.8
96128_80	7	0.5	zgc:162198_protein	ENSDARP00000100905	3	4774863	5067635	70.45	44	12	1	1e-14	61.2
84572_250	7	3.6	exportin_6	ENSDARP00000115069	3	14689988	14724550	97.62	126	3	0	2e-69	244
88603_331	7	3.6	zgc:171445_protein	ENSDARP00000100196	3	3935425	3946866	73.38	139	36	1	3e-57	203
113977_41	7	3.6	protein_interacting_with_c_kinase_1	ENSDARP00000107411	3	4143996	4172544	100	91	0	0	6e-50	178
113366_76	7	3.6	ran_gtpase_activating_protein_1	ENSDARP00000083043	3	5068734	5096801	97.53	81	2	0	4e-38	139
88290_252	7	3.6	cold_shock_domain_containing_rna_binding	ENSDARP00000060560	12	20195548	20199677	66.67	102	33	1	5e-38	137
60429_418	7	3.6	cold_shock_domain_containing_rna_binding	ENSDARP00000089829	3	5706665	5711244	91.38	58	5	0	9e-30	111
133685_42	7	3.6	ran_gtpase_activating_protein_1	ENSDARP00000083043	3	5068734	5096801	81.25	64	12	0	1e-28	108
78642_68	7	3.6	chromobox_homolog_2_(pc_class_drosophila)	ENSDARP00000066052	3	10535521	10548180	97.73	44	1	0	5e-25	94.7
4826_120	7	3.6	thyrotrophic_embryonic_factor	ENSDARP00000111984	3	5651654	5669392	92.68	41	3	0	9e-22	83.2
2354_14	7	3.6	---NA---	ENSDARP00000046442	15	20098690	20117292	84.85	33	5	0	9e-17	68.6
87862_887	7	3.9	atp-dependent_rna_helicase_ddx39	ENSDARP00000010925	3	6136694	6161664	99.12	340	3	0	0	670
117600_259	7	3.9	hepatic_leukemia_factor	ENSDARP00000106703	3	11836048	11876055	97.06	102	3	0	4e-47	168
57930_187	7	3.9	PREDICTED:_similar_to_Y51B11A.1_[Danio_rerio]	ENSDARP00000106713	3	6571016	6598187	57.71	175	47	4	2e-45	166
99413_208	7	3.9	zinc_finger_ccch-type_containing_7a	ENSDARP00000100905	3	4774863	5067635	82.93	82	14	0	4e-41	150
110703_238	7	4.7	creb_binding_protein	ENSDARP00000086306	3	9981872	10065491	59.57	141	57	0	1e-45	167
73811_127	7	5.6	mif4g_domain_containing	ENSDARP00000008832	24	16754725	16760381	93.55	62	4	0	5e-32	117
30981_44	7	5.6	monocyte_to_macrophage_differentiation-associated	ENSDARP00000059116	3	11800527	11832149	98.04	51	1	0	1e-29	110
88612_105	7	5.6	cytochrome_p450	ENSDARP00000059181	3	12464718	12482638	74.79	119	30	0	3e-27	103
1241_11	7	5.6	28s_ribosomal_protein_mitochondrial_precursor	ENSDARP00000061664	24	16747687	16750205	89.74	39	4	0	2e-21	81.6
132953_62	7	6.6	tnf_receptor-associated_protein_1	ENSDARP00000113030	3	9814733	9843192	97.09	103	3	0	2e-54	194
111486_431	7	7	peptidoglycan_recognition_protein_ii	ENSDARP00000095570	3	150941	159425	72	325	85	2	9e-145	495
88839_455	7	7	peptidoglycan_recognition_protein_ii	ENSDARP00000095570	3	150941	159425	83.33	168	28	0	4e-90	313
116301_150	7	7	zgc:55856_protein	ENSDARP00000055978	3	12440712	12450736	85.45	55	8	0	1e-27	104
61171_475	7	7.4	interleukin_enhancer-binding_factor_3_homolog	ENSDARP00000019087	3	368680	403830	95.68	185	7	1	4e-90	313
88013_46	7	7.4	glutaryl-coenzyme_a_dehydrogenase	ENSDARP00000053863	6	9467749	9481153	94.77	153	8	0	3e-85	297
77949_61	7	7.4	wu:fk63e10_protein	ENSDARP00000063477	3	13875231	13876856	77.59	58	13	0	3e-26	99.4
3578_68	7	7.4	tripartite_motif_protein_29	ENSDARP00000101647	15	38775395	38801331	59.09	44	18	0	1e-12	55.8
56230_128	7	8.3	isoform_cra_c	ENSDARP00000060204	3	108145	125608	85.43	151	22	0	9e-80	278
85171_69	7	8.3	isoform_cra_a	ENSDARP00000060204	3	108145	125608	82.46	57	10	0	2e-26	101
119409_87	7	8.3	interleukin_enhancer-binding_factor_3_homolog	ENSDARP00000114798	3	386941	393862	97.37	38	1	0	2e-20	78.6
52813_1285	7	8.6	hsp70-interacting_protein	ENSDARP00000025210	3	126873	144503	84.13	334	51	1	5e-138	473
5171_276	7	9.4	hepatocyte_growth_factor-regulated_tyrosine_kinase_substrate	ENSDARP00000056621	3	47647447	47690324	97.79	226	5	0	3e-108	374
110871_163	7	10	glucagon_receptor_precursor	ENSDARP00000095410	3	51037407	51088838	86.67	150	16	1	4e-70	246
55691_173	7	10	zgc:163083_protein	ENSDARP00000068957	3	50181248	50184915	88.46	130	14	1	9e-51	181
59472_50	7	12.2	novel_egf_domain_containing_protein	ENSDARP00000060699	3	51274359	51313515	39.71	209	92	5	3e-43	158
7678_49	7	13.7	atpase_type_13a1	ENSDARP00000058957	3	53537766	53590050	96.43	56	2	0	2e-28	107
52973_575	7	14.3	nr5a5_protein	ENSDARP00000104850	3	54095211	54103270	83.07	189	32	0	1e-97	337
53335_412	7	16	protein_kinase_c_substrate_80k-_isoform_cra_a	ENSDARP00000025069	3	46802135	46833402	88.22	484	56	1	0	819
53731_347	7	18.7	zinc_finger_ccch-type_containing_7	ENSDARP00000003298	3	42801600	42835553	74.41	211	54	0	3e-62	220
60565_245	7	21.6	cytochrome_family_subfamily_polypeptide_1_2	ENSDARP00000055202	3	40953676	40960305	83.78	74	12	0	2e-35	130
53026_935	7	21.9	actin_related_protein_2_3_subunit_1b	ENSDARP00000038520	3	40803793	40815394	95.93	369	15	0	0	748
132388_318	7	22.2	actin_related_protein_2_3_subunit_41kda	ENSDARP00000005640	3	40790893	40799236	98.92	370	4	0	0	764
54091_1014	7	22.2	wd_repeat_phosphoinositide_interacting_2	ENSDARP00000118552	3	40816439	40832000	99.76	425	1	0	0	846
110314_603	7	22.6	e3_ubiquitin_ligase	ENSDARP00000110628	3	40599909	40653602	95.44	285	9	2	1e-144	495
111527_142	7	22.7	cytoskeletal_beta_actin	ENSDARP00000120388	3	40521664	40524561	100	61	0	0	7e-35	127
33933_83	7	22.7	hypothetical_protein_[Gallus_gallus]	ENSDARP00000094262	3	40403882	40483626	95.83	48	2	0	4e-24	94
111420_207	7	23.4	fructose-bisphosphate_aldolase_a	ENSDARP00000018850	3	39563072	39571834	95.29	276	13	0	5e-159	543
54232_581	7	24.4	phosphoribosyl_pyrophosphate_synthetase-associated_protein_2	ENSDARP00000011444	3	39595372	39608008	99.57	231	1	0	3e-107	370
61647_67	7	24.4	0	ENSDARP00000108535	3	38700212	38740107	80.65	31	6	0	2e-13	58.2
2983_113	7	25.2	golgi_snap_receptor_complex_member_2	ENSDARP00000069524	3	37644218	37655642	96.45	169	6	0	2e-72	253
55951_219	7	25.2	loc565404_protein	ENSDARP00000125720	3	37657226	37694774	78.5	107	23	0	9e-42	153
64508_89	7	25.2	rna_binding_motif_protein_10_like_(_kd)	ENSDARP00000101393	3	37659713	37694733	78.08	73	13	1	7e-29	111
119807_34	7	25.2	PREDICTED:_hypothetical_protein_[Danio_rerio]	ENSDARP00000126050	3	37785133	37801065	71.43	49	13	1	3e-17	69.3
63074_144	7	27.2	wd_repeat_phosphoinositide_interacting_1	ENSDARP00000059532	3	36284104	36305521	96.43	56	2	0	2e-31	116
61295_308	7	27.3	rab11_family_interacting_protein_4_(class_ii)	ENSDARP00000070439	3	44274208	44292670	98.18	110	2	0	1e-56	201
56149_1064	7	27.7	retinoblastoma-binding_protein_6_isoform_1	ENSDARP00000093768	3	35492294	35505535	75.73	412	95	2	2e-115	400
111247_353	7	27.7	cask_interacting_protein_1	ENSDARP00000126312	3	35718069	35886442	91.49	94	8	0	2e-45	166
55526_649	7	29.2	small_g_protein_signaling_modulator_3	ENSDARP00000017428	3	33595193	33628281	92.63	95	7	0	2e-51	186
101493_28	7	29.2	immunoglobulin_heavy_chain	ENSDARP00000125722	3	34048543	34053063	56.36	55	23	1	8e-12	50.8
110687_330	7	29.3	gtp_binding_protein_1	ENSDARP00000069983	3	33574954	33593881	96.55	145	5	0	4e-81	283
54565_102	7	29.3	heat_shock_protein_30	ENSDARP00000103607	3	33437532	33438196	71.7	212	51	3	1e-76	268
58498_299	7	29.6	neighbor_of_brca1_gene_isoform_cra_a	ENSDARP00000104318	3	33070720	33088539	97.25	109	3	0	9e-63	222
57660_263	7	29.9	serine_arginine_repetitive_matrix_2	ENSDARP00000106523	3	32772141	32787254	93.18	44	3	0	6e-12	54.3
52456_316	7	30.4	adaptor-related_protein_complex_alpha_1_subunit	ENSDARP00000070941	3	32503428	32536625	100	269	0	0	3e-156	534
56982_125	7	30.4	small_nuclear_ribonucleoprotein_70kda	ENSDARP00000055278	3	32062043	32070750	100	99	0	0	1e-45	164
132494_137	7	32.2	wd_repeat_domain_68	ENSDARP00000058220	3	31854267	31863925	100	194	0	0	3e-119	409
53618_1224	7	32.2	glial_fibrillary_acidic_protein	ENSDARP00000029607	3	31929417	31941457	96.91	194	6	0	2e-106	368
110625_143	7	32.2	myosin_light_chain_kinase	ENSDARP00000097960	3	31799300	31836270	81.01	79	15	0	9e-36	132
54883_855	7	34.4	actin_binding_1a	ENSDARP00000071301	3	31077483	31092481	94.34	389	22	0	0	775
63511_287	7	34.4	protein_tyrosine_receptor_f_polypeptide_interacting_protein_alpha_3	ENSDARP00000098951	3	30193895	30251434	98.82	169	2	0	9e-87	303
132754_336	7	34.4	interferon-induced_protein_35	ENSDARP00000101080	3	30092896	30100074	80.98	163	31	0	1e-79	278
87926_842	7	35	granulins_precursor	ENSDARP00000094299	3	30065993	30092003	73.08	286	77	0	1e-145	499
26707_29	7	35.4	---NA---	ENSDARP00000081428	3	27937720	27947470	100	33	0	0	2e-20	78.2
53163_505	7	35.6	nucleobindin_1	ENSDARP00000071557	3	30291699	30304361	93.86	407	25	0	0	636
61980_279	7	35.6	sult3a1_protein	ENSDARP00000011877	3	29804476	29814810	66.94	124	40	1	7e-54	191
63515_107	7	35.6	ras_homolog_gene_member_t1a	ENSDARP00000099335	3	26711605	26725842	98.61	72	1	0	1e-42	154
25868_53	7	35.6	class_major_histocompatibility_transactivator	ENSDARP00000105957	3	26096368	26109611	76	50	12	0	1e-20	81.6
97506_50	7	35.6	epithelial_membrane_protein_2	ENSDARP00000065494	3	27178900	27207291	82.35	34	6	0	1e-14	58.5
133091_603	7	36	mitogen-activated_protein_kinase_3	ENSDARP00000094521	3	26812726	26823133	96.22	185	7	0	1e-100	347
83518_73	7	36	---NA---	ENSDARP00000081630	3	26675838	26686600	91.67	24	2	0	6e-11	47.8
133668_80	7	36.6	coenzyme_q10_homolog_b_(_cerevisiae)	ENSDARP00000024330	3	17752918	17759735	88.24	51	6	0	9e-24	91.7
121788_71	7	37	signal_transducer_and_activator_of_transcription_5	ENSDARP00000022542	3	16895409	16975765	97.83	138	3	0	1e-81	285
54251_846	7	37.6	solute_carrier_family_member_7	ENSDARP00000095254	3	16232555	16274069	97.77	358	8	0	0	725
132528_312	7	37.6	anion_exchanger	ENSDARP00000032458	3	19955146	19981249	89.16	249	27	0	2e-115	399
132430_862	7	37.6	NoName	ENSDARP00000098561	3	17668781	17673214	80.1	201	39	1	2e-79	278
55830_467	7	37.6	h+_lysosomal_v0_subunit_a1	ENSDARP00000020867	3	16542207	16593106	89.76	127	13	0	1e-66	236
57620_267	7	37.6	transmembrane_protein_86b	ENSDARP00000055853	3	16382464	16390294	80	45	9	0	2e-20	80.5
135840_258	7	38.4	nfatc2ip_protein	ENSDARP00000006646	3	15081130	15091705	78.69	61	13	0	8e-26	98.2
55276_57	7	38.4	polymerase_i_and_transcript_release_factor	ENSDARP00000099909	3	16596076	16632321	64.95	97	30	3	1e-14	62
82695_178	7	38.7	phosphatidylinositol_transfer_alpha	ENSDARP00000121306	3	14936862	14957032	96.15	78	3	0	4e-48	171
33626_43	7	38.7	---NA---	ENSDARP00000055786	3	15422243	15428699	86.67	30	4	0	8e-17	65.5
87986_388	7	38.8	selenoprotein_2a	ENSDARP00000122385	3	19997506	20007627	91.58	95	8	0	1e-50	181
58704_78	7	39.8	nemo-like_kinase	ENSDARP00000100637	3	21158326	21184991	100	65	0	0	3e-38	140
56530_92	7	41.4	isoform_cra_a	ENSDARP00000108384	3	22356933	22365786	87.5	72	9	0	3e-36	133
111657_346	7	41.4	coiled-coil_domain-containing_protein_56	ENSDARP00000098911	12	4165759	4168586	51.85	81	35	2	1e-19	76.3
59653_461	7	42.7	atp_synthase_lipid-binding_mitochondrial_precursor	ENSDARP00000072885	3	23890533	23895475	92.75	138	10	0	1e-58	206
110171_1418	7	43.5	adenylosuccinate_lyase	ENSDARP00000022310	3	24498484	24509863	90.46	482	46	0	0	883
53080_97	7	43.5	atpase_aaa_domain_containing_4	ENSDARP00000033094	3	24481448	24488509	90	110	11	0	7e-57	201
56849_253	7	43.5	activating_transcription_factor_4	ENSDARP00000055608	3	24489175	24492060	88.74	151	17	0	1e-53	192
55177_347	7	45	ring-box_1	ENSDARP00000055431	3	25203227	25209069	100	105	0	0	2e-67	235
52530_520	7	45.7	dead_(asp-glu-ala-asp)_box_polypeptide_5	ENSDARP00000055491	3	25371128	25376670	95.93	123	4	1	1e-47	172
70553_66	7	46.9	low_density_lipoprotein_receptor	ENSDARP00000115492	3	19121207	19145587	88.65	141	16	0	6e-66	233
54825_129	7	47.1	dna_replication_licensing_factor_mcm5	ENSDARP00000018877	3	27023667	27035630	94.74	171	9	0	2e-97	337
59063_544	7	47.1	low_density_lipoprotein_receptor-related_protein_apolipoprotein_e_receptor	ENSDARP00000115492	3	19121207	19145587	79.46	224	46	0	4e-93	324
52752_697	7	47.1	low_density_lipoprotein_receptor-related_protein_1	ENSDARP00000121485	10	15283772	15333718	41.67	264	118	11	6e-63	224
110172_445	7	47.8	solute_carrier_family_5_(sodium_glucose_cotransporter)_member_11	ENSDARP00000048217	3	18477571	18497586	86.8	462	57	2	0	652
83207_142	7	47.8	e4f_transcription_factor_1	ENSDARP00000055766	3	18536041	18559024	98.51	67	1	0	9e-35	128
133071_539	7	49.9	tpa:_nadph_oxidase_organizer_1	ENSDARP00000084803	3	62823514	62831176	73.89	226	57	2	4e-92	320
52448_176	7	51.7	aminoacyl_trna_synthetase_complex-interacting_multifunctional_protein_2	ENSDARP00000008898	3	61536570	61544471	84	225	36	0	2e-94	327
54210_641	7	51.7	brain_protein_i3	ENSDARP00000108026	3	62000819	62007818	100	54	0	0	2e-32	120
61777_309	7	51.7	0	ENSDARP00000108026	3	62000819	62007818	51.11	90	40	1	6e-17	67.8
65468_15	7	52	helicase_with_zinc_finger	ENSDARP00000044095	3	61618279	61695312	90.62	64	6	0	3e-31	117
60184_358	7	52.9	helicase_with_zinc_finger	ENSDARP00000044095	3	61618279	61695312	92.91	127	9	0	4e-71	251
87974_385	7	53.7	sec14-like_1_(_cerevisiae)	ENSDARP00000025803	3	60950852	60972191	94.97	179	9	0	4e-104	360
66127_145	7	53.7	loc569386_protein	ENSDARP00000079164	3	60189701	60223739	82.65	98	17	0	3e-48	173
14445_96	7	53.7	loc569386_protein	ENSDARP00000079164	3	60189701	60223739	71.67	60	17	0	2e-22	87.4
85005_112	7	53.7	loc569386_protein	ENSDARP00000079164	3	60189701	60223739	66.67	54	18	0	5e-20	79
78680_65	7	53.9	neuronal_pentraxin_1	ENSDARP00000091100	3	59931520	59948802	100	97	0	0	1e-57	204
134666_118	7	54.4	immunity-related_gtpase_e4	ENSDARP00000080738	16	28062518	28067439	73.13	67	18	0	8e-28	105
95770_61	7	54.4	nlr_pyrin_domain_containing_3	ENSDARP00000113322	3	60831264	60894102	88.89	36	4	0	1e-17	71.2
44908_107	7	55.8	ring_finger_protein_213	ENSDARP00000103579	3	57293724	57523266	90	100	10	0	2e-52	189
2966_169	7	55.8	endoplasmic_reticulum_to_nucleus_signalling_1	ENSDARP00000018218	3	56286616	56343600	75.49	102	25	0	1e-34	129
94945_118	7	55.8	endoplasmic_reticulum_to_nucleus_signalling_1	ENSDARP00000018218	3	56286616	56343600	98.28	58	1	0	3e-32	120
55887_488	7	59.2	coagulation_factor_vii	ENSDARP00000115343	3	63044926	63055718	87.37	198	25	0	3e-111	383
67400_271	7	59.2	uncoordinated_family_member_(unc-40)	ENSDARP00000062082	3	49366813	49375356	72.12	104	29	0	8e-41	149
90032_78	7	59.2	novel_protein_vertebrate_endonuclease_domain_containing_1	ENSDARP00000103244	4	58691449	58692567	59.18	49	19	1	3e-19	75.1
54567_137	8	0.8	protein_s	ENSDARP00000089398	1	217983	228857	69.62	79	24	0	9e-31	115
132483_634	8	1.3	transmembrane_protein_39a	ENSDARP00000105757	1	572580	658993	90.72	194	18	0	4e-100	346
94_208	8	1.3	dual_specificity_phosphatase_27	ENSDARP00000112136	1	620972	626299	81.94	72	13	0	5e-24	93.6
54710_257	8	1.9	loc792623_protein	ENSDARP00000112136	1	620972	626299	52.27	132	53	2	3e-33	124
1692_113	8	1.9	atp_synthase-coupling_factor_mitochondrial_precursor	ENSDARP00000123205	1	485390	489289	83.72	43	7	0	7e-21	79
56429_233	8	5.2	son_dna-binding_protein_isoform_f	ENSDARP00000101748	1	683992	706241	92.98	57	4	0	8e-30	112
73935_184	8	7.7	na+_k+_alpha_polypeptide	ENSDARP00000048827	1	1446561	1462945	88.73	71	8	0	4e-36	133
95318_48	8	7.7	t-lymphocyte_surface_antigen_precursor_cd2	ENSDARP00000127046	1	1653523	1656634	55.81	43	19	0	2e-13	55.5
110162_1378	8	11.1	fibronectin_1b	ENSDARP00000005796	1	4393282	4432219	87.22	2129	271	1	0	3800
62877_406	8	11.1	alpha_8_like_2	ENSDARP00000040203	1	4291630	4308270	100	159	0	0	9e-94	325
110579_390	8	11.1	alpha_8_like_2	ENSDARP00000040203	1	4291630	4308270	100	166	0	0	2e-91	317
57868_404	8	11.1	fibronectin_1b	ENSDARP00000094530	1	4393282	4432219	84.07	113	18	0	3e-52	189
65133_109	8	11.1	5-aminoimidazole-4-carboxamide_ribonucleotide_formyltransferase_imp_cyclohydrolase	ENSDARP00000024082	1	4374953	4393284	92.42	66	5	0	6e-34	125
55666_117	8	11.1	arginine_and_glutamate_rich_1b	ENSDARP00000014072	1	6760433	6771718	95.71	70	3	0	3e-22	87.4
53112_1358	8	11.5	novel_protein_(zgc:55857)	ENSDARP00000036344	1	5025590	5033477	83.83	402	51	3	0	661
22951_95	8	11.5	family_with_sequence_similarity_member_a	ENSDARP00000113102	1	5070610	5074378	94.29	35	2	0	3e-15	61.2
132652_182	8	12.6	smith-magenis_syndrome_chromosome_candidate_7-like	ENSDARP00000094402	1	7597407	7608093	90.69	204	19	0	1e-110	381
24305_59	8	14.2	alkylation_repair_homolog_5	ENSDARP00000086116	1	7584837	7592679	95.12	41	2	0	4e-23	87.8
58354_365	8	14.4	sucrase-isomaltase_(alpha-glucosidase)	ENSDARP00000101564	1	8577463	8599643	90	200	20	0	5e-107	370
111069_72	8	14.4	trinucleotide_repeat_containing_5	ENSDARP00000040115	1	9638795	9649733	90.32	155	15	0	2e-56	200
83590_250	8	15.8	sodium_potassium-transporting_atpase_subunit_beta-233	ENSDARP00000101423	1	9896314	9915262	78.9	109	23	0	3e-54	192
53318_365	8	17.4	microsomal_triglyceride_transfer_protein	ENSDARP00000024667	1	11411056	11422839	87.76	343	42	0	2e-173	591
53461_878	8	17.4	microsomal_triglyceride_transfer_protein	ENSDARP00000024667	1	11411056	11422839	92.35	183	14	0	8e-90	313
58369_38	8	17.4	transmembrane_protein_66	ENSDARP00000094179	1	11231665	11240875	88.27	162	14	1	1e-85	298
111375_187	8	17.8	ccr4_carbon_catabolite_repression_4-like	ENSDARP00000099045	1	12832675	12836850	92.75	69	5	0	4e-39	141
53073_117	8	20.2	mitochondrial_tumor_suppressor_1a	ENSDARP00000048854	1	15282565	15359635	88.96	326	36	0	3e-132	456
118635_270	8	20.2	n-acylsphingosine_amidohydrolase_1	ENSDARP00000040433	1	15396153	15406860	96.15	104	4	0	2e-58	206
52877_202	8	21.8	cytochrome_family_subfamily_polypeptide_2	ENSDARP00000083913	1	16642201	16654540	90.4	427	41	0	0	771
57395_210	8	21.8	fat_tumor_suppressor_homolog_1	ENSDARP00000094039	1	16118817	16264608	89.81	108	10	1	9e-47	171
52648_1165	8	22.2	adenine_nucleotide_translocator_1	ENSDARP00000030881	1	16418640	16420984	94.3	298	17	0	9e-160	545
55523_493	8	22.9	rna-binding_isoform_cra_d	ENSDARP00000116938	1	18094943	18144697	95.08	264	13	0	5e-148	506
111297_232	8	24.2	im:7139568_protein	ENSDARP00000093744	1	19416691	19487600	91.59	107	9	0	1e-63	224
60955_249	8	25.3	lipoic_acid_synthetase	ENSDARP00000035286	1	22048804	22057562	92.55	94	7	0	3e-47	169
88059_447	8	26.4	---NA---	ENSDARP00000112178	1	24527208	24536739	92.59	27	2	0	7e-13	56.6
55296_1374	8	26.6	programmed_cell_death_4	ENSDARP00000034052	1	24928736	24945386	94.54	366	20	0	0	645
56227_360	8	26.6	programmed_cell_death_4a	ENSDARP00000034052	1	24928736	24945386	92.22	90	7	0	3e-27	103
54503_225	8	27.7	novel_protein_(zgc:111946)	ENSDARP00000044213	1	31128269	31153927	95.74	141	6	0	8e-88	305
71992_87	8	27.7	vacuolar_protein_sorting_8_homolog	ENSDARP00000092555	1	29071032	29298143	94.12	34	2	0	4e-18	72
77673_71	8	33.8	f-box_protein_8	ENSDARP00000008391	1	38755409	38770862	96.53	144	5	0	7e-87	301
88637_49	8	36.6	imap_family_member_8	ENSDARP00000069325	1	41133787	41134998	79.79	94	19	0	3e-42	151
83143_186	8	39.1	loc495046_protein	ENSDARP00000046561	1	45108954	45156791	99.01	101	1	0	3e-60	214
52949_878	8	41.1	succinate-_gdp-_alpha_subunit	ENSDARP00000069096	1	44035000	44067104	96.91	324	10	0	8e-150	512
88729_667	8	44.3	karyopherin_alpha_3	ENSDARP00000069007	1	47163803	47203746	97.13	244	6	1	2e-126	434
52629_743	8	44.8	intersectin_1_(sh3_domain_protein)	ENSDARP00000000087	1	47492921	47569055	94.95	376	19	0	4e-148	509
79930_111	8	44.8	0	ENSDARP00000108477	1	45540765	45550613	90	30	3	0	2e-15	62.4
136558_60	8	48.4	cytochrome_family_subfamily_polypeptide_1	ENSDARP00000048280	1	50430485	50439123	77.59	58	13	0	5e-26	99.4
54077_317	8	50.6	hcg39059_isoform_1	ENSDARP00000102697	1	51202460	51244989	92.22	257	20	0	5e-120	413
58026_753	8	51.2	arsa_arsenite_atp-_homolog_1	ENSDARP00000018158	1	52632454	52647919	99.71	340	1	0	0	650
57230_266	8	51.2	ring_finger_protein_11	ENSDARP00000011008	1	52625139	52632239	100	53	0	0	3e-33	122
52909_529	8	53.6	chaperonin_containing_subunit_4	ENSDARP00000025466	1	54262347	54275393	91.87	246	20	0	5e-127	436
55556_297	8	53.6	phosphoglycerate_mutase_1	ENSDARP00000022600	1	55247078	55258229	100	88	0	0	2e-49	176
96645_126	8	53.6	ddb1_and_cul4_associated_factor_15	ENSDARP00000100925	1	54636220	54651493	90.16	61	6	0	2e-31	117
67527_131	8	53.6	tuberous_sclerosis_partial	ENSDARP00000105249	1	54750009	54821473	87.69	65	8	0	1e-27	105
113756_109	8	53.6	ltv1_homolog_(_cerevisiae)	ENSDARP00000017491	1	54432431	54447381	90.72	97	9	0	4e-26	100
31265_40	8	54.9	cd22_antigen	ENSDARP00000126754	1	55888340	55893781	54.76	42	19	0	2e-12	52.4
122079_47	8	55.4	novel_protein_vertebrate_galectins	ENSDARP00000028984	15	30351754	30364922	53.33	45	21	0	1e-13	56.6
111077_397	8	55.6	complement_c3-h1	ENSDARP00000052687	1	56676993	56723747	75.2	125	28	1	3e-49	179
54564_208	8	55.6	solute_carrier_family_25_(mitochondrial_carrier_dicarboxylate_transporter)_member_10	ENSDARP00000039036	1	56969373	56981222	93.02	86	6	0	2e-47	170
110362_328	8	55.6	subfamily_member_1	ENSDARP00000060687	1	56285689	56289800	88.89	36	4	0	2e-16	68.6
16649_261	8	57.7	poly_-specific_ribonuclease	ENSDARP00000127002	1	60290533	60300397	82.12	179	19	2	4e-83	290
111268_20	8	57.7	integrin_alpha_l	ENSDARP00000065639	1	60006661	60019406	71.11	90	25	1	7e-35	129
82889_64	8	59.1	tetraspanin-1	ENSDARP00000018562	1	58029343	58041628	68.1	163	52	0	2e-54	193
85409_156	8	59.1	0	ENSDARP00000046960	1	58174835	58183630	49.23	65	32	1	7e-15	62
136323_71	8	59.1	---NA---	ENSDARP00000101762	1	55755229	55778413	92.31	26	2	0	8e-11	49.3
56623_522	8	59.6	hypothetical_loc557935	ENSDARP00000065639	1	60006661	60019406	53.96	202	84	3	2e-52	189
85220_79	8	59.6	general_transcription_factor_polypeptide_alpha_220kda	ENSDARP00000105272	1	60221103	60228551	90.91	55	5	0	1e-27	103
55862_453	8	60	cd97_antigen	ENSDARP00000126840	1	59216742	59226431	86.31	168	23	0	2e-89	310
133391_160	8	60	solute_carrier_family_27_(fatty_acid_transporter)_member_4	ENSDARP00000101326	1	59228259	59245069	88.39	112	13	0	1e-58	208
84398_353	8	60	cd97_antigen	ENSDARP00000099747	1	59439205	59469619	82.81	64	9	2	5e-26	100
73679_86	8	60	cd97_antigen	ENSDARP00000099747	1	59439205	59469619	65.62	64	22	0	2e-20	80.5
136866_63	8	60	cd97_antigen	ENSDARP00000099747	1	59439205	59469619	52.83	53	25	0	1e-16	67.8
95796_53	8	60	cd97_antigen	ENSDARP00000126840	1	59216742	59226431	64.62	65	15	1	1e-11	51.2
113332_85	8	60	novel_protein	ENSDARP00000088439	4	40916448	40925852	68.57	35	11	0	3e-11	49.3
60570_275	8	61	g_protein-coupled_receptor_108	ENSDARP00000126703	1	59888367	59891600	70.13	77	23	0	6e-29	107
111319_198	8	99	hypothetical_loc557935	ENSDARP00000065639	1	60006661	60019406	65.42	107	37	0	9e-32	119
134424_661	9	0.2	isoform_cra_b	ENSDARP00000104336	13	51233689	51268479	75	164	27	2	9e-43	157
33673_82	9	0.2	c10orf57_homolog	ENSDARP00000029099	13	53843824	53850156	69.23	39	12	0	3e-17	67
116763_883	9	7.4	nidogen_1	ENSDARP00000119891	13	51042562	51083997	86.17	311	43	0	3e-171	583
9276_449	9	7.4	sirtuin_(silent_mating_type_information_regulation_2_homolog)_1_(_cerevisiae)	ENSDARP00000088981	13	51324637	51342455	78.71	202	39	2	5e-90	313
110697_28	9	8	interferon_regulatory_factor_2_binding_protein_2	ENSDARP00000004557	13	50420359	50422920	97.56	123	3	0	4e-63	223
53864_659	9	8	translocase_of_outer_mitochondrial_membrane_20_homolog	ENSDARP00000028578	13	50541938	50582919	92.86	112	8	0	5e-45	162
134877_239	9	9.2	probable_upf0334_kinase-like_protein_c1orf57	ENSDARP00000108641	13	49717300	49725892	76.04	96	21	1	5e-28	104
112126_180	9	9.9	golgi_golgin_subfamily_4	ENSDARP00000100377	13	49071065	49131993	82.91	117	20	0	8e-53	190
53903_323	9	9.9	golgi_golgin_subfamily_4	ENSDARP00000100377	13	49071065	49131993	92.48	133	10	0	3e-52	189
49679_39	9	9.9	im:_partial	ENSDARP00000100377	13	49071065	49131993	72.22	36	10	0	3e-12	53.9
54038_458	9	10.8	f-box_protein_5	ENSDARP00000056961	13	47400088	47413346	75.53	282	69	0	5e-129	442
74912_151	9	10.8	c-mer_tyrosine_kinase_receptor	ENSDARP00000101815	13	48083531	48150481	71.19	59	17	0	1e-23	91.7
54053_129	9	11.2	solute_carrier_family_39_(zinc_transporter)_member_9	ENSDARP00000109660	13	47234668	47250666	87.38	309	38	1	3e-137	470
110622_330	9	11.6	marcks-like_1	ENSDARP00000107248	13	46745301	46748279	84.62	130	18	1	2e-38	140
52729_1117	9	11.7	transmembrane_protein_50a	ENSDARP00000009902	13	46105371	46115752	97.44	156	2	1	1e-91	318
17791_181	9	11.7	rh30-like_protein	ENSDARP00000020679	13	46116954	46143214	84.72	72	11	0	7e-37	134
57458_1176	9	12.2	eukaryotic_translation_initiation_factor_subunit_6_interacting_protein	ENSDARP00000112498	13	43886612	43901619	99.74	390	1	0	0	730
133325_134	9	12.9	insulin-degrading_enzyme	ENSDARP00000097932	13	42962796	43003141	99.53	212	1	0	3e-125	431
67960_58	9	12.9	calpain_(m_ii)_large_subunit_a	ENSDARP00000114108	13	43379101	43402897	87.76	49	6	0	9e-25	94.4
56307_115	9	13.6	insulin-degrading_enzyme	ENSDARP00000097932	13	42962796	43003141	99.35	155	1	0	2e-93	324
52855_242	9	17.1	estrogen_receptor_beta1	ENSDARP00000063411	13	37438087	37469854	81.77	192	29	1	9e-85	295
137289_157	9	17.1	spectrin_repeat_nuclear_envelope_2	ENSDARP00000113565	13	37472620	37525268	89.74	78	8	0	6e-40	146
62948_153	9	17.1	mitogen-activated_protein_kinase_kinase_kinase_kinase_5	ENSDARP00000119514	13	37142337	37163245	95.59	68	3	0	5e-36	130
64685_195	9	17.8	acidic_coiled-coil_containing_protein_3	ENSDARP00000022481	13	36282172	36293842	72.88	118	28	3	2e-44	161
97713_21	9	17.8	acidic_coiled-coil_containing_protein_3	ENSDARP00000123566	13	36290842	36293650	77.78	36	8	0	9e-16	62.8
111844_192	9	17.8	acidic_coiled-coil_containing_protein_3	ENSDARP00000022481	13	36282172	36293842	53.16	79	26	2	2e-14	62
57570_120	9	18.1	1-acylglycerol-3-phosphate_o-acyltransferase_4_(lysophosphatidic_acid_delta)	ENSDARP00000090929	13	36166809	36189709	93	100	7	0	5e-56	199
137530_81	9	18.1	proteasome_(_macropain)_activator_subunit_4	ENSDARP00000107560	13	35928536	35963203	83.51	97	16	0	9e-48	172
88556_121	9	18.4	loc100145380_protein	ENSDARP00000105173	13	35972292	35982561	89.95	219	22	0	1e-112	388
113939_83	9	18.4	proteasome_(_macropain)_activator_subunit_4	ENSDARP00000107560	13	35928536	35963203	90	90	9	0	1e-44	162
30910_37	9	20.5	ephx1_protein	ENSDARP00000107359	13	33913082	33919871	77.14	35	8	0	2e-14	58.9
101971_102	9	20.7	rho-_coiled-coil_containing_protein_kinase_2	ENSDARP00000076409	13	33038853	33122649	87.18	39	5	0	4e-17	69.7
52536_816	9	23.2	hypoxia-inducible_factor_alpha_subunit_inhibitor	ENSDARP00000042048	13	30176235	30203817	97.98	248	5	0	2e-152	520
53117_184	9	24.7	5_-_cytosolic_ii	ENSDARP00000057573	13	28873361	28898024	98.7	154	2	0	1e-91	317
733_446	9	24.7	prominin-like_protein	ENSDARP00000118763	13	28985600	28997949	77.61	134	30	0	5e-62	219
57826_456	9	25.1	beta-_-glucuronyltransferase_2	ENSDARP00000050302	13	28175290	28233176	97.45	157	4	0	5e-92	319
110581_132	9	27.5	mitochondrial_short-chain_enoyl-coenzyme_a_hydratase_1	ENSDARP00000001565	13	24802998	24806126	94.5	291	16	0	7e-159	541
52903_383	9	27.5	tia1_cytotoxic_granule-associated_rna_binding_1	ENSDARP00000020234	13	25695895	25708642	98.51	134	2	0	1e-83	291
64196_157	9	28.1	tata_box_binding_protein	ENSDARP00000010211	13	24608059	24619893	89.07	183	12	2	2e-64	227
54956_94	9	28.8	angiotensinogen_precursor	ENSDARP00000017923	13	24212332	24219766	82.98	188	32	0	2e-92	321
52967_781	9	29.3	phosphatase_and_actin_regulator_2	ENSDARP00000113925	13	24143370	24180068	85.51	283	37	3	4e-120	414
118075_64	9	29.6	kif1-binding_protein	ENSDARP00000083675	13	23224070	23235218	91.53	59	5	0	4e-24	93.2
88079_208	9	30.1	glutamate_dehydrogenase_1a	ENSDARP00000008646	13	22819296	22839236	97.19	533	15	0	0	1026
53115_619	9	30.6	---NA---	ENSDARP00000060575	13	22405126	22418627	84.85	33	5	0	5e-15	64.3
69956_146	9	30.8	g_protein_regulated_inducer_of_neurite_outgrowth_2	ENSDARP00000100162	1	51357957	51359717	56	50	22	0	6e-15	62.8
53120_298	9	31.3	eukaryotic_translation_initiation_factor_subunit_10	ENSDARP00000102398	13	19328842	19362475	98.95	286	3	0	5e-169	577
52512_1448	9	31.3	eukaryotic_translation_initiation_factor_subunit_10	ENSDARP00000102398	13	19328842	19362475	97.58	413	10	0	8e-136	468
60502_216	9	31.3	transmembrane_9_superfamily_member_3	ENSDARP00000041608	13	9220737	9240895	97.46	118	3	0	3e-72	253
25676_181	9	31.3	c10orf84_homolog	ENSDARP00000058031	13	19895561	19928489	84.34	83	13	0	6e-30	111
53355_362	9	31.3	---NA---	ENSDARP00000102398	13	19328842	19362475	100	30	0	0	3e-16	69.7
56368_90	9	32.1	leucine-rich_ppr-motif_containing	ENSDARP00000111776	13	10364638	10487747	74.35	382	89	1	8e-158	540
60804_130	9	32.1	novel_protein_(im:7150924)	ENSDARP00000111776	13	10364638	10487747	68.22	107	34	0	8e-40	146
54597_1344	9	33.8	alcohol_dehydrogenase_8a	ENSDARP00000024643	13	12523132	12529475	87.3	378	46	2	0	634
53041_662	9	33.8	glutamyl_aminopeptidase_(aminopeptidase_a)	ENSDARP00000074107	13	12412791	12450545	86.63	329	44	0	3e-178	608
5943_523	9	33.8	glutamyl_aminopeptidase_(aminopeptidase_a)	ENSDARP00000074107	13	12412791	12450545	90.37	187	18	0	5e-104	360
57385_347	9	33.8	alcohol_dehydrogenase_8b	ENSDARP00000042765	13	12502380	12515909	77.98	109	24	0	6e-51	182
63816_383	9	33.8	comm_domain_containing_8	ENSDARP00000119166	13	12247231	12258905	91.57	83	7	0	7e-31	114
97096_132	9	33.8	meningioma_expressed_antigen_5	ENSDARP00000099461	13	11742835	11759423	94.55	55	3	0	4e-30	112
116391_210	9	35.1	novel_protein	ENSDARP00000102078	13	13554735	13598707	90.11	91	9	0	2e-47	171
132354_1847	9	36.3	methionine_adenosyltransferase_alpha	ENSDARP00000057868	13	18677893	18686217	97.44	390	10	0	0	743
61093_158	9	39.1	ikaros_family_zinc_finger_1	ENSDARP00000074176	13	15912157	15948394	97.14	175	5	0	5e-105	362
88137_685	9	39.4	eukaryotic_translation_initiation_factor_5	ENSDARP00000020566	20	18774911	18786109	88.78	419	45	1	0	628
133019_83	9	41.2	atl2_protein	ENSDARP00000074909	13	7644680	7667972	98.32	119	2	0	2e-68	240
53131_749	9	42.8	multiple_coagulation_factor_deficiency_2	ENSDARP00000058106	13	8047095	8056317	89.61	154	16	0	8e-73	254
47425_62	9	44.1	ubiquitin_protein_ligase_e3_component_n-recognin_2	ENSDARP00000103408	13	2953873	3011326	98.57	70	1	0	1e-40	149
78253_114	9	45.2	ubiquitin_protein_ligase_e3_component_n-recognin_2	ENSDARP00000098009	13	2953085	2971362	85.37	123	18	0	2e-55	197
9919_54	9	45.2	zinc_finger_protein_135_(zinc_finger_protein_61)_(zinc_finger_protein_78-like_1)	ENSDARP00000076186	13	3528395	3529315	83.33	36	6	0	5e-18	70.5
89141_157	9	48.4	nuclear_receptor_coactivator_4	ENSDARP00000013664	13	3569853	3591139	88.52	61	7	0	7e-34	124
52461_890	9	50.2	proactivator_polypeptide_precursor	ENSDARP00000056294	13	4681560	4705600	87.35	245	31	0	3e-127	438
54057_334	9	50.2	protein_c6orf142_homolog	ENSDARP00000105776	13	1930015	1994608	67.34	248	67	5	4e-71	251
55287_13	9	50.2	bullous_pemphigoid_antigen_230_240kda	ENSDARP00000087212	13	1355889	1594370	79.25	159	33	0	1e-69	248
92157_440	9	50.2	phospholipase_group_xiib	ENSDARP00000104679	13	4326422	4337831	79.72	143	23	2	2e-63	223
13272_16	9	50.2	multidrug_resistance_protein_2_(atp-binding_cassette_protein_c)	ENSDARP00000025026	13	553354	583302	96.43	56	2	0	8e-29	108
60138_472	9	50.6	kelch_repeat_and_btb_domain_containing_1	ENSDARP00000111671	13	2122726	2130256	96.33	109	4	0	3e-64	228
132645_318	9	50.6	partner_of_nob1_homolog	ENSDARP00000004926	13	997086	1001997	93	100	7	0	3e-53	189
53553_247	9	50.6	dead_(asp-glu-ala-asp)_box_polypeptide_21	ENSDARP00000087581	13	174494	184635	74.8	123	31	0	1e-51	186
12789_18	10	0	pra1_family_protein_3	ENSDARP00000015357	23	4305032	4310787	92.31	52	4	0	4e-27	100
70663_88	10	0.7	topoisomerase_i	ENSDARP00000106197	23	2777011	2791707	92.54	67	5	0	6e-36	131
85873_121	10	0.7	utrophin_(homologous_to_dystrophin)	ENSDARP00000112257	23	1384085	1476151	92	50	4	0	1e-24	94.4
110360_555	10	2.7	syntaxin_binding_protein_3	ENSDARP00000044775	23	1684701	1721389	88.15	135	16	0	2e-72	254
440_269	10	5.5	methyltransferase_type_11	ENSDARP00000101608	23	5248399	5252857	77.42	155	35	0	1e-72	253
58650_247	10	7.4	bromodomain_adjacent_to_zinc_finger_2a	ENSDARP00000119385	23	6758904	6777903	56.9	116	38	3	1e-20	82.8
54101_462	10	8.2	leiomodin_3	ENSDARP00000085297	23	13926968	13934632	88.07	285	31	1	2e-104	362
82870_208	10	8.5	glucose-6-phosphate_1-dehydrogenase	ENSDARP00000095604	23	13956911	13986727	95.88	97	4	0	5e-53	189
54862_749	10	10	n-myc_downstream_regulated_family_member_3b	ENSDARP00000007759	23	14944541	15049091	94.79	211	9	1	8e-118	405
61539_116	10	10	exosome_component_10	ENSDARP00000122676	23	14883969	14915791	62.3	61	21	1	4e-19	77
9697_301	10	11.3	---NA---	ENSDARP00000114500	23	16103359	16119777	96	25	1	0	1e-11	51.2
52666_463	10	12.2	forkhead_box_p1b	ENSDARP00000107924	23	10744237	10828928	87.92	331	29	1	3e-134	461
112496_299	10	12.2	ppp4r2a_protein	ENSDARP00000036492	23	10911416	10933647	70.45	132	30	2	7e-42	152
88306_838	10	12.9	acyl-_synthetase_short-chain_family_member_2	ENSDARP00000055053	23	9374972	9395334	96.5	314	11	0	2e-164	560
53862_556	10	12.9	oxysterol_binding_2	ENSDARP00000075889	23	9615429	9658843	89.29	56	6	0	8e-31	116
118194_26	10	12.9	---NA---	ENSDARP00000025195	23	9916429	9966878	84.38	32	2	1	1e-11	51.2
113076_59	10	14.7	comm_domain-containing_protein_7	ENSDARP00000053413	23	17273678	17284810	90.48	63	6	0	4e-32	118
55922_548	10	15.1	zgc:65788_protein	ENSDARP00000018699	23	18151845	18164381	87.76	237	29	0	1e-118	408
110499_180	10	15.1	fk506-binding_protein_1a	ENSDARP00000046783	23	16859138	16863030	97.14	105	3	0	2e-61	215
91395_161	10	15.7	inhibitor_of_kappa_light_polypeptide_gene_enhancer_in_b-_kinase_gamma	ENSDARP00000027612	23	18744992	18768422	90.91	66	6	0	2e-33	123
53948_20	10	16.6	brefeldin_a-inhibited_guanine_nucleotide-exchange_protein_1	ENSDARP00000101022	23	19273709	19340260	97.37	228	6	0	1e-122	423
82618_89	10	16.9	syndecan_binding_protein	ENSDARP00000016087	23	16819339	16852904	96.23	212	8	0	3e-111	383
62974_84	10	16.9	emopamil_binding_protein_(sterol_isomerase)	ENSDARP00000007796	23	19436447	19441928	86.96	46	6	0	1e-23	89
52460_1344	10	17.7	flj00343_protein	ENSDARP00000067933	23	20047675	20096688	97.97	641	13	0	0	1241
59741_290	10	17.7	filamin_alpha	ENSDARP00000113808	23	20047678	20097577	94.71	397	21	0	0	736
54215_1186	10	17.7	flj00343_protein	ENSDARP00000113808	23	20047678	20097577	96.97	132	4	0	9e-74	262
72066_52	10	18.2	novel_protein_biglycan-like_protein_3_(_zgc:77123)	ENSDARP00000112121	23	20302600	20339885	96.3	81	3	0	3e-45	162
134291_124	10	18.2	beta_2_(laminin_s)	ENSDARP00000005383	23	20468083	20546771	96.36	55	2	0	5e-36	133
46060_46	10	18.2	activity-dependent_neuroprotector	ENSDARP00000103488	23	20807054	20816266	70.45	44	9	1	4e-14	59.3
35884_73	10	19	vacuolar_protein_sorting_13_homolog_d_(_cerevisiae)	ENSDARP00000115963	23	21990702	22042947	97.22	36	1	0	8e-18	72.8
7720_56	10	19.3	k0090_protein	ENSDARP00000095043	23	21555455	21571275	99.3	142	1	0	2e-81	285
59372_69	10	21.5	retinoblastoma-associated_factor_600	ENSDARP00000034465	23	21573133	21670989	100	118	0	0	7e-57	205
85496_800	10	21.7	transmembrane_agrin	ENSDARP00000101095	23	24028508	24199362	89.5	238	24	1	8e-128	441
128807_71	10	22.9	eph_receptor_a2	ENSDARP00000044917	23	24634982	24682058	96.3	54	2	0	8e-31	115
52615_608	10	23.8	kelch-like_21	ENSDARP00000057356	23	25213749	25226478	97.29	554	15	0	0	1124
62747_298	10	23.8	extended-synaptotagmin-1_(e-syt1)_(protein_fam62a)	ENSDARP00000028904	23	25595506	25636355	87.12	396	51	0	0	677
88060_402	10	23.8	extended-synaptotagmin-1_(e-syt1)_(protein_fam62a)	ENSDARP00000115119	23	25595357	25627409	96.24	213	8	0	5e-120	413
58962_176	10	23.8	hnf4a_protein	ENSDARP00000107438	23	26143968	26151303	97.7	217	5	0	8e-102	352
88522_163	10	24.3	novel_protein_vertebrate_valosin-containing_protein	ENSDARP00000121595	23	26413284	26415932	64.18	134	48	0	1e-55	197
54542_138	10	24.3	gdp_dissociation_inhibitor_1	ENSDARP00000063387	23	26350939	26364364	100	71	0	0	4e-41	150
112314_225	10	26.1	sodium_channel_protein_type_8_subunit_alpha_(sodium_channel_protein_type_viii_subunit_alpha)_(voltage-gated_sodium_channel_subunit_alpha_)	ENSDARP00000024690	23	27492263	27586062	97.67	86	2	0	6e-37	137
7865_46	10	26.4	subfamily_member_22	ENSDARP00000053875	23	27937331	27943198	89.58	48	5	0	1e-23	90.1
134782_130	10	27.2	uba_and_wwe_domain_containing_1_isoform_2	ENSDARP00000118265	23	28737081	28811870	97.22	108	3	0	4e-41	152
117051_67	10	27.9	ubiquitination_factor_e4b_(ufd2_yeast)_isoform_2	ENSDARP00000064235	23	29751061	29796520	97.3	37	1	0	2e-18	73.2
133058_400	10	28.2	subfamily_member_11	ENSDARP00000026754	23	30946416	30963488	95.95	173	5	1	4e-93	323
52846_656	10	28.3	solute_carrier_family_member_33	ENSDARP00000058406	23	30099621	30117021	95.86	314	13	0	2e-177	603
54131_1075	10	28.9	aldehyde_dehydrogenase_8_member_a1	ENSDARP00000053398	23	31991183	32002332	93.9	426	26	0	0	820
54239_440	10	28.9	hbs1-like_protein	ENSDARP00000118572	23	32006996	32048807	95.43	197	9	0	2e-113	391
88162_634	10	29.6	targeting_protein_for_xklp2	ENSDARP00000112519	23	32267176	32276800	89.56	249	26	0	1e-91	319
12754_53	10	30.7	dpp10_protein	ENSDARP00000118620	2	12198979	12424750	47.73	44	23	0	2e-12	53.1
52534_2093	10	31.8	junctophilin_2	ENSDARP00000043428	23	35773151	35807659	85.53	636	87	2	0	687
57888_31	10	32	gamma_1	ENSDARP00000107375	23	36721271	36770524	96.72	61	2	0	7e-33	123
132889_203	10	32	transmembrane_protein_18	ENSDARP00000053309	23	35693605	35700544	96.23	53	1	1	4e-26	98.6
102597_93	10	32.4	gamma_3	ENSDARP00000107375	23	36721271	36770524	86.36	44	6	0	6e-21	81.6
111855_532	10	33.3	agmatine_ureohydrolase	ENSDARP00000077706	23	37580837	37588359	95.11	225	11	0	2e-129	444
79915_211	10	33.3	unnamed_protein_product_[Tetraodon_nigroviridis]	ENSDARP00000102845	23	40266635	40343533	79.52	83	17	0	3e-35	131
52900_315	10	34.8	suppressor_of_ikk_epsilon	ENSDARP00000118187	23	39902806	39914394	80.56	108	16	2	1e-45	164
53793_264	10	34.8	fungal_metazoan_origin_like_protein_variant_2	ENSDARP00000108761	23	39889893	40047376	85.53	76	11	0	7e-38	136
110839_635	10	35.6	dolichyl-diphosphooligosaccharide--protein_glycosyltransferase_subunit_dad1	ENSDARP00000077940	2	51762047	51765500	86.73	113	15	0	1e-57	203
619_198	10	37.5	atp-binding_sub-family_e_member_1	ENSDARP00000011642	23	43864137	43886382	98.37	245	4	0	7e-141	482
69292_117	10	37.5	zgc:162502_protein	ENSDARP00000124398	23	42974692	42980371	66.67	72	24	0	4e-28	105
53538_692	10	42.9	f-box_protein_fbl5	ENSDARP00000106526	23	46140901	46157668	70.05	217	57	3	7e-84	294
100043_32	10	43.8	calcitonin_receptor_like_receptor_3	ENSDARP00000062414	23	45715833	45731566	78.85	52	10	1	3e-16	65.5
87529_66	10	44.2	loc445829_protein	ENSDARP00000110056	1	23267189	23320192	58.82	34	14	0	6e-11	48.5
110309_1448	10	46.1	transferrin_receptor_2	ENSDARP00000076156	2	4738463	4756752	43.23	576	306	7	1e-134	463
111521_482	10	46.1	high-mobility_group_box_2	ENSDARP00000058363	23	45378522	45382172	90.86	186	17	0	3e-93	322
133059_421	11	0	vacuolar_protein_sorting_25	ENSDARP00000076530	12	4304207	4312087	94.74	76	4	0	9e-44	157
54133_597	11	0.1	eukaryotic_translation_initiation_factor_3_subunit_c	ENSDARP00000011344	12	4624742	4642885	84.38	352	51	1	2e-90	316
59963_895	11	1.7	retinol_saturase-like	ENSDARP00000069178	12	3829676	3846917	85.67	328	46	1	5e-164	560
53518_81	11	3.2	uncharacterized_protein_c10orf71	ENSDARP00000110271	12	2645050	2650806	79.07	215	36	4	6e-89	311
1774_265	11	3.2	uncharacterized_protein_c10orf71	ENSDARP00000110271	12	2645050	2650806	79.03	124	15	4	1e-48	176
137394_104	11	3.2	0	ENSDARP00000110271	12	2645050	2650806	74.51	51	11	1	6e-17	69.7
58042_209	11	6.4	sperm_associated_antigen_9	ENSDARP00000082784	12	1114949	1146977	90.22	92	9	0	9e-38	138
93537_47	11	6.4	isoform_cra_a	ENSDARP00000106821	12	1169793	1176743	91.11	45	4	0	7e-26	97.1
54671_279	11	6.4	cop9_constitutive_photomorphogenic_homolog_subunit_3	ENSDARP00000025779	19	49774635	49784721	29.36	109	77	0	1e-13	58.5
3500_48	11	6.4	---NA---	ENSDARP00000127032	12	572386	623241	78.79	33	7	0	2e-13	58.2
62435_209	11	7	diacylglycerol_beta	ENSDARP00000086000	7	14246039	14314442	47.17	159	76	2	4e-32	121
97683_52	11	8.3	0	ENSDARP00000014655	12	4794914	4825546	59.09	44	18	0	5e-11	49.3
67679_94	11	11.7	apobec1_complementation_factor_isoform_2	ENSDARP00000126835	12	6843942	6861390	97.54	122	3	0	7e-72	252
74457_93	11	11.7	ankyrin_node_of_ranvier_(ankyrin_g)	ENSDARP00000082533	12	8316472	8468262	91.25	80	6	1	2e-40	149
72020_262	11	11.7	n-acylsphingosine_amidohydrolase_2	ENSDARP00000024847	12	6803297	6826667	70.73	82	21	1	3e-35	130
33174_96	11	11.7	myst_histone_acetyltransferase_2	ENSDARP00000113819	12	6677651	6682394	93.94	66	4	0	1e-27	101
87953_531	11	11.9	ankyrin_epithelial_isoform_b_isoform_22	ENSDARP00000123963	17	20532168	20541888	32.39	142	86	4	6e-12	53.1
56022_536	11	14.4	proteasome_(_macropain)_26s_5	ENSDARP00000096969	12	11242671	11254573	99.08	218	2	0	3e-107	370
53943_101	11	14.4	pt_repeat_family_protein	ENSDARP00000107999	12	11446922	11459480	64.66	249	83	4	3e-73	259
65621_105	11	14.4	hypothetical_loc556879	ENSDARP00000126658	12	10611220	10654278	81.67	120	21	1	2e-44	160
55180_447	11	14.9	riken_cdna_isoform_cra_a	ENSDARP00000052536	12	12273914	12304820	94.97	159	8	0	2e-85	298
133973_199	11	14.9	isoform_cra_c	ENSDARP00000073782	12	17206812	17275590	85.71	98	14	0	3e-56	202
119563_158	11	16.2	3_-phosphoadenosine_5_-phosphosulfate_synthase_2	ENSDARP00000073570	12	18526498	18546627	97.18	213	6	0	2e-127	437
68936_77	11	16.2	thymic_cpv3	ENSDARP00000096752	12	18763656	18766066	99.08	109	1	0	3e-61	215
62776_192	11	16.2	phosphoglycolate_phosphatase	ENSDARP00000039692	12	19591518	19594799	96.67	90	3	0	1e-50	180
81745_76	11	16.2	leucine_carboxyl_methyltransferase_1	ENSDARP00000072402	12	21730869	21762245	95.31	64	3	0	5e-25	94.7
63313_60	11	16.2	---NA---	ENSDARP00000019416	12	19569757	19579071	100	25	0	0	5e-13	54.7
132520_482	11	17.6	aconitase_mitochondrial	ENSDARP00000028117	12	20202861	20215436	95.51	691	31	0	0	1329
57024_378	11	17.6	v-maf_musculoaponeurotic_fibrosarcoma_oncogene_protein_g_1	ENSDARP00000044859	12	20437068	20442960	97.12	104	2	1	2e-38	139
53477_11	11	18.3	calcium_binding_and_coiled-coil_domain_2	ENSDARP00000121662	12	21993647	22000980	73.18	220	58	1	2e-78	274
53554_1066	11	18.3	megakaryoblastic_leukemia_1_protein	ENSDARP00000101278	12	19758747	19813282	77.18	206	39	2	4e-64	229
110403_271	11	19.7	n-ethylmaleimide-sensitive_factor_b	ENSDARP00000056918	12	23669385	23711071	91.3	161	14	0	1e-81	285
82955_130	11	20.4	im:7136071_isoform_1	ENSDARP00000071962	12	23915882	23926807	100	64	0	0	3e-36	134
48949_40	11	20.9	membrane_palmitoylated_7_(maguk_p55_subfamily_member_7)	ENSDARP00000072381	12	24525225	24603156	96.08	51	2	0	5e-28	104
55402_494	11	21.4	ww_domain_containing_adaptor_with_coiled-coil	ENSDARP00000073355	12	24794079	24838501	91.82	220	16	1	8e-84	292
62084_179	11	21.4	bmp_and_activin_membrane-bound_inhibitor	ENSDARP00000072198	12	24846549	24852797	98.41	63	1	0	4e-34	124
136958_84	11	21.6	mitogen-activated_protein_kinase_kinase_kinase_8	ENSDARP00000082752	12	25070292	25081329	93.44	61	4	0	5e-34	125
88167_795	11	23.1	metastasis_associated_1_member_3	ENSDARP00000107969	12	26751525	26794783	98.63	292	3	1	3e-175	596
52500_1722	11	23.4	glutamate_dehydrogenase_1	ENSDARP00000017123	12	27373146	27454439	99.32	439	3	0	0	893
54069_289	11	23.4	endothelial_pas_domain_protein_1	ENSDARP00000124584	12	27303466	27356670	94.55	165	9	0	2e-97	337
4485_311	11	25.3	synaptopodin_2-like	ENSDARP00000099972	12	27982172	28001307	82.41	108	18	1	2e-44	161
12471_184	11	25.3	armadillo_repeat_containing_7	ENSDARP00000081470	12	28062720	28065880	80.72	83	16	0	1e-30	112
19331_90	11	26.6	neighbor_of_brca1_gene_isoform_cra_c	ENSDARP00000121070	12	28784764	28800889	92.31	91	6	1	4e-48	173
86299_113	11	26.9	---NA---	ENSDARP00000081638	12	28857041	28879625	92.31	26	2	0	3e-12	51.6
59855_214	11	29.9	---NA---	ENSDARP00000012861	12	30109940	30119024	96.67	30	1	0	7e-16	65.9
66497_215	11	30.4	mitochondrial_ribosomal_protein_l10	ENSDARP00000066302	12	30344783	30347803	72.53	91	25	0	1e-37	136
74250_54	11	30.4	phosphorylase_gamma_2	ENSDARP00000070836	12	30437136	30449345	97.96	49	1	0	9e-28	103
89236_218	11	34.4	member_ras_oncogene_family	ENSDARP00000062184	12	33726278	33753571	96.3	108	3	1	1e-58	206
92111_393	11	36.5	suppressor_of_cytokine_signaling_3	ENSDARP00000096314	12	37046023	37050248	85.91	149	12	1	1e-73	257
1667_29	11	36.5	tubulin-specific_chaperone_c	ENSDARP00000015151	12	36430808	36431869	73.56	174	40	2	2e-60	214
55632_1048	11	36.8	solute_carrier_family_member_3	ENSDARP00000066232	12	34845164	34852563	89.03	383	37	4	1e-141	485
4335_239	11	36.8	solute_carrier_family_member_3	ENSDARP00000119646	12	34847938	34853960	95.61	114	5	0	2e-65	229
135419_180	11	37.7	sema_immunoglobulin_domain_transmembrane_domain_and_short_cytoplasmic_4g	ENSDARP00000111243	12	35327880	35358619	84.48	58	9	0	1e-27	104
111516_299	11	39.2	ribosomal_protein_l38	ENSDARP00000112691	12	40099759	40104569	100	68	0	0	1e-24	92
30370_71	11	41.6	enhancer_of_polycomb_homolog_1	ENSDARP00000033360	12	43371975	43420546	95.56	45	2	0	3e-25	95.9
55679_416	11	41.8	enhancer_of_polycomb_homolog_1	ENSDARP00000033360	12	43371975	43420546	87.61	226	27	1	6e-91	317
132766_417	11	45.6	mitochondrial_ribosomal_protein_l38	ENSDARP00000057982	12	45972652	45991571	74.11	197	51	0	1e-92	321
53894_379	11	47.4	vinculin_isoform_1	ENSDARP00000100647	13	25436301	25508068	93.22	177	12	0	5e-93	324
120790_130	11	47.7	adenosine_kinase	ENSDARP00000124384	12	47956282	47969252	89.55	67	7	0	6e-33	120
52470_682	11	50.4	dna-damage-inducible_transcript_4	ENSDARP00000054787	12	49633438	49635557	89.57	163	16	1	2e-83	290
57871_388	11	50.4	leucine_rich_repeat_containing_20	ENSDARP00000058970	12	49440483	49463702	81.82	132	24	0	1e-59	210
59703_427	11	50.4	dual_specificity_phosphatase_13	ENSDARP00000082200	13	25066747	25074756	53.57	168	77	1	3e-51	182
62566_28	11	53.3	stearoyl-_desaturase	ENSDARP00000050005	12	49688998	49699500	85.29	136	20	0	8e-71	248
67859_126	11	53.3	5-methyltetrahydrofolate-homocysteine_methyltransferase	ENSDARP00000057160	12	48192148	48266683	94.83	58	3	0	4e-29	109
133821_145	11	53.5	acyl-coenzyme_a_short_branched_chain	ENSDARP00000124406	12	50644685	50651013	84.06	69	11	0	7e-34	123
56766_275	12	0	zgc:158619_protein	ENSDARP00000086825	3	4175405	4204255	43.09	246	132	5	4e-55	197
70401_179	12	0	adrenocortical_alacrimia_(_triple-a)	ENSDARP00000012553	9	267616	337946	94.32	88	5	0	2e-52	186
55962_531	12	0.2	light_polypeptide_kinase	ENSDARP00000046902	9	4039414	4081476	97.94	194	4	0	4e-112	387
137024_86	12	0.2	adrenocortical_alacrimia	ENSDARP00000012553	9	267616	337946	92	50	4	0	2e-26	99.4
82904_121	12	0.2	crfb5_protein	ENSDARP00000018474	9	393715	398046	65.67	67	22	1	4e-25	94.4
75735_188	12	0.5	prp40_pre-mrna_processing_factor_40_homolog_a	ENSDARP00000075769	9	4681111	4727911	92.68	82	6	0	3e-20	82
110943_495	12	1.6	histone_acetyltransferase_1	ENSDARP00000044127	9	3278943	3310741	95.65	184	8	0	7e-108	372
52635_662	12	3	scavenger_receptor_class_member_5	ENSDARP00000076803	9	782022	793832	70.4	125	34	1	3e-54	195
37815_171	12	4.2	ceroid-_neuronal_5	ENSDARP00000080737	9	17290044	17294881	78.75	80	17	0	7e-37	134
62483_167	12	6.4	carbohydrate_kinase_domain_containing	ENSDARP00000123516	9	8954249	8979643	93.97	116	7	0	9e-55	194
70268_123	12	6.4	member_ras_oncogene_family	ENSDARP00000013754	9	8943704	8951376	86.76	68	8	1	6e-33	121
52835_508	12	7.4	pdzk1l_protein	ENSDARP00000108396	9	5902759	5932794	71.02	528	121	4	0	685
55713_77	12	9.8	subfamily_member_isoform_cra_b	ENSDARP00000093481	9	7676363	7696759	90.15	132	12	1	2e-52	187
55055_272	12	11.7	abl_interactor_2	ENSDARP00000113530	9	14009824	14075608	100	44	0	0	4e-25	96.3
62258_236	12	11.7	abl_interactor_2	ENSDARP00000118040	9	14009824	14075924	86.52	89	12	0	1e-22	87.8
52435_470	12	13.4	enoyl-coenzyme_hydratase_3-hydroxyacyl_coenzyme_a_dehydrogenase	ENSDARP00000093211	9	12704458	12719958	88.19	415	48	1	0	715
53873_322	12	14.8	aspartyl-trna_synthetase	ENSDARP00000093249	9	10924150	10985038	95.73	234	10	0	3e-134	461
56241_310	12	16.3	kelch-like_13	ENSDARP00000085881	9	22200033	22208981	93.52	108	7	0	8e-56	199
65875_537	12	17.9	isoform_cra_c	ENSDARP00000092761	9	22858108	22859258	89.61	154	16	0	3e-81	282
112501_92	12	19.1	novel_protein_vertebrate_nebulin	ENSDARP00000117320	9	23838483	23926183	88.69	221	25	0	9e-115	399
53901_657	12	19.7	cyclin_t2	ENSDARP00000053281	9	24267578	24276029	88.18	296	33	1	5e-150	513
132405_369	12	19.7	novel_protein_vertebrate_nebulin	ENSDARP00000117320	9	23838483	23926183	90.5	179	17	0	1e-89	315
116546_463	12	19.7	cyclin_t2	ENSDARP00000053281	9	24267578	24276029	84.85	132	12	1	3e-28	107
52531_990	12	20.2	muscle_specific_ring_finger_protein_1-like	ENSDARP00000109359	9	24934048	24935560	94.55	330	17	1	3e-173	590
58345_63	12	20.2	type_alpha_3	ENSDARP00000103149	9	24948410	24978784	90.53	169	16	0	6e-91	318
114941_87	12	20.2	mhc_class_ii	ENSDARP00000072268	8	36288188	36289984	82.76	58	10	0	2e-24	92
40266_44	12	20.2	poly_(adp-ribose)_polymerase_member_14	ENSDARP00000059197	9	24804011	24812870	95.45	44	2	0	3e-24	92.4
52447_1394	12	23	isocitrate_dehydrogenase_1_(nadp+)_soluble	ENSDARP00000023774	9	29138177	29161591	97.4	385	10	0	0	770
12680_60	12	25.4	phd_finger_protein_6	ENSDARP00000031289	9	30650162	30667662	62.86	35	13	0	9e-12	50.4
87847_587	12	28.2	splicing_factor_subunit_1_isoform_1	ENSDARP00000109529	9	33195573	33210371	97.5	760	14	2	0	1436
54700_714	12	28.2	es1_protein	ENSDARP00000011314	9	33831127	33838261	89.96	249	25	0	3e-134	459
57759_274	12	28.2	phosphatidylinositol_phosphate_5-kinase_type_iii_isoform_d	ENSDARP00000124842	9	33109966	33137159	94.76	191	10	0	6e-99	344
49277_98	12	28.2	phosphatidylinositol-3-phosphate_5-kinase_type_iii	ENSDARP00000124842	9	33109966	33137159	97.83	46	1	0	2e-24	94.7
15653_72	12	28.2	raftlin_family_member_2	ENSDARP00000072961	9	33346228	33376981	85.29	34	5	0	4e-15	61.2
55006_448	12	28.4	splicing_factor_subunit_1	ENSDARP00000109529	9	33195573	33210371	100	283	0	0	2e-164	563
52501_455	12	28.7	dead_(asp-glu-ala-asp)_box_polypeptide_3	ENSDARP00000002260	9	34367809	34388046	96.36	660	24	0	0	1105
111770_94	12	29.1	calcium_calmodulin-dependent_serine_protein_kinase_(maguk_family)	ENSDARP00000122939	9	34399991	34510896	97.47	79	2	0	8e-45	162
69563_105	12	29.1	member_of_ras_oncogene_family-like_3	ENSDARP00000115081	9	33682396	33685727	95.16	62	3	0	2e-33	122
70935_138	12	29.1	immunoglobulin-like_domain_containing_receptor_1	ENSDARP00000059954	9	35231908	35240370	81.25	64	12	0	2e-24	93.6
56250_68	12	31.5	amyloid_beta_precursor_protein_b	ENSDARP00000091457	9	36002205	36041061	92.58	256	19	0	5e-98	340
110317_358	12	31.5	rp42_homolog	ENSDARP00000059860	9	35909620	35916886	100	128	0	0	5e-77	269
132370_489	12	32.6	na+_k+_alpha_1b_polypeptide	ENSDARP00000021569	9	36954480	36975127	96.34	273	10	0	4e-147	504
55198_476	12	33.7	dead_(asp-glu-ala-asp)_box_polypeptide_18	ENSDARP00000048752	9	39366775	39404529	97.85	186	4	0	3e-105	363
59632_347	12	34.8	sorting_nexin_4	ENSDARP00000033122	9	39640390	39673511	100	36	0	0	2e-19	78.6
52650_516	12	36.5	solute_carrier_family_40_(iron-regulated_transporter)_member_1	ENSDARP00000000250	9	42176170	42186921	91.54	473	40	0	0	877
116627_361	12	37.2	novel_protein_glutaminase	ENSDARP00000113022	9	42346274	42396789	90	130	13	0	4e-68	240
52515_4545	12	37.8	titin_a	ENSDARP00000105577	9	43967888	44062340	91.84	1238	99	2	0	1965
137073_275	12	37.8	speg_complex_locus	ENSDARP00000112989	9	42685685	42754096	97.89	95	2	0	5e-53	191
83978_69	12	37.8	---NA---	ENSDARP00000001119	9	42156152	42161322	100	32	0	0	8e-17	67.8
63497_114	12	37.8	unnamed_protein_product_[Tetraodon_nigroviridis]	ENSDARP00000048816	9	43726729	43746891	95.83	24	1	0	3e-13	58.2
61249_85	12	38.6	titin_a	ENSDARP00000017985	9	43973414	44042333	92.28	272	21	0	4e-149	514
53024_52	12	40.3	low_density_lipo_protein_2	ENSDARP00000080132	9	49443799	49716292	90.59	659	58	2	0	1124
53332_379	12	40.3	retinol_dehydrogenase_3	ENSDARP00000027139	9	49753358	49783501	82.76	319	55	0	1e-162	554
87905_457	12	40.3	kelch_repeat_and_btb_domain_containing_10	ENSDARP00000090560	9	49257914	49269476	89.47	285	30	0	7e-149	509
52959_228	12	40.3	actin_related_protein_2_3_complex_subunit_2	ENSDARP00000090576	9	49030697	49064569	98.28	233	4	0	2e-137	470
57212_69	12	40.3	low_density_lipo_protein_2	ENSDARP00000080132	9	49443799	49716292	97.95	195	4	0	9e-121	418
135734_60	12	40.3	low_density_lipo_protein_2	ENSDARP00000080132	9	49443799	49716292	91.8	61	5	0	1e-36	136
110518_204	12	40.3	cd302_antigen_precursor	ENSDARP00000109636	9	53143334	53166450	74.44	90	23	0	3e-29	110
82894_70	12	48.1	neuronal_membrane_glycoprotein_m6-b	ENSDARP00000123414	9	56766384	56842797	92.98	57	4	0	2e-30	112
15450_102	12	49.9	transducin_-like_1_x-linked_receptor_1	ENSDARP00000079570	9	57098950	57134711	95.12	41	2	0	5e-23	87.8
61243_367	12	49.9	lymphocyte_cytosolic_plastin_1	ENSDARP00000054848	14	13711343	13783237	94.74	38	2	0	2e-18	75.1
52490_3199	13	0	filamin-c_(gamma-filamin)_(filamin-2)_(fln-c)_(actin-binding-like_protein)_(abp-l)_(abp-280-like_protein)	ENSDARP00000046217	25	36081303	36101828	95.34	1651	73	2	0	3093
76831_88	13	1.4	autocrine_motility_factor_receptor	ENSDARP00000002529	25	37234371	37254198	95.77	213	9	0	1e-125	432
64133_97	13	1.9	PREDICTED:_wu:fi04f09_[Danio_rerio]	ENSDARP00000126692	25	37328692	37346650	89.36	94	10	0	4e-38	139
39018_113	13	4.7	---NA---	ENSDARP00000109676	25	25747662	25748370	100	33	0	0	9e-17	66.2
11337_281	13	6.3	protein_tyrosine_receptor_j	ENSDARP00000109352	25	24003571	24019244	91.26	103	9	0	8e-60	211
10467_68	13	6.3	usher_syndrome_1c_(autosomal_severe)	ENSDARP00000104974	25	23367293	23427572	92.31	78	6	0	2e-40	147
71618_152	13	6.3	protein_tyrosine_receptor_j	ENSDARP00000109352	25	24003571	24019244	91.55	71	6	0	2e-40	146
55911_186	13	6.3	autotransporter-associated_beta_strand_repeat_protein	ENSDARP00000067901	25	8564866	8607907	31.28	243	125	11	5e-15	67
56756_210	13	7.2	hcca2_protein	ENSDARP00000106281	25	23583174	23612754	94.77	172	9	0	6e-102	351
135689_101	13	7.7	novel_carboxylesterase_domain_containing_protein	ENSDARP00000121695	25	31375560	31419476	80	45	9	0	9e-24	91.3
88831_160	13	8.5	si:ch211-_protein	ENSDARP00000121695	25	31375560	31419476	70.27	74	22	0	2e-28	107
119330_99	13	8.5	double_immunoglobulin_il-1r-related_protein	ENSDARP00000084113	25	22830982	22869648	77.42	62	14	0	1e-27	104
52708_125	13	14.1	dihydrolipoamide_dehydrogenase	ENSDARP00000017217	25	27744409	27759710	97.32	224	6	0	3e-129	444
125452_64	13	14.1	acyl-_synthetase_bubblegum_family_member_1	ENSDARP00000083765	25	27024451	27049410	91.67	36	3	0	2e-18	73.2
54060_441	13	14.8	dihydrolipoamide_dehydrogenase	ENSDARP00000017217	25	27744409	27759710	96.25	293	11	0	3e-165	563
88289_1353	13	18.3	creatine_mitochondrial_1	ENSDARP00000011271	25	22500353	22518129	95.44	417	19	0	0	768
64435_287	13	19.8	proline_rich_5	ENSDARP00000090128	25	21741645	21756131	92.74	234	13	1	3e-125	430
59441_300	13	20.7	sorting_and_assembly_machinery_component_50_homolog	ENSDARP00000095193	25	19498569	19511895	97.1	138	4	0	5e-77	269
58434_62	13	20.7	sorting_and_assembly_machinery_component_50_homolog	ENSDARP00000095193	25	19498569	19511895	94.23	104	6	0	1e-60	214
88458_833	13	21	carboxypeptidase_a1	ENSDARP00000024981	25	18935476	18941306	81.54	363	66	1	0	630
5444_622	13	21	dual_specificity_phosphatase_6	ENSDARP00000095269	25	18813588	18817793	98.08	260	5	0	2e-135	464
111242_267	13	22.6	matrix_metalloproteinase_15	ENSDARP00000068174	25	17915786	17938978	90.3	165	16	0	1e-96	335
110707_56	13	23.2	parva_protein	ENSDARP00000094844	25	16669445	16704861	97.73	88	2	0	1e-48	174
65946_186	13	26.9	cytoskeleton_associated_protein_5	ENSDARP00000109691	25	4993893	5038286	89.74	78	8	0	4e-41	150
6239_64	13	26.9	cryptochrome_3	ENSDARP00000028955	4	11077732	11091060	76.19	42	10	0	9e-19	73.9
111845_235	13	29.7	aminopeptidase_n	ENSDARP00000108193	25	11178241	11194420	86.13	137	19	0	3e-69	244
87902_186	13	29.7	microtubule-associated_protein_1_light_chain_3_beta	ENSDARP00000003432	25	13540934	13552882	99.17	120	1	0	3e-67	236
1216_59	13	29.7	synaptic_vesicle_glycoprotein_2_b	ENSDARP00000107569	25	11109520	11129393	94.06	101	6	0	2e-45	164
83150_382	13	29.7	a-kinase_anchor_protein_13_isoform_2	ENSDARP00000028977	7	15704144	15736629	56.67	150	55	3	1e-44	162
60488_235	13	29.7	synaptic_vesicle_glycoprotein_2_b	ENSDARP00000107569	25	11109520	11129393	95.77	71	3	0	3e-26	100
54365_531	13	32.3	iron-responsive_element_binding_protein_2	ENSDARP00000117448	25	6581652	6614849	91.25	80	7	0	1e-40	150
6468_113	13	32.3	loc570651_protein	ENSDARP00000087165	25	6401103	6411323	89.09	55	6	0	2e-28	106
56115_243	13	32.7	iron-responsive_element_binding_protein_2	ENSDARP00000117448	25	6581652	6614849	94.07	118	7	0	4e-65	230
62203_69	13	32.7	iron-responsive_element_binding_protein_2	ENSDARP00000117448	25	6581652	6614849	89.58	48	5	0	8e-24	91.7
53375_955	13	33.4	eps8l2_protein	ENSDARP00000095696	25	4098698	4187842	79.3	256	36	4	1e-98	342
62026_441	13	33.4	tmem219_protein	ENSDARP00000082510	25	3806319	3815738	75.79	190	44	2	5e-82	285
110858_235	13	33.4	mgc83791_protein	ENSDARP00000014453	25	3666028	3678855	69.13	149	37	2	1e-54	194
77482_86	13	33.4	bet1-like_protein	ENSDARP00000113973	25	7931018	7934039	93.65	63	4	0	6e-34	123
54513_395	13	33.9	lactate_dehydrogenase_b	ENSDARP00000118106	25	3383132	3392108	96.17	209	8	0	7e-118	405
55609_284	13	34.9	heavy_subunit	ENSDARP00000028465	25	3025332	3032475	95.43	175	8	0	3e-93	322
60021_538	13	36.7	calcium_and_integrin-binding_protein_1	ENSDARP00000117455	25	3278519	3284983	95.21	188	9	0	8e-91	314
135302_190	13	37.5	mitochondrial_ribosomal_protein_s35	ENSDARP00000056120	25	2375792	2397730	76.84	95	22	0	1e-29	110
17296_31	13	39	mon2_protein	ENSDARP00000087723	25	1694301	1749664	100	45	0	0	2e-23	91.3
87885_775	13	41.8	probable_ribosome_biogenesis_protein_rlp24	ENSDARP00000095488	25	487944	493301	96.27	161	6	0	2e-93	323
25640_52	13	98.2	von_willebrand_factor_a_domain_containing_5a	ENSDARP00000034864	25	5314258	5327960	70.59	34	10	0	7e-11	48.1
63228_68	14	0	dolichyl-diphosphooligosaccharide--protein_glycosyltransferase_subunit_4	ENSDARP00000125377	4	443091	444737	100	37	0	0	1e-19	74.7
54709_593	14	0.3	zgc:123333_protein	ENSDARP00000110400	4	756777	762909	89.36	282	30	0	2e-161	550
88266_295	14	0.3	zgc:171553_protein	ENSDARP00000093822	4	6523006	6573658	96.09	179	7	0	5e-100	346
70111_240	14	0.3	trna_(nuclear_export_receptor_for_trnas)_isoform_cra_a	ENSDARP00000076556	4	358092	383176	94.17	103	6	0	3e-55	197
62585_128	14	0.3	dihydropyrimidinase-like_5b	ENSDARP00000067454	4	567332	584507	83.33	60	10	0	3e-29	109
61641_338	14	1.9	f-box_protein_7	ENSDARP00000076569	4	392598	407501	47.13	157	64	3	4e-30	113
13348_59	14	1.9	novel_protein_human_trna_(nuclear_export_receptor_for_trnas)	ENSDARP00000076556	4	358092	383176	100	44	0	0	6e-23	88.6
132996_241	14	1.9	---NA---	ENSDARP00000105153	4	919722	932836	88.46	26	3	0	5e-11	47.4
52894_213	14	2.5	solute_carrier_family_member_4	ENSDARP00000067445	4	1389342	1425627	95.12	164	8	0	5e-67	238
61847_69	14	3.7	cytidine_monophosphate-n-acetylneuraminic_acid_hydroxylase	ENSDARP00000074888	4	2091681	2111243	74.65	71	18	0	3e-32	119
54068_47	14	9.1	camp_responsive_element_binding_protein_3-like_2	ENSDARP00000087416	4	4585558	4625232	90.77	271	24	1	1e-123	425
52699_151	14	9.6	cd9_antigen	ENSDARP00000115141	4	4107736	4131553	64.96	117	41	0	3e-32	119
134232_272	14	10.7	transmembrane_protein_63a	ENSDARP00000104030	4	5538431	5564506	83.78	111	18	0	3e-55	197
56699_138	14	11.8	protein_phosphatase_regulatory_subunit_3a	ENSDARP00000111169	4	5961250	5969496	75.13	193	43	2	3e-72	255
4655_82	14	11.8	protein_phosphatase_regulatory_subunit_3a	ENSDARP00000111169	4	5961250	5969496	89.47	38	4	0	5e-20	79.3
52508_807	14	12.7	leukotriene_a4_hydrolase	ENSDARP00000011882	4	6723923	6743481	91.52	401	34	0	0	773
87877_404	14	14.4	adiponectin_receptor_2	ENSDARP00000111048	4	7451260	7478790	97.93	193	4	0	9e-108	372
53384_127	14	14.4	adiponectin_receptor_2	ENSDARP00000111048	4	7451260	7478790	83.65	159	23	2	3e-62	220
90690_116	14	14.4	wingless-type_mmtv_integration_site_member_5b	ENSDARP00000041851	4	7496676	7590406	100	58	0	0	5e-35	127
53347_526	14	15.6	nuclear_transcription_factor_y_subunit_beta	ENSDARP00000057253	4	8248746	8254336	96.55	145	5	0	1e-80	281
132844_134	14	17.9	filamin_gamma_b_(actin_binding_protein_280)	ENSDARP00000117334	4	9166806	9194416	97.6	125	3	0	2e-70	249
86478_50	14	18.3	stabilin_2	ENSDARP00000067252	4	9786418	9827747	72.55	51	9	1	4e-17	71.2
120684_76	14	18.3	novel_protein_vertebrate_stabilin_2	ENSDARP00000067252	4	9786418	9827747	85.71	35	5	0	2e-14	62
31108_106	14	21.2	endou_protein	ENSDARP00000093036	4	11098397	11104869	85	40	6	0	3e-18	71.6
54653_385	14	21.9	beta-2-microglobulin	ENSDARP00000110049	4	11858242	11859960	79.31	116	24	0	1e-58	207
55034_166	14	23.4	transportin_3	ENSDARP00000120894	4	12651213	12669682	97.98	99	2	0	4e-58	206
21660_95	14	23.4	interferon_regulatory_factor_5	ENSDARP00000097840	4	12670347	12677672	88.1	42	5	0	3e-22	85.5
133989_348	14	23.4	yy1_associated_factor_2	ENSDARP00000074784	4	12970046	12985730	88.68	53	6	0	3e-13	55.8
96692_167	14	24.1	novel_protein_prickle-like_family	ENSDARP00000118988	4	13028023	13060290	95.74	47	2	0	2e-18	74.7
86470_124	14	25.3	cytidine_monophosphate_n-acetylneuraminic_acid_synthetase	ENSDARP00000111288	4	13792410	13801992	79.73	74	15	0	8e-35	127
56199_187	14	26.6	aldose_reductase	ENSDARP00000067039	4	13972000	13980660	88.15	211	25	0	5e-96	332
133956_224	14	26.6	cytidine_monophospho-n-acetylneuraminic_acid_synthetase	ENSDARP00000111288	4	13792410	13801992	82.69	104	18	0	8e-50	178
3811_41	14	26.6	kelch_domain_containing_10	ENSDARP00000122219	4	14060724	14069246	98.44	64	1	0	1e-38	139
27479_161	14	26.6	solute_carrier_family_member_5	ENSDARP00000036010	4	13997929	14019421	87.5	72	9	0	2e-36	133
53863_124	14	28.8	coiled-coil-helix-coiled-coil-helix_domain_containing_3	ENSDARP00000041419	4	14555613	14668903	73.05	308	62	4	2e-78	275
36298_87	14	28.8	plasma_membrane_calcium_atpase_4_isoform_x_b	ENSDARP00000045916	8	14519339	14566689	100	34	0	0	4e-18	72
53386_108	14	30.2	nuclear_receptor_interacting_protein_2	ENSDARP00000100294	4	16640679	16697628	89	300	28	2	6e-135	462
30934_69	14	30.2	denn_madd_domain_containing_5b	ENSDARP00000119547	4	15717726	15775162	95.74	47	2	0	6e-24	92.4
55364_184	14	30.2	novel_protein_containing_a_t-complex_protein_11_domain_(zgc:73347)	ENSDARP00000028958	4	15794144	15811077	97.33	75	1	1	2e-19	77.8
56425_495	14	30.5	glycogen_synthase_2	ENSDARP00000002983	4	15868483	15892415	86.9	145	19	0	2e-53	192
91840_230	14	31.2	serine_threonine_kinase_receptor_associated_protein	ENSDARP00000024391	4	15945017	15951235	100	53	0	0	2e-31	117
52886_208	14	32.1	phenylalanine_hydroxylase	ENSDARP00000012808	4	16459864	16477717	92.2	449	35	0	0	846
4096_46	14	33	subfamily_member_9	ENSDARP00000110752	4	16887639	16890630	92.21	77	6	0	3e-33	122
110382_370	14	33.6	novel_protein	ENSDARP00000046870	4	17277508	17330191	72.27	238	37	2	2e-87	305
134899_224	14	33.6	uhrf1_binding_protein_1-like	ENSDARP00000046870	4	17277508	17330191	91.94	124	10	0	8e-69	243
88548_51	14	34.1	peroxisome_proliferator_activated_receptor_alpha	ENSDARP00000107246	4	17677723	17703189	91.55	71	6	0	1e-36	134
132771_280	14	34.1	uhrf1_binding_protein_1-like	ENSDARP00000046870	4	17277508	17330191	91.01	89	4	1	7e-32	120
69063_290	14	36	def-6_protein	ENSDARP00000112791	4	17827473	17843732	87.1	155	20	0	3e-53	191
55313_837	14	37	staphylococcal_nuclease_domain_containing_1	ENSDARP00000091746	4	18537384	18628396	95.09	285	12	1	4e-149	510
55441_101	14	38.5	riken_cdna_4933424b01_gene	ENSDARP00000011401	4	19421731	19435358	93.67	79	5	0	7e-44	158
25275_101	14	39.2	n-acyl_phosphatidylethanolamine_phospholipase_d	ENSDARP00000013436	4	19416085	19421254	83.72	86	14	0	2e-42	154
52445_296	14	42.5	ribosomal_protein_s16	ENSDARP00000066897	4	20584700	20588333	99.32	146	1	0	9e-76	263
83183_463	14	42.5	golgi_golgin_subfamily_macrogolgin_(with_transmembrane_signal)_isoform_cra_a	ENSDARP00000083396	4	21248681	21272658	86.57	134	18	0	2e-47	174
87956_712	14	43.9	carboxypeptidase_m	ENSDARP00000112739	4	22679366	22694903	78.92	166	32	1	5e-78	273
86063_111	14	43.9	solute_carrier_family_member_e3	ENSDARP00000066908	4	22053247	22058085	91.03	78	7	0	1e-40	146
56062_29	14	43.9	mdm2_protein	ENSDARP00000108555	4	22062986	22071816	69.81	106	29	1	8e-40	145
113696_50	14	43.9	perforin_1_(pore_forming_protein)	ENSDARP00000125692	19	24707686	24709558	71.43	77	22	0	4e-31	115
54669_658	14	43.9	carboxypeptidase_m	ENSDARP00000007770	4	22676345	22694882	59.38	96	38	1	3e-28	108
53087_447	14	45.7	inter-alpha_trypsin_heavy_chain_2	ENSDARP00000066932	4	24275045	24303101	87.87	239	29	0	5e-112	387
3672_272	14	45.7	rna_binding_motif_protein_17	ENSDARP00000044042	4	24584237	24602724	93.53	139	8	1	1e-73	258
132709_550	14	47.1	chaperonin_containing_subunit_2	ENSDARP00000056582	14	37904307	37910068	93.67	237	13	2	4e-125	429
4460_67	14	47.1	---NA---	ENSDARP00000090554	4	29528062	29531330	73.33	30	8	0	1e-11	50.8
53471_271	14	47.7	methionyl_aminopeptidase_2_like	ENSDARP00000109712	4	25037505	25103674	98.73	158	2	0	4e-95	330
82614_295	14	47.7	nadh_dehydrogenase_1_alpha_subcomplex_subunit_12	ENSDARP00000121890	4	24916974	24923817	89.89	89	9	0	2e-43	155
55842_208	15	1.1	protein_c1orf9	ENSDARP00000015683	20	14599161	14696678	47.69	195	78	5	4e-41	151
65649_162	15	1.1	desmoglein_2	ENSDARP00000103538	2	2392229	2424395	84.93	73	11	0	2e-36	134
57092_142	15	3.6	aquaporin_1	ENSDARP00000036702	2	2888643	2900295	87.17	187	24	0	3e-96	333
133040_337	15	4.2	rho-_coiled-coil_containing_protein_kinase_1	ENSDARP00000076414	2	2970496	3052905	94.57	129	7	0	3e-75	264
57269_183	15	4.8	rho_gtpase_activating_protein_21	ENSDARP00000121861	2	12156182	12198630	95.24	105	5	0	3e-58	207
18680_28	15	4.8	dna-directed_rna_polymerase_ii_subunit_rpb4	ENSDARP00000099022	2	1308283	1313492	100	48	0	0	7e-26	96.7
53380_839	15	5.6	si:ch73-_protein	ENSDARP00000091498	2	9923242	9930638	67.29	376	110	6	3e-136	467
86694_111	15	5.6	follicular_lymphoma_variant_translocation_1	ENSDARP00000009670	2	13016280	13046785	97.37	38	1	0	4e-19	75.5
52636_481	15	5.8	vacuolar_protein_sorting_4b	ENSDARP00000074209	2	13047975	13060553	94.81	77	4	0	7e-42	154
132376_298	15	5.9	phosphate_cytidylyltransferase_alpha	ENSDARP00000105692	2	9550954	9572728	96.45	366	13	0	4e-171	583
132376_262	15	5.9	phosphate_cytidylyltransferase_alpha	ENSDARP00000105692	2	9550954	9572728	96.45	366	13	0	4e-171	583
69685_202	15	5.9	phosphodiesterase_camp-specific_isoform_2	ENSDARP00000108437	2	14478533	14480583	93.94	99	6	0	7e-59	207
88093_357	15	6.3	natural_killer_cell_enhancing_factor	ENSDARP00000076104	2	5749025	5758079	93.43	198	13	0	1e-111	384
56278_49	15	6.3	zp3b_protein	ENSDARP00000071171	2	5895689	5901184	46.94	98	48	3	7e-20	79
27674_36	15	6.3	betaine_aldehyde_dehydrogenase	ENSDARP00000115350	2	5709771	5714052	77.5	40	9	0	3e-18	70.1
52703_120	15	6.8	eukaryotic_translation_initiation_factor_isoform_2	ENSDARP00000104653	2	7500004	7511589	100	411	0	0	0	785
27264_39	15	7.8	far_upstream_element_binding_protein_1	ENSDARP00000105232	2	8433697	8447444	86.67	45	6	0	2e-21	83.2
106234_72	15	7.8	family_with_sequence_similarity_member_a	ENSDARP00000027051	2	8447449	8473100	87.18	39	5	0	1e-18	73.6
52624_1552	15	8.1	scinderin_like_a	ENSDARP00000075639	2	10187884	10242089	84.8	592	90	0	0	1031
53785_111	15	8.1	g_protein-coupled_receptor_177	ENSDARP00000106966	2	10133525	10177916	96.54	289	10	0	2e-171	584
88107_245	15	8.1	protein_tyrosine_receptor_f	ENSDARP00000084774	2	17351494	17531196	100	274	0	0	3e-165	565
16512_96	15	8.1	pif1_5_-to-3_dna_helicase_homolog	ENSDARP00000022087	2	16918145	16936147	98.31	177	3	0	7e-99	342
10613_23	15	8.6	protein_phosphatase_regulatory_subunit_7	ENSDARP00000025441	2	16517108	16528856	95.95	148	6	0	4e-79	275
88716_477	15	10.2	calponin_acidic	ENSDARP00000122032	2	14889594	14895876	95.21	167	8	0	4e-88	305
10914_30	15	10.9	ring_finger_protein_2	ENSDARP00000002609	2	22809088	22819674	98.39	62	1	0	1e-34	127
33918_60	15	11.4	novel_protein_(zgc:158256)	ENSDARP00000083300	2	22538892	22557288	76.47	34	7	1	8e-13	53.9
52465_432	15	12.5	alanine-glyoxylate_aminotransferase	ENSDARP00000017257	2	22134659	22146295	89.36	423	45	0	0	765
55466_266	15	12.5	sept2_protein	ENSDARP00000056965	2	22049807	22070315	91.01	178	15	1	5e-92	318
55631_142	15	12.5	protein_kinase	ENSDARP00000100335	2	22451602	22461949	72.73	132	33	1	6e-35	129
85925_38	15	13.3	phospholipase_delta_1b	ENSDARP00000046097	2	21184002	21235015	91.43	70	6	0	3e-36	133
52677_1354	15	14.1	xirp1_protein	ENSDARP00000042412	2	24106798	24113897	75	684	136	10	0	916
90865_333	15	14.1	lyr_motif-containing_protein_4	ENSDARP00000103510	2	20775956	20777907	93.26	89	6	0	3e-48	171
30331_41	15	14.1	ras-responsive_element-binding_protein_1_(rreb-1)_(ras-responsive_zinc_finger_transcription_factor_rreb)	ENSDARP00000062562	2	20840352	20858154	76.32	38	9	0	8e-16	66.2
54247_543	15	15.9	mgc68650_protein	ENSDARP00000116664	2	24878158	24889628	97.61	251	6	0	2e-145	497
62064_1457	15	16.6	thymic_dendritic_cell-derived_factor_1	ENSDARP00000105109	2	26760744	26769072	87.84	329	40	0	7e-171	582
53381_521	15	16.6	solute_carrier_family_2_(facilitated_glucose_transporter)_member_2	ENSDARP00000073100	2	25965013	25986156	89.74	117	11	1	6e-62	220
55918_141	15	16.6	fibronectin_type_iii_domain_containing_3b	ENSDARP00000083541	2	25526627	25688438	96.55	87	3	0	8e-49	176
134614_170	15	16.6	phospholipase_d	ENSDARP00000120802	2	25708726	25780260	82.67	75	13	0	4e-35	130
56057_1095	15	17.7	0	ENSDARP00000125536	2	28022981	28027100	89.08	174	18	1	2e-98	342
110205_2393	15	20	myomesin_1a	ENSDARP00000081560	2	30631848	30673475	89.12	855	69	1	0	1464
53094_482	15	20	canopy-1_precursor	ENSDARP00000009432	2	29701087	29710868	91.44	187	16	0	3e-102	352
34544_47	15	20	transmembrane_protein_70	ENSDARP00000099221	2	29964809	29967179	85.71	119	17	0	1e-61	216
367_156	15	20	membrane-associated_ring_finger_6	ENSDARP00000117758	2	30204678	30241553	97.78	90	2	0	8e-53	189
2967_64	15	20	retinol_dehydrogenase_10	ENSDARP00000011528	2	29897263	29901139	94.67	75	4	0	2e-39	143
54151_340	15	21.1	abcf2_protein	ENSDARP00000056639	2	32223429	32231413	95.31	192	9	0	4e-106	366
57923_69	15	21.1	fas_apoptotic_inhibitory_molecule_2	ENSDARP00000056638	2	32212087	32223025	98	100	2	0	1e-56	200
57125_283	15	21.1	fam134b_protein	ENSDARP00000099481	2	31499718	31518539	86.96	115	15	0	5e-49	176
110145_1494	15	25	polo-like_kinase_3	ENSDARP00000056597	2	35324487	35332616	95.06	627	30	1	0	1193
91928_169	15	26.7	hippocampus_abundant_gene_transcript_1	ENSDARP00000027246	2	37376911	37405474	98.21	112	2	0	4e-56	199
69307_181	15	26.7	mitochondrial_28s_ribosomal_protein_s14	ENSDARP00000089506	2	35312256	35315017	93.62	94	6	0	3e-51	181
1276_116	15	26.7	laminin_gamma_1	ENSDARP00000024860	2	35601433	35700011	93.16	117	8	0	3e-43	158
110434_333	15	26.7	t_cell_antigen_receptor_alpha_chain_c_region	ENSDARP00000099340	2	35872701	35876576	59.8	102	35	2	3e-32	118
53631_980	15	27.1	programmed_cell_death_10	ENSDARP00000021450	2	36442190	36452796	96.67	210	7	0	9e-115	394
68946_116	15	27.3	0	ENSDARP00000113304	2	37028286	37033760	95.65	46	2	0	1e-13	56.2
53800_335	15	27.3	---NA---	ENSDARP00000089214	2	36845430	36855002	100	24	0	0	3e-11	50.8
113732_258	15	28.7	myomesin_2-like	ENSDARP00000036413	2	37536607	37561848	89.11	101	11	0	8e-54	191
54100_91	15	28.9	cerebellin_1_precursor	ENSDARP00000122371	2	37824173	37828415	96.46	198	7	0	5e-104	358
132443_545	15	28.9	ovary-specific_c1q-like_factor	ENSDARP00000035119	2	37614200	37616715	74.15	205	53	0	1e-81	284
132630_485	15	28.9	glutamate_n-methyl_d-aspartate-associated_protein_1	ENSDARP00000070426	2	37589917	37600791	82.13	207	37	0	4e-72	253
111510_334	15	28.9	ovary-specific_c1q-like_factor	ENSDARP00000117919	2	37736781	37738032	69.52	105	28	1	2e-37	136
88719_188	15	28.9	---NA---	ENSDARP00000070946	2	37929370	37932763	86.67	30	4	0	8e-14	56.6
4834_117	15	29.1	novel_protein	ENSDARP00000112363	2	37929797	37932607	80.61	98	15	1	2e-44	159
60055_310	15	29.4	dehydrogenase_reductase_(sdr_family)_member_1	ENSDARP00000070950	2	37964506	37972433	89.39	132	14	0	4e-71	249
5185_520	15	30.4	retinol_binding_protein_cellular	ENSDARP00000108521	2	38720766	38740708	88.97	136	15	0	4e-72	252
53582_214	15	44.6	methyl-_binding_domain_protein_3	ENSDARP00000123868	2	57737960	57755000	81.48	81	14	1	1e-35	130
54095_524	15	48.9	band_-like_protein_3_(_)_(differentially_expressed_in_adenocarcinoma_of_the_lung_protein_1)_(dal-1)	ENSDARP00000021492	2	58969930	59038058	76.63	338	49	3	4e-144	494
88210_589	15	48.9	---NA---	ENSDARP00000122117	20	2306307	2309538	89.29	28	3	0	3e-13	54.7
111418_223	15	52.7	elongation_factor_2	ENSDARP00000024752	2	56950887	56976839	96.15	260	10	0	2e-152	522
132478_278	15	52.7	cathepsin_z_precursor	ENSDARP00000068678	2	54634186	54644845	90.38	156	15	0	1e-92	320
111235_262	15	52.7	armadillo_repeat_containing_6	ENSDARP00000080399	2	56921908	56945353	80.89	157	23	2	5e-68	239
16926_255	15	52.7	regulator_of_nonsense_transcripts_1	ENSDARP00000013006	2	56382690	56448130	100	91	0	0	1e-50	182
1442_188	15	52.7	0	ENSDARP00000080352	2	57008133	57029578	68.25	63	16	1	4e-17	69.7
132601_282	15	53.5	glutathione_peroxidase_4b	ENSDARP00000103087	2	57368919	57382529	95.51	89	4	0	3e-53	188
79416_83	15	54.3	epidermal_growth_factor_receptor_pathway_substrate_15-like_1	ENSDARP00000078299	2	55859792	55896981	96.23	53	2	0	1e-28	107
53840_454	15	54.4	upf1_regulator_of_nonsense_transcripts_homolog	ENSDARP00000013006	2	56382690	56448130	99.09	219	1	1	7e-124	426
61010_230	15	54.4	novel_protein	ENSDARP00000063145	2	55139956	55151816	96	100	3	1	4e-54	193
4061_391	15	55.1	cathepsin_z_cysteine_protease	ENSDARP00000068678	2	54634186	54644845	92.31	130	10	0	1e-75	264
2808_546	15	55.8	11-beta-hydroxysteroid_dehydrogenase_type_3	ENSDARP00000090932	2	54045004	54068709	77.46	173	38	1	6e-77	268
61323_82	15	56.1	neurotoxin_c59_ly-6-like_protein	ENSDARP00000107661	2	51633350	51641977	47.3	74	38	1	3e-22	85.5
133383_109	15	56.3	ras-related_protein_rab-31_(rab-22b)	ENSDARP00000020204	2	53411307	53432629	96.69	121	4	0	9e-68	238
90813_72	15	56.5	novel_protein	ENSDARP00000088677	2	52033367	52034083	91.43	35	3	0	2e-18	71.2
56582_432	15	57.5	supervillin_isoform_2	ENSDARP00000099154	2	49311118	49391635	96.24	186	6	1	4e-110	381
68798_314	15	57.5	svil_protein	ENSDARP00000099154	2	49311118	49391635	92.63	95	7	0	1e-51	187
65412_201	15	58	pitrilysin_metalloproteinase_1	ENSDARP00000056293	2	48203229	48233581	97.78	90	2	0	5e-51	183
122942_21	15	58	pitrilysin_metalloproteinase_1_precursor	ENSDARP00000056293	2	48203229	48233581	97.37	38	1	0	1e-21	84
91767_156	15	59.1	prp38_pre-mrna_processing_factor_38_domain_containing_b	ENSDARP00000069565	2	45710634	45719285	97.53	81	2	0	4e-39	142
132895_271	15	61.2	kinesin_family_member_5b	ENSDARP00000079237	12	43289230	43330067	98.37	123	2	0	2e-65	231
66489_157	15	61.2	integrin_beta1	ENSDARP00000069745	2	46095866	46102453	95.45	88	4	0	1e-46	167
56160_409	15	61.2	integrin_beta-1_precursor	ENSDARP00000126425	24	1125926	1144446	65.67	67	23	0	5e-27	104
54666_104	15	62.3	ptpr2_macne_ame:_full=receptor-type_tyrosine-protein_phosphatase_n2_short=r-ptp-n2_ame:_full=m1851_flags:_precursor	ENSDARP00000052221	7	41713625	41892059	87.11	194	25	0	9e-106	365
71805_220	15	62.3	---NA---	ENSDARP00000116642	2	41686867	41714376	100	28	0	0	5e-15	63.2
59307_72	15	63.3	kelch-like_ech-associated_protein_1a	ENSDARP00000045762	2	41936143	41962158	92.73	110	8	0	2e-63	225
135249_323	16	0	pyrroline-5-carboxylate_reductase_member_2	ENSDARP00000112306	11	46091920	46098624	79.82	109	13	2	6e-44	158
56267_70	16	0.5	meningioma_expressed_antigen_5	ENSDARP00000125518	11	45750938	45766019	88.6	272	31	0	6e-145	496
53071_378	16	0.8	eukaryotic_initiation_factor_4a-iii	ENSDARP00000027276	11	45992023	46009554	98.62	363	5	0	0	689
54837_219	16	1.8	map1_light_chain_3-like_protein_2	ENSDARP00000065589	11	45644227	45649295	98.81	84	1	0	2e-48	172
111602_86	16	3	mitochondrial_import_receptor_subunit_tom20_homolog	ENSDARP00000028306	11	45483492	45493291	98.48	66	1	0	9e-27	100
21023_48	16	3.5	mitofusin_1	ENSDARP00000103468	11	46628092	46638209	95.45	44	2	0	1e-23	89.7
56339_672	16	5.4	equilibrative_nucleoside_transporter_1	ENSDARP00000027903	11	44547900	44568489	89.31	159	17	0	5e-78	273
62433_282	16	5.4	adaptor_phosphotyrosine_ph_domain_and_leucine_zipper_containing_1	ENSDARP00000080303	11	43680161	43707068	93.07	101	7	0	1e-53	191
55062_16	16	5.4	adp-ribosylation_factor-like_6_interacting_protein_2_isoform_4	ENSDARP00000079657	11	46364393	46374543	63.09	149	47	2	2e-53	191
54268_311	16	5.8	non-erythrocytic_isoform_cra_d	ENSDARP00000089263	11	44145729	44210549	95.56	225	10	0	1e-115	400
64874_211	16	6.7	adaptor_phosphotyrosine_ph_domain_and_leucine_zipper_containing_1	ENSDARP00000080303	11	43680161	43707068	93.98	83	5	0	7e-30	112
137010_120	16	6.7	adaptor_phosphotyrosine_ph_domain_and_leucine_zipper_containing_1	ENSDARP00000080303	11	43680161	43707068	92	50	4	0	6e-13	55.1
21522_241	16	6.9	filamin_partial	ENSDARP00000113808	23	20047678	20097577	79.55	88	18	0	7e-42	154
57390_89	16	7.1	flj00343_protein	ENSDARP00000113808	23	20047678	20097577	76.13	155	37	0	1e-71	253
53662_218	16	7.5	filamin_beta_(actin_binding_protein_278)_isoform_cra_a	ENSDARP00000117334	4	9166806	9194416	66.15	192	65	0	1e-75	267
58997_203	16	9.9	c1orf50_homolog	ENSDARP00000095911	11	40340778	40345898	92.26	168	13	0	3e-94	325
123383_87	16	9.9	eph_receptor_a8	ENSDARP00000117349	11	40076102	40107227	97.87	47	1	0	4e-24	92.8
132906_79	16	12.1	bassoon_protein	ENSDARP00000108852	11	38360499	38372994	96.6	147	5	0	3e-82	289
11405_66	16	12.1	unnamed_protein_product_[Tetraodon_nigroviridis]	ENSDARP00000108852	11	38360499	38372994	91.89	37	3	0	7e-17	70.1
54836_85	16	12.1	0	ENSDARP00000108852	11	38360499	38372994	82.35	34	6	0	2e-13	61.6
54836_84	16	12.1	0	ENSDARP00000108852	11	38360499	38372994	82.35	34	6	0	2e-13	61.6
63269_137	16	13	proteasome_alpha_5_subunit	ENSDARP00000009133	11	37183786	37191782	98.53	68	1	0	3e-36	132
110212_777	16	13	zgc:112265_protein	ENSDARP00000053132	11	37984948	37985349	71.67	60	17	0	9e-24	90.5
135653_107	16	13.2	u3_small_nucleolar_interacting_protein_2	ENSDARP00000121702	11	37056569	37070935	82.76	58	10	0	3e-28	105
87857_560	16	15.5	type_alpha_1	ENSDARP00000103794	11	34835241	34903710	90.79	369	34	0	1e-160	550
52623_362	16	22.9	angiotensin_i_converting_enzyme_2	ENSDARP00000106752	11	30857132	30871811	84.84	818	116	3	0	1411
132431_93	16	29.3	microtubule-associated_protein_1_light_chain_3_alpha	ENSDARP00000042321	11	27542668	27549148	100	121	0	0	3e-70	246
101980_127	16	29.3	forkhead_box_j3	ENSDARP00000102208	11	27167503	27245282	100	54	0	0	1e-29	110
128728_98	16	31.4	host_cell_factor_c1	ENSDARP00000007626	11	26369999	26394895	92.16	51	4	0	3e-27	103
75339_75	16	32.1	trpc4apa_protein	ENSDARP00000107562	11	26090933	26113888	98	100	2	0	1e-57	203
52803_330	16	33.4	peroxisome_proliferator_activated_receptor_gamma	ENSDARP00000039949	11	600187	629201	73.49	166	35	3	3e-61	217
55812_69	16	33.4	nfs1_nitrogen_fixation_1	ENSDARP00000084180	11	25281984	25289624	93.14	102	7	0	1e-55	197
87840_458	16	34.8	transformed_3t3_cell_double_minute_4_homolog	ENSDARP00000074651	11	23825393	23851008	94.57	276	13	1	4e-123	424
59870_233	16	35.1	pleckstrin_homology_domain_family_a_member_6	ENSDARP00000033739	11	24277502	24393171	92.31	130	10	0	1e-57	206
94456_239	16	35.4	loc100003370_protein	ENSDARP00000097500	11	1512500	1515976	66.67	96	32	0	5e-38	137
54450_199	16	35.8	isoleucine_trna_synthetase	ENSDARP00000009149	11	1302660	1357500	76.81	207	43	2	9e-73	257
72781_165	16	36.2	dual_specificity_protein_phosphatase_7	ENSDARP00000050395	11	21933	36662	92.75	69	5	0	6e-36	131
57784_51	16	36.2	sp1_transcription_factor	ENSDARP00000110200	11	87174	95396	71.13	97	9	7	2e-26	100
61181_451	16	36.5	ribosomal_protein_s15	ENSDARP00000095139	11	5961412	5966184	98.62	145	2	0	8e-50	177
19330_58	16	36.5	vessel-specific_1	ENSDARP00000066163	11	6078304	6083052	82.35	34	6	0	4e-15	61.2
53502_1367	16	37.6	palm2-akap2_fusion_protein	ENSDARP00000092205	10	4703151	4914403	40.74	81	32	2	2e-11	55.1
53475_328	16	39.2	junction_plakoglobin	ENSDARP00000026915	11	11840951	11902608	93.67	237	15	0	4e-115	397
58503_116	16	39.2	sister_of_p-glycoprotein	ENSDARP00000093333	11	13409455	13454109	84.62	143	19	1	2e-64	229
136477_76	16	39.2	sp2_transcription_factor	ENSDARP00000111903	11	12459987	12484014	97.12	104	3	0	9e-44	158
53201_644	16	39.6	lymphocyte_antigen_75	ENSDARP00000117926	11	11273590	11314431	80.34	234	46	0	3e-114	395
92121_191	16	39.6	ogt(o-glc-nac_transferase)-interacting_protein_106_kda	ENSDARP00000099219	11	11718450	11746419	77.46	71	16	0	2e-29	110
53184_408	16	45.2	ribophorin_ii	ENSDARP00000012197	11	15586652	15644229	90.26	421	41	0	8e-176	599
52711_370	16	46.8	thimet_oligopeptidase_1	ENSDARP00000046669	11	7323100	7352092	90.81	283	26	0	2e-151	518
54321_720	16	47.5	proteasome_(_macropain)_26s_non-_6	ENSDARP00000094762	11	19922641	19931892	98.77	243	3	0	1e-139	478
56439_264	16	47.5	chromosome_segregation_1-like_(_cerevisiae)	ENSDARP00000022858	11	5552987	5574422	97.01	134	4	0	8e-74	259
132624_277	16	50.9	signal_peptidase_complex_subunit_1	ENSDARP00000076814	11	4051512	4055612	87.5	96	12	0	4e-51	181
66493_210	16	51.8	---NA---	ENSDARP00000013733	11	5583849	5596957	96.15	26	1	0	7e-13	55.5
89427_179	17	0	lysophosphatidylcholine_acyltransferase_1	ENSDARP00000050686	7	1654530	1676567	85.56	90	12	1	4e-46	166
57788_161	17	0.1	epidermal_langerhans_cell_protein_lcp1	ENSDARP00000056543	2	37770447	37783417	77.08	48	11	0	3e-24	94.4
64953_164	17	1.1	serine_threonine-protein_kinase_nek1_(_-related_protein_kinase_1)_(renal_carcinoma_antigen_ny-ren-55)	ENSDARP00000115936	7	3775338	3779547	79.37	63	13	0	7e-30	110
87876_1054	17	2.6	splicing_factor_3b_subunit_2	ENSDARP00000007002	7	7561474	7605901	96.52	374	11	1	3e-176	601
5592_167	17	2.6	n-myc_downstream-regulated_gene_2_isoform_a	ENSDARP00000012950	7	4109909	4209758	93.04	115	8	0	2e-62	220
113274_354	17	2.6	leukotriene_b4_receptor	ENSDARP00000081196	7	5921147	5934468	85.27	129	19	0	6e-54	192
56468_256	17	2.6	myeloid-associated_differentiation_marker	ENSDARP00000119007	7	6338580	6358949	72.58	62	17	0	2e-27	103
56835_105	17	2.6	selenoprotein_s	ENSDARP00000079033	7	10089247	10103115	82.46	57	9	1	3e-23	88.6
132367_1244	17	3.9	alpha_3	ENSDARP00000000803	7	7866376	7964195	97.06	749	22	0	0	1447
61542_71	17	3.9	splicing_factor_3b_subunit_2	ENSDARP00000007002	7	7561474	7605901	96.67	150	5	0	3e-59	211
60162_535	17	4.1	prefoldin_subunit_2	ENSDARP00000035261	7	8305446	8321806	96.88	128	4	0	6e-69	241
59865_157	17	4.8	fumarylacetoacetate_hydrolase	ENSDARP00000058083	7	11512739	11525060	95.14	185	9	0	8e-111	381
52573_656	17	6.7	60s_acidic_ribosomal_protein_p2	ENSDARP00000022552	7	13785985	13795706	92.11	114	9	0	7e-26	98.6
3764_340	17	7.6	abhydrolase_domain_containing_2a	ENSDARP00000035450	7	14692163	14730459	99.25	134	1	0	1e-80	281
53722_327	17	11.2	metastasis_associated_1_member_2	ENSDARP00000119097	7	19164259	19190559	96.81	376	12	0	0	748
52753_1323	17	11.2	member_ras_oncogene_family	ENSDARP00000055809	7	19347260	19362897	100	201	0	0	3e-118	407
98170_172	17	11.2	pellino_homolog_3	ENSDARP00000108458	7	19397229	19421593	94.67	75	4	0	3e-32	119
76216_105	17	11.2	mitogen-activated_protein_kinase_kinase_kinase_kinase_2-like	ENSDARP00000043951	7	18899304	18939490	90.91	44	4	0	1e-21	84
54552_117	17	12.2	amidohydrolase_domain_containing_1	ENSDARP00000028107	7	20549987	20559089	90.91	231	21	0	7e-125	429
56915_135	17	12.2	amidohydrolase_domain_containing_1	ENSDARP00000028107	7	20549987	20559089	93.08	159	11	0	2e-86	300
11385_87	17	12.2	oxidase_(cytochrome_c)_assembly_1-like	ENSDARP00000091530	7	20746204	20757777	93.33	105	7	0	6e-56	198
30770_80	17	12.2	metastasis_associated_1_member_2	ENSDARP00000071581	7	19154527	19190319	88.46	52	6	0	7e-25	94.7
14027_141	17	12.2	il13ra1_protein	ENSDARP00000100184	7	20364484	20379262	50.59	85	38	1	2e-22	86.7
53362_581	17	12.6	insulin_receptor_substrate_1	ENSDARP00000003269	7	21305107	21381548	90.03	361	35	1	6e-143	491
132638_582	17	12.6	insulin_receptor_substrate_1	ENSDARP00000003269	7	21305107	21381548	82.98	235	34	2	3e-83	291
95524_71	17	12.6	probable_e3_ubiquitin-protein_ligase_rnf144a-a	ENSDARP00000008601	7	20757858	20762495	81.58	38	7	0	1e-20	80.1
60136_462	17	14.9	sf1_protein	ENSDARP00000116837	7	23976996	23983573	89.84	128	13	0	2e-51	183
132936_295	17	15.5	synaptotagmin_iv	ENSDARP00000045478	7	25074783	25083209	95.95	74	3	0	4e-29	109
19265_76	17	15.5	synaptotagmin_iv	ENSDARP00000045478	7	25074783	25083209	84	50	5	1	8e-23	87.4
6209_469	17	16.3	novel_protein_human_apoptotic_chromatin_condensation_inducer_in_the_nucleus	ENSDARP00000117019	7	25251853	25264100	80.75	213	40	1	8e-86	299
84081_75	17	16.3	pik3c3_protein	ENSDARP00000071546	7	25760357	25788778	100	76	0	0	1e-41	150
12324_99	17	16.3	solute_carrier_family_7_(cationic_amino_acid_y+_system)_member_8	ENSDARP00000012295	7	25377178	25402677	95.65	69	3	0	2e-29	110
667_323	17	16.3	n-acetyltransferase_8-like_protein	ENSDARP00000105636	7	25653331	25658559	96.23	53	2	0	3e-29	108
72080_84	17	17.6	myotubularin_1	ENSDARP00000100509	7	26973963	26981824	94.74	95	5	0	2e-48	172
84228_215	17	17.6	glutamic_acid_and_leucine_rich_protein_1	ENSDARP00000100297	7	27132788	27151931	89.87	79	8	0	2e-38	141
52558_278	17	21.1	solute_carrier_family_member_6_opposite_strand	ENSDARP00000020840	7	29948955	29959574	91.8	305	21	2	8e-126	432
118025_476	17	21.1	tmem9_domain_member_b	ENSDARP00000036199	7	29895951	29901486	98.11	53	1	0	2e-24	93.6
53915_427	17	22.6	transmembrane_emp24_domain-containing_protein_3_precursor	ENSDARP00000046688	7	31512174	31514199	90.82	207	18	1	3e-112	386
55151_350	17	22.6	anxa2b_protein	ENSDARP00000057288	7	30854906	30869635	86.96	138	18	0	1e-67	237
56774_233	17	22.8	adam_metallopeptidase_domain_10	ENSDARP00000104848	7	31747656	31809195	79.9	204	40	1	1e-107	372
24410_223	17	22.8	disintegrin_metalloproteinase	ENSDARP00000090413	7	31745579	31778815	81.37	102	17	1	2e-24	95.5
58415_497	17	25.3	plakophilin_3	ENSDARP00000101802	7	34275645	34299440	91.44	222	15	1	1e-111	385
87908_974	17	28.1	loc495114_protein	ENSDARP00000067938	7	36004057	36071625	82.29	446	27	1	0	617
12050_45	17	28.7	chromodomain_helicase_dna_binding_protein_8	ENSDARP00000014936	7	37825859	37948130	100	38	0	0	4e-20	80.9
11566_143	17	29.3	cylindromatosis_(turban_tumor_syndrome)	ENSDARP00000123696	7	38907749	38947310	96.49	57	2	0	4e-32	119
54016_378	17	30.3	mitochondrial_carrier_homolog_2	ENSDARP00000016602	7	40059168	40070192	94.1	271	16	0	2e-156	533
8531_68	17	31.3	zgc:158564_protein	ENSDARP00000102996	7	41056951	41068087	100	46	0	0	2e-25	95.1
132394_663	17	33.4	subfamily_a_member_2	ENSDARP00000028641	7	44633988	44646235	96.92	389	11	1	0	649
52494_445	17	33.4	vacuolar_protein_sorting_35	ENSDARP00000003960	7	44487091	44541982	99.12	453	4	0	0	843
56003_387	17	33.4	glutamic_pyruvate_transaminase_(alanine_aminotransferase)_2	ENSDARP00000104098	7	44617056	44629653	94.69	245	12	1	2e-140	480
53365_127	17	33.4	atp-binding_sub-family_f_member_2	ENSDARP00000068644	7	44134315	44148806	98.36	244	4	0	8e-137	469
136887_96	17	33.6	family_with_sequence_similarity_member_a	ENSDARP00000024393	7	44070147	44078201	87.83	230	25	1	2e-111	385
76541_128	17	33.6	spermatogenesis-associated_protein_2	ENSDARP00000109354	7	45582225	45585779	62.5	72	27	0	5e-26	99
134594_151	17	35.5	dpy-19-like_3	ENSDARP00000100140	7	48747561	48870242	98.51	67	1	0	9e-37	134
56122_434	17	38.1	tumor_susceptibility_protein_101	ENSDARP00000013839	7	51076364	51094159	85.1	208	31	0	3e-89	310
110863_387	17	38.6	cyp2x12_protein	ENSDARP00000052053	7	53405794	53409030	82.35	102	18	0	3e-50	180
111538_128	17	38.8	insulin-like_growth_factor_ii	ENSDARP00000016954	7	50327488	50333471	82.35	68	12	0	2e-26	99.4
110632_102	17	40.8	phosphorylase_kinase_alpha_subunit	ENSDARP00000077625	7	53111289	53204522	95.89	292	12	0	6e-163	557
110320_181	17	40.8	ankyrin_repeat_domain_46	ENSDARP00000020125	7	52366139	52372428	99.36	157	1	0	5e-69	242
96289_99	17	40.8	procollagen_c-endopeptidase_enhancer	ENSDARP00000068296	7	52304510	52328682	73.81	42	11	0	1e-16	67
52744_1223	17	43	pyruvate_carboxylase	ENSDARP00000068144	7	60934339	61306673	96.34	547	20	0	0	932
52478_271	17	43	charged_multivesicular_body_protein_5	ENSDARP00000061395	7	65562354	65570152	97.73	220	5	0	5e-102	352
112568_145	17	43	novel_protein_e-cadherin	ENSDARP00000089113	7	56093081	56103550	78.12	64	14	0	6e-26	99
52542_1357	17	43.2	chaperonin_containing_subunit_7	ENSDARP00000003107	7	60624250	60632207	97.54	366	9	0	0	711
58766_425	17	43.2	chaperonin_containing_subunit_7	ENSDARP00000025520	7	60624250	60632156	97.08	171	5	0	3e-91	317
110675_267	17	43.2	cadherin_epithelial	ENSDARP00000089113	7	56093081	56103550	73.26	187	49	1	1e-77	272
111852_28	17	43.2	family_with_sequence_similarity_member_a	ENSDARP00000101429	7	56589025	56778717	93.55	62	4	0	9e-34	126
89045_13	17	43.2	40s_ribosomal_protein_s20	ENSDARP00000052330	7	59990938	59995522	100	47	0	0	1e-25	95.9
41656_74	17	43.2	sequence_-specific_binding_protein	ENSDARP00000010482	8	49299968	49308225	87.8	41	5	0	3e-11	48.1
62181_295	17	43.5	7-dehydrocholesterol_reductase	ENSDARP00000027840	2	27968516	27989075	96.7	91	3	0	3e-54	193
87869_1261	17	43.7	protein_kinase_c_and_casein_kinase_substrate_in_neurons_3	ENSDARP00000044670	7	55026487	55101784	89.58	192	19	1	3e-90	314
53621_284	17	46.1	lysyl-trna_synthetase	ENSDARP00000064923	7	69483345	69502585	86.08	79	10	1	4e-19	77.8
133279_256	17	47.5	solute_carrier_family_1_(neuronal_epithelial_high_affinity_glutamate_system_xag)_member_1	ENSDARP00000045230	7	72213227	72238269	90.7	172	16	0	9e-78	272
1996_320	17	47.5	solute_carrier_family_member_1	ENSDARP00000124867	7	72213224	72238279	89.01	91	10	0	8e-45	162
88564_120	17	49.9	aconitase_1	ENSDARP00000045252	7	75151088	75172476	91.46	82	7	0	1e-43	158
6181_33	17	49.9	zgc:162126_protein	ENSDARP00000091169	7	75191966	75197308	44.57	92	45	3	5e-16	65.5
89685_36	17	52.8	aspartyl_beta-hydroxylase-like	ENSDARP00000011545	7	76719974	76754747	90.16	61	6	0	7e-32	117
64748_67	18	0	guanine_nucleotide_binding_protein_(g_protein)_beta_polypeptide_1	ENSDARP00000111963	8	55178337	55194188	100	95	0	0	1e-57	204
56395_114	18	0	wd_repeat_domain_46	ENSDARP00000122824	8	55408161	55409958	69.14	81	25	0	9e-24	90.1
53317_807	18	3.7	kainate_receptor_beta_subunit	ENSDARP00000003415	8	49792661	49824055	92.15	293	23	0	8e-139	476
102161_62	18	3.7	angiopoietin-like_7	ENSDARP00000028352	8	48371724	48375159	97.67	43	1	0	2e-25	95.5
6816_627	18	5.8	golgi_membrane_protein_1	ENSDARP00000109422	8	51357362	51372884	62.44	205	60	1	8e-68	239
24108_150	18	8.6	g_kinase_anchoring_protein_1	ENSDARP00000089091	8	51967231	51989598	93.55	62	4	0	1e-30	113
71455_131	18	8.6	0	ENSDARP00000124569	8	52647262	52652016	43.86	57	32	0	4e-15	60.5
17568_156	18	8.9	bone_morphogenetic_protein_1a	ENSDARP00000112455	8	53434078	53571387	98.54	137	2	0	3e-84	294
7036_34	18	9.2	ubiquitin-like_protein_4a	ENSDARP00000009190	8	53222229	53231342	94.44	36	2	0	4e-18	70.9
56739_576	18	9.9	ras-related_protein_rab-7a	ENSDARP00000111138	10	44108723	44125143	98.22	169	3	0	2e-97	336
54496_27	18	9.9	indoleamine_-dioxygenase_1	ENSDARP00000056360	8	52312429	52331983	75.68	185	45	0	6e-83	289
57280_153	18	12.8	transcription_factor_7-like_1b_(t-cell_hmg-box)	ENSDARP00000123256	8	54385857	54421221	90.59	85	8	0	1e-32	122
52776_721	18	12.9	trans-golgi_network_protein_2	ENSDARP00000117753	9	31308447	31321754	20	135	108	0	4e-12	57
87989_1552	18	14.5	oxoglutarate_(alpha-ketoglutarate)_dehydrogenase	ENSDARP00000121989	8	47916347	47992344	96.76	958	31	0	0	1913
56688_327	18	14.7	bcl2-associated_athanogene_4	ENSDARP00000063395	8	46929632	46941584	81.14	175	31	2	4e-50	179
55598_588	18	15.1	von_willebrand_factor-cleaving_protease	ENSDARP00000119445	8	47245722	47296286	70.7	256	73	1	5e-118	407
53780_215	18	15.1	proprotein_convertase_subtilisin_kexin_type_5_precursor_(proprotein_convertase_pc5)_(subtilisin_kexin-like_protease_pc5)_(subtilisin-like_proprotein_convertase_6)	ENSDARP00000114319	8	39682162	39704970	68.69	99	31	0	8e-41	148
68947_108	18	15.1	a_disintegrin-like_and_metalloprotease_(reprolysin_type)_with_thrombospondin_type_1_13	ENSDARP00000099936	8	47248782	47296007	75.32	77	19	0	4e-32	120
56598_420	18	16.3	inositol_polyphosphate-5-phosphatase_a	ENSDARP00000070468	8	39509591	39566075	94.02	184	11	0	4e-106	366
60512_106	18	16.8	pdz_and_lim_domain_protein_2	ENSDARP00000093009	8	39278491	39405961	86.96	138	18	0	2e-63	223
54403_626	18	18.2	splicing_factor_subunit_1	ENSDARP00000107624	8	37672354	37691671	93.83	243	11	1	1e-115	399
55139_71	18	18.2	im:7158173_protein	ENSDARP00000106893	8	38124842	38129839	98.35	121	2	0	1e-66	234
133571_269	18	18.2	mhc_class_ii_antigen_beta_chain	ENSDARP00000072268	8	36288188	36289984	79.35	92	19	0	3e-32	119
133388_367	18	18.5	splicing_factor_subunit_1	ENSDARP00000107624	8	37672354	37691671	95.52	134	6	0	4e-33	124
52440_982	18	21.5	protein_amp-_beta_1_non-catalytic_subunit	ENSDARP00000040329	8	41627438	41656335	93.09	246	17	0	5e-140	479
57104_110	18	24	ras_association_domain-containing_protein_2	ENSDARP00000048818	8	45039375	45089500	97.3	74	2	0	4e-42	151
96981_231	18	25.9	gtpase_activating_protein_and_vps9_domains_1	ENSDARP00000102755	8	35171216	35232152	93	100	7	0	8e-45	163
36003_88	18	25.9	gtpase_activating_protein_and_vps9_domains_1	ENSDARP00000102755	8	35171216	35232152	100	45	0	0	8e-24	92
56868_132	18	29.8	synapsin_ia	ENSDARP00000079404	8	31968101	31993816	95.24	252	12	0	2e-96	335
63113_91	18	29.8	camp_responsive_element_binding_protein_3-like_3_like	ENSDARP00000024846	8	32223170	32232649	62	50	19	0	4e-14	55.1
55651_96	18	30.6	swi_snf_matrix_actin_dependent_regulator_of_subfamily_member_isoform_cra_c	ENSDARP00000049943	8	31777746	31792533	100	73	0	0	1e-40	147
56140_76	18	30.6	synapsin_i	ENSDARP00000079404	8	31968101	31993816	100	55	0	0	1e-28	109
58913_517	18	31.8	macrophage_expressed_1	ENSDARP00000072103	8	30558152	30561663	87.06	340	43	1	2e-170	582
57544_192	18	31.8	dedicator_of_cytokinesis_8	ENSDARP00000116729	8	31173944	31243930	91.96	112	9	0	4e-60	214
59683_140	18	31.8	c20orf54_homolog_precursor	ENSDARP00000062715	8	29321021	29329625	94.94	79	4	0	4e-44	159
87871_52	18	33.1	alpha_8_like	ENSDARP00000062670	8	29198441	29202948	99.31	432	3	0	0	851
56528_177	18	35.3	imp_(inosine_monophosphate)_dehydrogenase_2	ENSDARP00000024354	8	26912620	26932083	100	35	0	0	4e-18	73.9
9343_51	18	35.5	inosine_monophosphate_dehydrogenase_2	ENSDARP00000024354	8	26912620	26932083	98.62	145	2	0	2e-84	295
62731_476	18	35.5	solute_carrier_family_member_6	ENSDARP00000045601	8	27121669	27141060	59.89	187	62	2	1e-45	166
135952_58	18	35.5	calcium_voltage-_l_alpha_1s_subunit	ENSDARP00000062405	8	26620553	26661346	100	51	0	0	5e-16	66.6
132408_1257	18	36.3	sortilin_1	ENSDARP00000119088	8	25894656	25927262	87.66	551	62	2	0	1016
53750_272	18	36.3	eps8-like_3	ENSDARP00000117604	8	26160946	26180752	76.49	302	64	3	5e-136	466
133339_123	18	36.3	mgc107824_protein	ENSDARP00000114441	8	26163754	26182910	83.93	112	18	0	1e-56	201
52577_884	18	36.7	heat_shock_protein_70	ENSDARP00000004394	8	25821041	25822966	95.16	640	30	1	0	1159
228_770	18	37.6	mgc82115_protein	ENSDARP00000056419	8	21891896	21907046	86.89	244	32	0	3e-126	434
55846_173	18	37.6	tbc1_domain_member_25	ENSDARP00000078040	8	24511569	24523437	77.12	153	18	1	1e-63	225
88404_599	18	37.6	wiskott-aldrich_syndrome-like	ENSDARP00000039217	8	24413126	24431603	95.31	64	3	0	1e-34	129
59215_222	18	37.6	novel_protein_ring_finger_1	ENSDARP00000095121	8	24578900	24584156	88.37	43	5	0	1e-21	84.7
53222_241	18	38.1	synaptophysin_b	ENSDARP00000063095	8	23784370	23800200	93.75	144	9	0	6e-67	235
115513_190	18	38.2	semaphorin_3ga	ENSDARP00000119336	8	26503269	26550222	98.73	79	1	0	3e-49	176
52472_1212	18	38.4	upstream_of_nras_isoform_5	ENSDARP00000116773	8	23129314	23150130	94.22	346	20	0	0	656
112219_402	18	39.6	cryptochrome_2a	ENSDARP00000109829	8	21763082	21790677	98.88	89	1	0	6e-53	189
43261_69	18	39.6	myosin_if	ENSDARP00000116616	8	20788502	20829940	100	21	0	0	7e-11	48.9
54988_689	18	40.9	ral_guanine_nucleotide_dissociation_stimulator-like_1	ENSDARP00000017082	8	19808089	19867056	96.73	153	4	1	3e-76	268
54471_319	18	42.2	isoform_cra_a	ENSDARP00000104976	8	17249171	17249395	100	52	0	0	7e-29	107
54246_643	18	42.8	oxysterol_binding_9	ENSDARP00000091500	8	17135198	17193984	96.77	526	17	0	0	996
133410_124	18	42.8	like_2	ENSDARP00000092429	8	17101739	17111891	95.24	84	4	0	3e-49	177
114632_179	18	43.4	arg_tyrosine_kinase_isoform_i	ENSDARP00000117887	8	15476538	15492536	97.37	76	2	0	3e-42	153
96221_86	18	43.4	solute_carrier_family_5_(sodium_glucose_cotransporter)_member_9	ENSDARP00000008333	8	15771515	15785883	92.31	39	3	0	2e-20	79.3
52917_279	18	43.9	c1_inhibitor	ENSDARP00000075304	8	14477711	14488879	65.53	618	207	3	0	754
87991_90	18	43.9	formin_binding_protein_1-like	ENSDARP00000045037	8	15503957	15595493	96.75	462	15	0	0	889
87979_935	18	43.9	isoform_cra_a	ENSDARP00000110279	8	14579557	14593260	97.44	313	8	0	7e-176	598
3668_28	18	43.9	novel_protein_ca++_plasma_membrane_(zgc:92885)	ENSDARP00000045916	8	14519339	14566689	93.55	124	8	0	1e-53	192
55041_706	18	44.3	lon_peptidase_n-terminal_domain_and_ring_finger_1	ENSDARP00000102093	8	14286650	14303943	97.04	135	4	0	5e-78	274
12756_127	18	44.3	ocln_chick_ame:_full=occludin	ENSDARP00000113769	8	13707265	13727910	93.85	65	4	0	2e-35	129
55522_414	18	45.7	novel_protein	ENSDARP00000115980	8	11521533	11532799	54.76	210	72	7	2e-58	209
54121_246	18	46.3	isoform_cra_a	ENSDARP00000038666	8	9596956	9663791	91.74	218	16	1	2e-115	398
52660_546	18	46.7	serine_(or_cysteine)_proteinase_clade_d_(heparin_cofactor)_member_1	ENSDARP00000112167	8	1951890	1968161	91.41	489	38	3	0	898
133331_142	18	46.7	hydroxysteroid_(17-beta)_dehydrogenase_4	ENSDARP00000046430	8	397589	421306	82.84	169	29	0	4e-85	296
65993_71	18	47	zinc_finger_protein_366	ENSDARP00000058673	8	946585	963757	96.21	132	5	0	8e-71	248
111620_135	18	47	leucine_rich_repeat_containing_2	ENSDARP00000106491	8	638315	657363	75	76	16	1	1e-31	117
88194_132	18	47	signal_recognition_particle_19_kda_protein	ENSDARP00000051775	8	589315	596309	86.84	38	5	0	8e-18	71.6
52766_1600	18	48.9	solute_carrier_family_25_(mitochondrial_carrier_phosphate_carrier)_member_25	ENSDARP00000008863	8	2781136	2791394	91.47	469	40	0	0	847
116665_768	18	49.9	ptc7_protein_phosphatase_homolog_(_cerevisiae)	ENSDARP00000016882	8	4568797	4602444	99.5	200	1	0	1e-108	374
54965_512	18	49.9	ptc7_protein_phosphatase_homolog_(_cerevisiae)	ENSDARP00000016882	8	4568797	4602444	99.02	102	1	0	2e-57	204
61505_89	18	49.9	myotubularin-related_protein_3_isoform_b_isoform_3	ENSDARP00000112395	8	4128473	4211150	84.78	46	7	0	1e-22	88.2
52590_499	18	50.5	glycoprotein_beta_polypeptide	ENSDARP00000099026	8	4776396	4781523	72.54	193	53	0	8e-69	241
55835_211	18	51.5	protein_phosphatase_regulatory_subunit_delta	ENSDARP00000032005	8	5450671	5484281	98.19	166	3	0	6e-91	315
96120_57	18	53.2	nlr_card_domain_containing_3	ENSDARP00000123545	8	7449911	7467268	75	36	9	0	2e-14	60.1
3002_114	18	54	ankyrin_repeat_and_btb_domain_containing_1	ENSDARP00000098929	8	7667578	7688647	96.03	151	6	0	4e-88	306
9544_71	18	56.6	hcfc1a_protein	ENSDARP00000019381	8	8043460	8102510	89.13	46	5	0	1e-16	68.9
56058_282	19	0.1	transmembrane_protein_129_precursor	ENSDARP00000101988	14	9789648	9793691	89.6	202	20	1	5e-112	385
87912_379	19	0.9	heat_shock_protein_9	ENSDARP00000003744	14	12401041	12425844	97.66	299	7	0	2e-146	501
18257_87	19	1.3	titin_immunoglobulin_domain_protein	ENSDARP00000124787	14	12484790	12511522	79.76	84	17	0	4e-38	139
1178_168	19	2.6	inner_membrane_mitochondrial	ENSDARP00000074570	14	20023591	20053282	75.47	212	48	2	4e-54	194
57028_320	19	2.6	0	ENSDARP00000097404	14	12650138	12744833	96.77	31	1	0	6e-14	62
110193_996	19	3.1	dual_specificity_phosphatase_1	ENSDARP00000024037	14	19660237	19663632	93.65	315	17	1	6e-175	595
113282_61	19	3.7	lysozyme_g	ENSDARP00000096987	14	21902256	21909303	77.55	49	11	0	1e-21	83.2
135523_91	19	3.7	---NA---	ENSDARP00000073908	14	21894332	21899766	88.46	26	3	0	2e-11	48.9
58153_160	19	4	gamma_isoform_of_regulatory_subunit_protein_phosphatase_2_isoform_b	ENSDARP00000084300	14	22206645	22220158	98.18	110	2	0	1e-63	224
54457_446	19	4	protein_phosphatase_2_(formerly_2a)_regulatory_subunit_gamma_isoform	ENSDARP00000084300	14	22206645	22220158	97.94	97	2	0	4e-55	197
110242_404	19	4.1	early_growth_response_1	ENSDARP00000054459	14	22333789	22337652	92.9	338	23	1	2e-156	535
13526_19	19	4.3	jumonji_domain_containing_1b	ENSDARP00000084278	14	22624150	22661599	75.68	37	9	0	2e-14	60.8
14808_128	19	5.4	xcad2_protein	ENSDARP00000076430	21	42527977	42543419	75	60	15	0	3e-25	95.1
110404_138	19	5.9	h-2_class_ii_histocompatibility_antigen_gamma_chain	ENSDARP00000002547	14	3122605	3136493	71.24	233	63	4	3e-99	343
137108_98	19	9.5	pre-mrna-splicing_factor_rbm22_(rna-binding_motif_protein_22)_(zinc_finger_ccch_domain-containing_protein_16)	ENSDARP00000111217	21	31982302	31995854	83.93	56	9	0	4e-26	98.6
98018_31	19	11.9	caspase_3b	ENSDARP00000071815	14	4304679	4321603	87.23	47	6	0	8e-24	90.1
52805_420	19	17.1	cathepsin_f	ENSDARP00000112297	14	7141307	7164956	93.63	204	13	0	6e-117	402
54373_404	19	17.4	transmembrane_protein_173	ENSDARP00000105858	14	7733017	7751064	79.34	271	55	1	1e-127	438
110553_905	19	18.6	nipsnap_homolog_3a	ENSDARP00000110906	14	6486568	6492812	84.67	261	38	2	2e-129	443
2610_846	19	21.9	protocadherin_partial	ENSDARP00000090016	14	47823186	47863470	67.47	289	90	2	7e-109	377
53670_740	19	22.7	nmda_receptor-regulated_protein_1	ENSDARP00000015464	14	49053883	49090125	94.63	298	16	0	2e-136	468
19723_18	19	22.7	catenin_(cadherin-associated_protein)_alpha	ENSDARP00000114674	24	36050849	36169038	98.75	80	1	0	2e-43	157
1257_163	19	22.7	tnfaip3_interacting_protein_1	ENSDARP00000024922	14	51645249	51687500	95.06	81	4	0	6e-43	155
1842_132	19	23.5	required_for_meiotic_nuclear_division_5_homolog_b	ENSDARP00000099615	14	51479581	51504018	100	164	0	0	2e-99	343
52881_860	19	25.5	transmembrane_protein_33	ENSDARP00000060576	14	49291490	49301298	94.44	252	10	1	2e-139	476
57201_444	19	25.9	cyclin_a2	ENSDARP00000108822	14	49280559	49286195	90.65	139	13	0	1e-74	260
86333_158	19	25.9	malate_synthase	ENSDARP00000088599	14	49092115	49108283	93.41	91	6	0	7e-52	185
87894_717	19	25.9	programmed_cell_death_8_(apoptosis-inducing_factor)	ENSDARP00000107832	14	49009361	49048343	79.17	96	20	0	3e-38	142
81922_110	19	25.9	0	ENSDARP00000107832	14	49009361	49048343	81.08	37	7	0	2e-15	65.1
19845_72	19	26.6	zgc:175202_protein	ENSDARP00000098257	14	48637640	48707554	76.39	72	15	1	3e-27	103
110146_894	19	28.3	alcohol_dehydrogenase_class-3	ENSDARP00000099464	14	45834134	45846283	98.39	373	6	0	0	753
55404_139	19	29.7	mid1-interacting_protein_1	ENSDARP00000009901	14	42999862	43002486	85.98	164	17	4	9e-72	250
61905_301	19	29.7	0	ENSDARP00000107670	14	42067254	42118538	82.65	98	13	1	9e-36	132
54717_48	19	30.8	serine_peptidase_kazal_type_3	ENSDARP00000097252	14	19055668	19056708	53.66	41	19	0	1e-11	49.7
121357_87	19	33	loc496249_partial	ENSDARP00000015588	14	37648802	37657608	95.35	43	2	0	5e-22	84.3
26159_317	19	35.8	0	ENSDARP00000106783	14	35941153	35953405	67.39	138	37	3	2e-37	139
73467_86	19	36.6	nadh_dehydrogenase_1_alpha_1	ENSDARP00000105154	14	34388997	34390425	78.26	69	15	0	4e-33	120
136862_68	19	36.6	nfkb_activating	ENSDARP00000109383	14	34393762	34399815	88.89	45	5	0	4e-23	88.6
66903_246	19	37.2	kinase_insert_domain_receptor_like	ENSDARP00000007209	14	33838843	33899405	82.28	79	12	1	1e-26	102
35451_170	19	41.3	prefoldin_subunit_6	ENSDARP00000053935	14	31420559	31426756	98.08	52	1	0	4e-26	97.1
55612_1162	19	43.7	synovial_apoptosis_inhibitor_synoviolin	ENSDARP00000116575	14	27461838	27474827	99.66	291	1	0	1e-173	592
110503_369	19	43.7	elongation_factor_1-gamma	ENSDARP00000072983	14	27728789	27738387	98.29	175	3	0	1e-106	368
57859_176	19	43.7	polymerase_ii_(dna_directed)_polypeptide_g	ENSDARP00000073018	14	27724742	27728151	99.36	156	1	0	3e-84	291
52566_815	19	43.7	tsc22_domain_member_3	ENSDARP00000054114	14	29048608	29051837	95.8	143	6	0	3e-69	243
83470_127	19	44.2	fat_tumor_suppressor_homolog_2	ENSDARP00000014029	14	27112887	27181603	91.8	61	3	1	1e-28	110
90746_66	19	44.2	tmed9_protein	ENSDARP00000109959	14	27413738	27420920	80.65	31	6	0	5e-14	56.6
66647_106	19	44.6	integrator_complex_subunit_10	ENSDARP00000110172	14	713390	731297	84.91	53	8	0	3e-25	96.3
27470_166	19	44.7	mediator_complex_subunit_12	ENSDARP00000124576	14	24569066	24583627	87.84	74	9	0	7e-29	108
65987_510	19	44.7	mediator_of_rna_polymerase_ii_transcription_subunit_12_(thyroid_hormone_receptor-associated_protein_complex_230_kda_component)_(activator-recruited_cofactor_240_kda_component)_(cag_repeat_protein_45)_(opa-containing_iso	ENSDARP00000124576	14	24569066	24583627	100	53	0	0	3e-28	108
59124_164	19	47.5	protocadherin_fat_2	ENSDARP00000014029	14	27112887	27181603	86.36	132	18	0	7e-65	231
63689_95	19	47.8	novel_protein	ENSDARP00000001330	14	26141666	26154003	52.54	118	51	3	3e-26	101
134058_191	19	47.8	novel_protein	ENSDARP00000001330	14	26141666	26154003	76	50	12	0	1e-19	79
2451_34	19	47.8	novel_protein_human_matrin_3	ENSDARP00000122692	14	26163003	26168158	76.92	39	9	0	6e-17	67.4
54071_1592	19	50.2	cyclin_g1	ENSDARP00000101848	14	23135353	23143178	89.3	299	32	0	3e-153	524
110861_140	19	50.2	gamma-aminobutyric_acid_a_beta_2	ENSDARP00000114799	14	23175065	23275394	98.99	99	1	0	4e-57	202
15633_56	19	51	klotho_isoform_a	ENSDARP00000100285	14	741834	749039	70.45	44	13	0	2e-17	69.7
71243_111	19	52.9	0	ENSDARP00000108229	14	9802	19183	72.06	68	15	1	7e-25	95.5
2349_364	20	0	c3orf60_homolog	ENSDARP00000109973	22	219765	228985	80.21	96	19	0	3e-46	165
111177_681	20	0.8	f-actin-capping_protein_subunit_beta	ENSDARP00000067634	22	26943	41610	99.16	238	2	0	6e-140	478
12593_241	20	0.8	retinoblastoma_binding_protein_5	ENSDARP00000061774	22	729125	743234	100	93	0	0	1e-43	157
54931_324	20	0.8	solute_carrier_family_member_34	ENSDARP00000003308	5	63147044	63150450	55.24	105	47	0	4e-33	123
53334_506	20	1.4	nck_interacting_protein_with_sh3_domain	ENSDARP00000098947	22	211456	219661	79.15	259	46	1	8e-115	397
55110_226	20	1.4	succinate_dehydrogenase_iron-sulfur_mitochondrial_precursor	ENSDARP00000062263	22	53663	58397	89.29	84	9	0	9e-47	168
115437_120	20	1.4	myosin_heavy_chain	ENSDARP00000106441	22	328018	338481	92.96	71	5	0	1e-34	129
133102_222	20	2.2	dusty_protein_kinase	ENSDARP00000097423	22	448435	482107	94.74	133	7	0	1e-72	255
88982_325	20	3	transmembrane_protein_77	ENSDARP00000096675	22	837067	846386	82.26	124	22	0	6e-55	194
111359_127	20	3	novel_protein_denn_madd_domain_containing_2d_(_zgc:153628)	ENSDARP00000027732	22	815918	837076	65.35	101	29	2	5e-29	109
55229_133	20	3	denn_madd_domain_containing_2d	ENSDARP00000107669	22	815988	838318	60	80	32	0	2e-26	100
111281_331	20	3.3	retinoblastoma_binding_protein_5	ENSDARP00000061774	22	729125	743234	99.21	126	1	0	1e-75	264
66089_274	20	3.3	adenosine_monophosphate_deaminase_2_(isoform_l)	ENSDARP00000111976	22	2373493	2417919	94.96	119	6	0	3e-64	227
66089_96	20	3.3	adenosine_monophosphate_deaminase_2_(isoform_l)	ENSDARP00000111976	22	2373493	2417919	94.96	119	6	0	3e-64	227
56596_332	20	3.3	eps8-like_3	ENSDARP00000104079	22	2360058	2373659	78.15	119	26	0	5e-54	192
61445_604	20	3.3	aquaporin_12b	ENSDARP00000063532	22	2117482	2129581	71.2	125	36	0	2e-51	184
55755_227	20	3.3	interferon_regulatory_factor_6	ENSDARP00000063561	22	2340595	2352382	91.01	89	6	1	2e-44	160
60655_125	20	3.3	lamin_b2	ENSDARP00000004139	22	1189220	1220491	90	100	10	0	1e-41	151
63918_276	20	3.3	aquaporin_12b	ENSDARP00000076672	22	2117482	2129581	70.97	93	23	1	5e-36	131
122530_85	20	3.3	c6orf89_homolog	ENSDARP00000096095	22	683763	692463	81.82	88	16	0	2e-33	122
13705_188	20	3.3	cf089_danre_ame:_full=uncharacterized_protein_c6orf89_homolog	ENSDARP00000096095	22	683763	692463	66.67	81	26	1	8e-31	114
61654_223	20	3.3	aquaporin_12	ENSDARP00000063532	22	2117482	2129581	65.43	81	28	0	4e-29	108
65016_23	20	3.3	lamin_b2	ENSDARP00000004139	22	1189220	1220491	94.34	53	3	0	3e-27	102
96206_127	20	3.3	choline_ethanolaminephosphotransferase_1	ENSDARP00000076034	22	848129	858264	98.21	56	1	0	4e-22	85.1
124384_67	20	3.3	adenosine_monophosphate_deaminase_2_(isoform_l)	ENSDARP00000111976	22	2373493	2417919	92.11	38	3	0	8e-18	71.2
110756_407	20	5.6	novel_protein	ENSDARP00000096951	22	4518898	4521320	55.77	104	41	1	6e-28	105
87952_543	20	7.3	calcium_homeostasis_endoplasmic_reticulum_protein	ENSDARP00000030934	22	4603581	4631128	92.56	121	9	0	4e-56	201
91669_164	20	7.3	nicalin	ENSDARP00000122266	22	4937775	4956384	90.41	73	7	0	1e-38	140
122978_84	20	8.1	novel_protein	ENSDARP00000112706	22	5990074	5990954	57.35	68	28	1	1e-20	79
110140_1196	20	9.4	glycerol-3-phosphate_dehydrogenase	ENSDARP00000063394	22	6942863	6953751	94.51	346	19	0	0	672
68023_442	20	9.4	meprin_alpha_(paba_peptide_hydrolase)	ENSDARP00000047194	20	35497896	35506189	89.6	173	18	0	9e-97	335
93315_107	20	9.9	PREDICTED:_hypothetical_protein_[Danio_rerio]	ENSDARP00000100295	22	7617517	7618544	53.33	45	20	1	1e-12	52.8
111649_265	20	10.4	carcinoembryonic_antigen-related_cell_adhesion_molecule_1_precursor_(cell-cam_105)_(c-cam_105)	ENSDARP00000087968	22	8292390	8296301	44.9	98	51	2	9e-18	71.2
133458_438	20	10.4	carcinoembryonic_antigen-related_cell_adhesion_molecule_1_precursor_(cell-cam_105)_(c-cam_105)	ENSDARP00000076012	22	7714162	7756005	42.67	75	43	0	5e-13	57.8
53567_630	20	10.9	px_domain_containing_serine_threonine_kinase	ENSDARP00000086537	22	10276557	10309164	95	300	15	0	3e-145	497
132371_706	20	11.1	stabilin_1_precursor	ENSDARP00000115150	22	10391965	10428048	83.67	251	41	0	5e-127	437
59816_21	20	11.1	novel_protein_vertebrate_stabilin_2	ENSDARP00000115150	22	10391965	10428048	77.14	105	24	0	1e-58	208
15876_181	20	11.1	nischarin	ENSDARP00000115097	22	10471880	10478475	91.74	109	5	2	1e-53	191
112131_343	20	11.1	si:dkey-_protein	ENSDARP00000096626	22	10670839	10680925	49.3	71	16	4	1e-14	61.6
57685_199	20	12.3	brca1_associated_protein-1	ENSDARP00000086210	22	10702108	10714676	96.47	85	3	0	5e-45	163
53545_172	20	13.4	dipeptidylpeptidase_iv	ENSDARP00000098701	22	11738704	11758472	91.39	209	18	0	3e-117	404
55319_314	20	13.4	tetraspanin_7b	ENSDARP00000018179	22	11550855	11603386	94.85	97	5	0	5e-56	198
14535_138	20	13.4	tetraspanin_7	ENSDARP00000018179	22	11550855	11603386	100	73	0	0	6e-41	147
55784_188	20	15.1	novel_protein_vertebrate_r3h_domain_containing_1	ENSDARP00000114194	22	12495876	12520643	76.47	68	16	0	9e-27	102
55449_195	20	16.2	signal_transducer_and_activator_of_transcription_1	ENSDARP00000000561	22	12940410	12966252	83.33	294	49	0	8e-129	443
60329_359	20	16.2	aryl_hydrocarbon_receptor_2	ENSDARP00000096540	22	13185563	13304479	77.69	121	27	0	4e-58	207
5556_287	20	16.2	formiminotransferase_cyclodeaminase	ENSDARP00000044682	22	12910170	12925825	93.5	123	8	0	8e-52	185
65363_178	20	16.2	aryl_hydrocarbon_receptor_2	ENSDARP00000096540	22	13185563	13304479	66.99	103	32	1	2e-37	138
24560_104	20	18.2	aldehyde_oxidase_1	ENSDARP00000096492	22	14209427	14227498	89.13	46	5	0	4e-22	85.5
52652_543	20	20.3	kruppel-like_factor_2a	ENSDARP00000062586	22	16044381	16047079	86.03	358	36	6	1e-179	611
20086_69	20	21.6	vacuolar_protein_sorting_4b	ENSDARP00000074209	2	13047975	13060553	94.59	37	2	0	4e-19	74.7
53315_29	20	22	vascular_cell_adhesion_molecule_1	ENSDARP00000084823	22	16386593	16395068	74.73	459	112	2	0	673
87996_388	20	25.3	histocompatibility_ha-1	ENSDARP00000114753	22	17835923	17855762	85.11	403	45	3	0	654
52693_343	20	25.3	glutathione_peroxidase_4	ENSDARP00000120856	22	17813700	17835829	91.07	112	10	0	6e-62	218
89865_287	20	25.3	heterogeneous_nuclear_ribonucleoprotein_m	ENSDARP00000082789	22	17755301	17765147	86.49	74	7	1	1e-35	131
69462_109	20	25.6	hyaluronan_and_proteoglycan_link_protein_4	ENSDARP00000113168	22	18052354	18055340	94.92	118	6	0	5e-69	241
60626_319	20	25.6	hyaluronan_and_proteoglycan_link_protein_4	ENSDARP00000041350	22	18049612	18054648	94.62	93	5	0	5e-53	189
129344_105	20	27.2	novel_protein_containing_trypsin_domains	ENSDARP00000119306	22	19792133	19794578	79.07	43	9	0	2e-18	72.4
88816_99	20	27.2	novel_protein_containing_trypsin_domains	ENSDARP00000119306	22	19792133	19794578	72.5	40	11	0	1e-15	62.8
56726_259	20	27.7	methyl-_binding_domain_protein_3b	ENSDARP00000048774	22	20610857	20627983	97.45	196	5	0	5e-112	385
110793_415	20	27.7	transcription_factor_3_(e2a_immunoglobulin_enhancer_binding_factors_e12_e47)_isoform_cra_b	ENSDARP00000111341	22	20632253	20657159	83.15	178	7	2	3e-66	234
28016_39	20	30.2	chromatin_assembly_factor_subunit_a	ENSDARP00000117499	22	22639669	22665315	76.12	67	16	0	8e-29	108
88448_457	20	31.7	protein_tyrosine_receptor_c	ENSDARP00000122332	22	24703759	24727306	78.74	541	96	5	0	823
112912_313	20	33.5	complement_factor_h_precursor	ENSDARP00000118098	22	24230952	24257352	57.04	142	59	2	1e-49	179
133764_375	20	34.6	udp-gal:beta_c_beta_-_polypeptide_2	ENSDARP00000062533	22	23730282	23741511	96.64	119	4	0	4e-62	219
56379_886	20	37.8	heme_oxygenase_2_variant_2	ENSDARP00000072249	22	27479833	27487286	91.44	292	25	0	4e-150	513
937_67	20	37.8	creb_binding_protein	ENSDARP00000121391	22	27329805	27412846	100	34	0	0	5e-18	73.6
5399_59	20	38.3	mitogen-activated_protein_kinase_organizer_1	ENSDARP00000060977	22	26855790	26865424	87.8	41	5	0	1e-19	75.9
26211_79	20	38.3	novel_protein	ENSDARP00000095682	22	30433824	30452371	52.63	57	27	0	3e-16	64.7
131916_97	20	38.3	novel_protein	ENSDARP00000119855	22	30433741	30452721	43.14	51	29	0	1e-11	49.3
132580_587	20	39.7	pvalb6_protein	ENSDARP00000109181	22	31740429	31776505	97.25	109	3	0	2e-49	176
55791_184	20	41.7	cullin-associated_and_neddylation-dissociated_1	ENSDARP00000010317	22	33734811	33748937	97.24	254	7	0	4e-144	494
83365_225	20	41.7	cullin-associated_and_neddylation-dissociated_1	ENSDARP00000010317	22	33734811	33748937	92.31	104	8	0	1e-53	192
132524_406	20	42	sec13-like_1_(_cerevisiae)	ENSDARP00000071531	22	33749186	33772756	98.44	320	5	0	0	679
110275_878	20	49	ring_finger_protein_13	ENSDARP00000026328	5	70878514	70892288	67.94	131	42	0	7e-52	186
19274_109	20	52.4	beta_2	ENSDARP00000112415	22	40732090	40782075	95.74	47	2	0	1e-24	93.6
133579_427	20	52.4	ahsg_protein	ENSDARP00000109878	22	40834814	40841744	80.43	46	8	1	3e-11	51.2
56255_296	20	53.5	methylcrotonoyl-coenzyme_a_carboxylase_1	ENSDARP00000098316	22	39758049	39859068	95.87	121	5	0	7e-57	202
90946_50	20	53.5	aminoacylase_1	ENSDARP00000056150	22	39637504	39656460	90.48	84	8	0	5e-46	165
1623_171	20	53.5	aminoacylase_1	ENSDARP00000105833	22	39645120	39656298	93.88	49	3	0	1e-26	99.8
61646_368	20	54	novel_protein_vertebrate_hermansky-pudlak_syndrome_3	ENSDARP00000018977	22	41160142	41183404	80.56	36	4	1	5e-14	61.2
111316_129	20	55	fetuin_b	ENSDARP00000095210	22	41857811	41864865	96.12	129	5	0	6e-76	265
132633_1389	20	55.4	ceruloplasmin	ENSDARP00000015293	22	41133174	41159202	92.01	626	50	0	0	1224
65606_101	21	0	ap-1_complex_subunit_mu-2	ENSDARP00000037980	6	47469	54749	100	36	0	0	5e-19	75.5
9883_91	21	1.3	kynureninase_(l-kynurenine_hydrolase)	ENSDARP00000037670	6	473086	475825	95.31	64	3	0	1e-35	129
90805_40	21	2.3	activin_a_type_iia	ENSDARP00000126241	6	1444613	1460256	97.3	111	3	0	7e-64	225
132786_148	21	2.7	g_protein-coupled_receptor_175_isoform_1	ENSDARP00000071677	6	1638187	1656025	89.39	66	7	0	3e-35	129
60632_28	21	2.7	kiaa0467_protein	ENSDARP00000103515	6	2262173	2418810	82.02	89	16	0	1e-30	116
105375_82	21	2.9	activin_a_type_iib	ENSDARP00000126241	6	1444613	1460256	100	47	0	0	3e-28	105
53286_151	21	3.8	solute_carrier_family_member_12	ENSDARP00000102536	6	3831455	3852918	93.64	550	35	0	0	1004
56593_382	21	3.8	alpha-_-sialyltransferase_st3gal_iii	ENSDARP00000011788	6	3141388	3212431	88.17	93	11	0	5e-49	176
112441_61	21	3.8	jumonji_domain_containing_2a	ENSDARP00000065582	6	3089746	3125835	96.15	52	2	0	2e-31	117
54205_362	21	4.3	trafficking_kinesin_binding_2	ENSDARP00000098390	6	4048461	4090070	88.62	246	19	2	9e-82	287
53857_791	21	5.9	sec23_homolog_b_(_cerevisiae)	ENSDARP00000017982	6	6695929	6712803	98.26	344	6	0	0	695
87990_552	21	7.3	smooth_muscle_myosin_heavy_chain_11	ENSDARP00000041141	6	9215345	9296338	95.06	587	29	0	0	765
53107_137	21	8	acid_phosphatase_tartrate_resistant	ENSDARP00000017532	6	9435283	9441079	92.69	219	16	0	4e-124	426
89699_345	21	8	interleukin_enhancer_binding_factor_isoform_cra_a	ENSDARP00000104705	6	9404527	9430474	84.69	209	30	2	4e-101	350
55175_19	21	8	ubiquitin-conjugating_enzyme_e2g_2	ENSDARP00000029427	6	9186808	9197775	100	165	0	0	3e-99	342
88512_746	21	8	glutaryl-coenzyme_a_dehydrogenase	ENSDARP00000053863	6	9467749	9481153	96.81	94	3	0	8e-52	186
21437_48	21	8	slc44a2_protein	ENSDARP00000109007	6	9485157	9531387	89.13	46	5	0	2e-22	86.3
52545_620	21	8.7	integral_membrane_protein_2b	ENSDARP00000020118	6	9926179	9937512	94.62	260	14	0	3e-141	483
133318_346	21	8.7	succinate-_adp-_beta_subunit	ENSDARP00000021652	6	9947906	9967294	100	64	0	0	2e-32	121
53753_369	21	9	epithelial_protein_lost_in_neoplasm	ENSDARP00000124303	6	10080895	10144304	69.13	379	101	9	4e-118	408
52602_46	21	9.7	uncharacterized_protein_c7orf57_homolog	ENSDARP00000106312	6	12211110	12225815	81.02	216	36	3	4e-97	336
57764_326	21	9.8	0	ENSDARP00000126215	6	11740814	11905746	79.39	165	25	3	3e-38	142
8770_107	21	9.8	serine_threonine_kinase_24	ENSDARP00000084749	6	12394519	12463279	94.74	57	3	0	2e-30	113
54147_738	21	9.8	mgc80614_protein	ENSDARP00000084749	6	12394519	12463279	93.85	65	3	1	5e-30	114
50167_53	21	9.8	bone_morphogenetic_protein_type_ii_a_(serine_threonine_kinase)	ENSDARP00000056763	6	12709568	12763808	83.33	36	6	0	1e-14	61.2
61299_402	21	10.4	tpa_inf:_voltage-gated_calcium_channel_beta_subunit_transcript_variant_1	ENSDARP00000084010	6	13997289	14050104	100	181	0	0	3e-96	333
53576_276	21	10.5	light_chain_kinase	ENSDARP00000019103	6	13367443	13407931	98.2	222	4	0	3e-128	441
59675_165	21	10.9	desmin	ENSDARP00000065355	6	13782243	13802308	93.24	74	5	0	5e-28	105
52876_176	21	12.2	prolyl_4-_beta_polypeptide	ENSDARP00000093898	6	19682034	19706928	92.73	509	37	0	0	911
59940_232	21	12.2	kinesin_family_member_1a	ENSDARP00000119750	2	22152026	22216234	92.17	115	9	0	6e-46	167
76406_127	21	12.2	chemokine_orphan_receptor_1	ENSDARP00000063664	6	15651810	15657695	87.1	62	8	0	7e-31	114
104820_204	21	12.2	chemokine_(c-x-c_motif)_receptor_7b	ENSDARP00000063664	6	15651810	15657695	95	40	2	0	4e-19	75.9
82650_759	21	12.5	cd276_antigen	ENSDARP00000100715	6	18729420	18736314	56.55	267	111	4	1e-82	288
113175_58	21	12.5	transforming_growth_beta_receptor_iii	ENSDARP00000098680	6	20632844	20810939	76.77	99	22	1	4e-43	157
83991_44	21	12.5	0	ENSDARP00000126056	6	17947614	17991840	90.32	31	3	0	2e-14	61.6
57430_303	21	12.8	bromodomain_testis-specific_protein_(ring3-like_protein)_(bromodomain-containing_female_sterile_homeotic-like_protein)	ENSDARP00000125966	6	20576975	20605212	85.77	246	35	0	6e-90	314
84926_88	21	16.2	centrosomal_protein_63	ENSDARP00000073875	6	27604885	27633698	81.63	49	9	0	9e-22	84.3
132879_350	21	17.7	myosin_viia	ENSDARP00000065267	6	27762654	27819522	89.66	174	18	0	2e-92	323
55920_306	21	17.7	myosin_viib	ENSDARP00000115391	6	27760206	27819932	87.5	168	21	0	1e-85	300
91265_205	21	17.7	msin3a-associated_protein_130	ENSDARP00000112480	6	27726618	27758045	99.06	106	1	0	5e-60	213
52763_27	21	19.1	prohibitin_2	ENSDARP00000022440	6	29420925	29428078	94.53	201	11	0	3e-91	317
55123_366	21	20.2	melanoma-associated_antigen_p97	ENSDARP00000082836	6	29805607	29823233	86.84	190	25	0	3e-103	357
124546_65	21	20.9	claudin_14b_isoform_2	ENSDARP00000104954	6	30154558	30155283	66.67	36	9	1	3e-12	50.8
12261_62	21	21.2	relaxin_family_locus_a_type_1	ENSDARP00000095399	6	30396057	30400293	85.11	47	7	0	7e-23	87
52607_270	21	24.4	phosphoglucomutase_1	ENSDARP00000006510	6	31702353	31717395	97.75	355	8	0	0	652
57086_125	21	27	myeloproliferative_leukemia_virus_like	ENSDARP00000109739	6	33646925	33676405	68.75	80	25	0	7e-33	122
55738_157	21	28	udp-n-acetylglucosamine_pyrophosphorylase_1	ENSDARP00000116150	6	34695199	34700141	81.61	87	16	0	8e-42	151
54358_333	21	28.9	cystathionine_gamma-lyase	ENSDARP00000094982	6	37357907	37371181	93.44	122	8	0	5e-55	197
58611_45	21	28.9	carboxypeptidase_polypeptide_2	ENSDARP00000065100	6	36243919	36248287	68.32	101	31	1	1e-39	146
71937_66	21	29.9	gamma_complex_associated_protein_5	ENSDARP00000065121	6	37572052	37600286	100	38	0	0	2e-20	80.5
58009_136	21	30.1	cytoplasmic_fmr1_interacting_protein_1	ENSDARP00000065126	6	37603426	37679255	97.91	191	4	0	1e-109	379
57723_117	21	30.1	non_imprinted_in_prader-willi_angelman_syndrome_2	ENSDARP00000072778	6	37681956	37693856	91.14	79	7	0	6e-40	145
54223_850	21	30.4	ubiquitin_protein_ligase_e3a	ENSDARP00000072590	6	38704240	38720928	98.61	72	1	0	8e-39	144
7073_29	21	30.4	bridging_integrator_2	ENSDARP00000108728	6	38811341	38824358	75	60	8	2	6e-21	81.6
110175_744	21	31	eukaryotic_translation_initiation_factor_4b	ENSDARP00000105821	6	38995688	39011565	83.33	216	35	1	3e-75	265
85057_75	21	31	hect_domain_and_rld_2	ENSDARP00000098322	6	37703111	37798075	94.57	92	5	0	2e-46	170
110433_1048	21	32	muscle_a	ENSDARP00000079712	6	39670581	39695859	96.08	357	14	0	0	644
110183_989	21	32	urocanase_domain_containing_1	ENSDARP00000100964	6	39975064	39989439	91.92	334	27	0	1e-166	569
90573_553	21	32.3	urocanase_domain_containing_1	ENSDARP00000100964	6	39975064	39989439	95.24	189	9	0	1e-98	342
110444_475	21	33.3	translocator_protein	ENSDARP00000037745	6	40509086	40514065	88.27	162	19	0	5e-94	325
57708_158	21	33.3	---NA---	ENSDARP00000094618	6	40592652	40600267	93.33	30	2	0	2e-14	60.8
90633_279	21	34.4	rbm6_protein	ENSDARP00000088044	6	42598224	42621705	90	140	13	1	2e-61	219
70989_107	21	34.5	glycerate_kinase	ENSDARP00000123757	6	42954742	42960306	89.06	64	7	0	2e-30	111
57790_176	21	35.1	partial_optokinetic_response_b	ENSDARP00000009691	6	42301410	42306838	99.5	200	1	0	5e-119	408
96191_68	21	35.7	ppp4r2b_protein	ENSDARP00000069968	6	44128649	44138967	92.11	38	3	0	6e-20	77.4
57682_74	21	38.5	unc-84_homolog_b	ENSDARP00000107022	6	47986066	47998553	93.79	145	9	0	2e-79	277
101124_67	21	39.3	---NA---	ENSDARP00000064825	6	48288979	48316738	78.12	32	7	0	3e-13	56.2
76733_130	21	40.1	protein_phosphatase_regulatory_subunit_1	ENSDARP00000099345	6	49475700	49499152	56.6	53	21	1	7e-15	62
52816_550	21	40.7	cathepsin_z_precursor	ENSDARP00000063250	6	49723038	49733028	92.67	191	14	0	3e-115	396
64276_51	21	40.7	cathepsin_z_precursor	ENSDARP00000063250	6	49723038	49733028	92.04	113	9	0	2e-65	229
62024_207	21	42.5	ubiquinol-cytochrome_c_reductase_complex_cbp3_homolog	ENSDARP00000089192	6	52471854	52518199	94.34	53	3	0	9e-28	105
87872_152	21	42.8	tyrosine_3-monooxygenase_tryptophan_5-monooxygenase_activation_beta_polypeptide_2	ENSDARP00000027118	6	52163393	52176108	95.89	146	6	0	6e-81	282
55120_65	21	42.8	proteasome_inhibitor_pi31_subunit	ENSDARP00000106797	6	51747115	51761914	77.27	198	15	1	7e-71	248
61324_25	21	42.8	ywhab1_protein	ENSDARP00000122901	6	52163746	52171511	98.75	80	1	0	5e-43	154
132373_467	21	44.2	rna_binding_motif_protein_5	ENSDARP00000101483	23	906479	933614	48.39	155	74	3	7e-32	120
61865_252	21	44.2	rna_binding_motif_protein_5	ENSDARP00000121401	23	919344	933614	57.14	49	20	1	5e-16	65.5
52505_952	21	45.2	zgc:165344_protein	ENSDARP00000110377	6	55005416	55052177	93.28	387	26	0	0	754
2465_218	21	45.2	ubiquitin-conjugating_enzyme_e2_c	ENSDARP00000051905	6	55261902	55271137	95.45	66	3	0	6e-37	134
28519_46	21	47.1	novel_protein	ENSDARP00000110828	6	58199125	58307828	100	45	0	0	1e-23	91.7
111636_59	21	47.1	kiaa1219_protein	ENSDARP00000110828	6	58199125	58307828	92.86	42	3	0	5e-20	80.9
52576_161	21	47.8	dynactin_2	ENSDARP00000042594	6	58734845	58770298	91.54	260	22	0	1e-127	438
54150_337	21	47.8	dna-damage-inducible_transcript_3	ENSDARP00000078063	6	58818530	58821727	90.11	91	9	0	5e-51	182
23254_28	21	48.1	methionine-trna_synthetase	ENSDARP00000069032	6	58823893	58877660	85.29	34	5	0	4e-15	62.4
83412_182	21	50.2	serine_hydroxymethyltransferase_2	ENSDARP00000090277	6	59116225	59148579	95.4	87	4	0	3e-49	176
132380_126	21	51.1	phosphoenolpyruvate_cytosolic	ENSDARP00000018261	6	59719127	59726056	87.15	607	77	1	0	1099
33216_242	22	5.3	gusb_protein	ENSDARP00000086365	5	2262963	2305240	91.06	123	11	0	5e-68	239
66365_70	22	5.3	rna_terminal_phosphate_cyclase-like_1	ENSDARP00000055877	5	1942988	1978969	86.89	61	8	0	3e-30	112
54440_1015	22	9.2	solute_carrier_family_1_(glial_high_affinity_glutamate_transporter)_member_3	ENSDARP00000008063	5	8132075	8249687	96.94	359	11	0	1e-180	615
58601_201	22	9.6	1-acylglycerol-3-phosphate_o-acyltransferase_9	ENSDARP00000046439	5	9317662	9349597	87.45	231	29	0	6e-121	416
71211_58	22	9.6	ring_finger_and_chy_zinc_finger_domain_containing_1	ENSDARP00000013599	5	9540987	9554968	97.22	36	1	0	1e-22	85.5
91001_131	22	9.6	poly_binding_protein_interacting_protein_1	ENSDARP00000062956	5	9011964	9038469	86.84	38	5	0	5e-19	75.1
110295_441	22	11.6	pescadillo_homolog_containing_brct_domain	ENSDARP00000026992	5	14039259	14067732	91.24	354	31	0	0	621
110951_187	22	11.6	mitogen-activated_protein_kinase_1	ENSDARP00000123916	5	14313229	14369443	99.27	137	1	0	3e-80	280
67610_229	22	11.9	mgc88874_protein	ENSDARP00000085284	5	14529111	14537970	83.58	134	16	2	1e-63	224
55144_81	22	12.1	h2a_histone_member_v	ENSDARP00000090434	5	14853213	14858612	100	111	0	0	1e-61	216
87841_793	22	13.5	x-box_binding_protein_1	ENSDARP00000051648	5	17718235	17722691	86.67	210	23	3	8e-132	254
7220_52	22	16	acetyl-_carboxylase	ENSDARP00000113940	5	21127208	21167022	96.55	58	2	0	4e-31	117
12192_155	22	16	acetyl-coenzyme_a_carboxylase_beta	ENSDARP00000113940	5	21127208	21167022	88.71	62	7	0	4e-30	114
63850_251	22	16	---NA---	ENSDARP00000113579	5	21097902	21110890	96.43	28	1	0	6e-14	60.1
59181_218	22	17.2	huntingtin_interacting_protein_e	ENSDARP00000051605	5	22269694	22274526	98.21	112	2	0	2e-63	223
56857_310	22	18	death_ligand_3	ENSDARP00000075321	5	24363303	24366870	78.73	221	47	0	2e-102	353
5726_525	22	18	rho_gtpase_activating_protein_25	ENSDARP00000082939	5	22964375	22987397	70.49	183	48	1	1e-61	219
44205_97	22	18	rho_gtpase_activating_protein_25	ENSDARP00000082939	5	22964375	22987397	83.02	53	9	0	1e-27	103
53808_485	22	18.6	annexin_a1a	ENSDARP00000028837	5	27222730	27227674	82.94	340	58	0	7e-154	525
82725_458	22	18.6	phospholipid_scramblase_1	ENSDARP00000115979	5	25903401	25907221	85.9	234	33	0	7e-127	434
133284_172	22	18.6	ring_finger_protein_128	ENSDARP00000020552	5	25346355	25365861	85.36	239	30	1	4e-113	390
64400_70	22	18.6	vacuolar_atp_synthase_catalytic_subunit_a	ENSDARP00000049002	5	25914617	25928927	96.12	103	4	0	1e-49	177
82899_220	22	18.6	vacuolar_atp_synthase_catalytic_subunit_a	ENSDARP00000049002	5	25914617	25928927	100	38	0	0	2e-19	77.8
60131_581	22	20.2	n-acetylated_alpha-linked_acidic_dipeptidase-like_1	ENSDARP00000073505	5	27892929	27905674	85.84	233	33	0	8e-115	396
41547_150	22	20.2	bcdo2l_protein	ENSDARP00000013052	5	27765942	27775076	87.06	85	11	0	5e-46	165
73146_190	22	20.2	endoplasmic_reticulum_aminopeptidase_1	ENSDARP00000115928	5	27878974	27892220	91.86	86	7	0	8e-45	162
56507_304	22	21.6	non-smc_condensin_i_subunit_h	ENSDARP00000082118	5	29904204	29915494	90.2	204	20	0	5e-98	340
53842_606	22	21.6	tuberous_sclerosis_1a	ENSDARP00000035073	5	31291003	31305911	91.26	183	16	0	1e-90	316
58395_193	22	21.6	vacuolar_protein_sorting_37b	ENSDARP00000073103	5	29644435	29661354	86.61	127	17	0	3e-62	219
110728_522	22	21.6	serpin_peptidase_clade_a_(alpha-1_antitrypsin)_member_7	ENSDARP00000073545	5	30487213	30489457	79.37	126	26	0	7e-58	206
70733_148	22	22	novel_protein_vertebrate_ionotropic_n-methyl_d-aspartate_glutamate_receptor_1_(_nmdar1)	ENSDARP00000107650	5	31242074	31281728	96.84	95	3	0	6e-54	192
58881_141	22	22.3	tuberous_sclerosis_1	ENSDARP00000035073	5	31291003	31305911	87.35	166	21	0	2e-80	282
83239_350	22	22.9	fish_virus_induced_trim_protein	ENSDARP00000007384	5	32346150	32354242	90.54	148	14	0	3e-72	253
554_399	22	23.2	dipeptidyl_peptidase_7	ENSDARP00000028345	5	30798401	30815762	90.97	144	13	0	9e-74	258
58231_168	22	23.7	ef-hand_domain_member_a1	ENSDARP00000124230	5	38199270	38209863	77.27	110	25	0	1e-51	184
114031_91	22	23.7	solute_carrier_family_member_25_isoform_1	ENSDARP00000043009	5	33428616	33444207	95.92	98	3	1	1e-50	181
94957_476	22	23.7	actin_binding_1c	ENSDARP00000113857	5	33520724	33539120	94.68	94	5	0	3e-27	104
110340_496	22	24.1	complement_component_c9	ENSDARP00000051373	5	33982803	33992759	77.73	238	52	1	1e-117	404
58368_131	22	24.5	golgi-associated_plant_pathogenesis-related_protein_1	ENSDARP00000118616	5	34645981	34657568	76.8	194	35	1	2e-88	308
120570_143	22	24.8	surfeit_1	ENSDARP00000009060	5	34899003	34901616	80.43	46	9	0	1e-18	73.9
1672_53	22	25.9	hexa_protein	ENSDARP00000088748	5	36223695	36234497	74.24	66	17	0	2e-22	87
64801_128	22	26.8	transmembrane_protein_174	ENSDARP00000051296	5	36722998	36724869	83.08	65	11	0	2e-21	82.4
110393_692	22	27	fructose-_-bisphosphatase_1	ENSDARP00000051312	5	37076088	37080024	93.22	236	16	0	5e-132	452
110807_115	22	27.2	novel_protein_(zgc:77155)	ENSDARP00000122833	5	38495823	38498432	97.27	110	3	0	4e-66	233
54702_148	22	27.5	calpain_small_subunit_1	ENSDARP00000020352	5	38255685	38265857	90.28	216	21	0	1e-113	390
84046_105	22	27.7	zinc_and_double_phd_fingers_family_2	ENSDARP00000124500	5	39347291	39350041	95.08	61	3	0	5e-36	130
67429_246	22	30.8	nuclear_receptor_co-repressor	ENSDARP00000120166	5	43498051	43614996	78.79	66	12	1	1e-17	73.6
52466_196	22	31	eukaryotic_translation_elongation_factor_2	ENSDARP00000051080	5	43103859	43113413	98.95	861	9	0	0	1691
64572_295	22	31	si:ch211-_protein	ENSDARP00000088525	5	39504247	39512516	82.08	106	19	0	8e-55	195
82869_89	22	31.8	aquaporin_3	ENSDARP00000018463	5	44625004	44630396	75	60	15	0	4e-26	98.6
54740_64	22	32.9	fructose-_-bisphosphatase	ENSDARP00000019407	5	46432646	46448301	95.95	173	7	0	2e-98	340
57047_126	22	33.9	swi_snf_matrix_actin_dependent_regulator_of_subfamily_member_2	ENSDARP00000041411	5	46757516	46902718	95.45	286	12	1	5e-109	378
53625_825	22	34.6	iq_motif_containing_gtpase_activating_protein_2	ENSDARP00000122218	5	47688954	47803936	93.27	609	34	1	0	1001
60880_350	22	34.6	iq_motif_containing_gtpase_activating_protein_2	ENSDARP00000122218	5	47688954	47803936	100	157	0	0	6e-79	277
52836_38	22	36.6	arrestin_domain_containing_3	ENSDARP00000069080	5	50768652	50778746	98.66	298	4	0	1e-153	525
17567_222	22	39.3	leucyl_cystinyl_aminopeptidase	ENSDARP00000005344	5	56069369	56093307	85.71	105	15	0	2e-50	181
6828_119	22	40.3	scavenger_receptor_class_member_2	ENSDARP00000110051	5	56795118	56809990	91.72	145	12	0	2e-83	290
88176_280	22	41.1	prostaglandin_d2_brain	ENSDARP00000088527	5	68979212	68988741	80.54	185	36	0	4e-89	310
53264_905	22	42.3	sh2_domain_containing_3c	ENSDARP00000006017	5	67633530	67667565	82.95	516	76	3	0	809
52878_353	22	42.3	kelch-like_20	ENSDARP00000110263	21	5173430	5187521	55.37	242	108	0	8e-84	292
52742_706	22	44.8	branched_chain_ketoacid_dehydrogenase_kinase	ENSDARP00000021993	5	64571037	64616629	94.16	428	21	1	0	805
64768_402	22	44.8	novel_protein_vertebrate_symplekin	ENSDARP00000113544	5	64924065	64952342	51.13	133	55	4	2e-16	69.7
132479_302	22	46.3	b-cell_translocation_gene_4	ENSDARP00000050948	5	59273722	59275804	91.09	258	19	1	2e-134	460
57017_556	22	46.3	nucleoporin_88	ENSDARP00000025718	5	60787863	60810130	92.54	201	15	0	1e-107	372
52731_1845	22	47.2	protein_phosphatase_2_(formerly_2a)_regulatory_subunit_beta_isoform	ENSDARP00000117066	5	59122333	59147207	99.66	589	2	0	0	1144
85513_267	22	47.4	acetyl-coenzyme_a_carboxylase_isoform_cra_a	ENSDARP00000122142	5	57717806	57825372	100	98	0	0	3e-56	201
38185_107	22	47.4	acetyl-coenzyme_a_carboxylase_alpha	ENSDARP00000122142	5	57717806	57825372	96.77	62	2	0	8e-32	119
59253_325	22	47.6	tia1_cytotoxic_granule-associated_rna_binding_protein	ENSDARP00000068889	5	58360045	58373731	97.71	131	3	0	2e-77	270
71091_187	22	47.6	cytotoxic_granule-associated_rna_binding_protein_1	ENSDARP00000068889	5	58360045	58373731	100	72	0	0	2e-42	153
58033_604	22	47.6	isoform_1	ENSDARP00000121205	19	27226175	27255583	29.22	154	79	5	1e-13	61.6
55827_810	22	48.3	novel_protein_(zgc:112490)	ENSDARP00000088127	5	72956944	72970751	88.93	289	32	0	1e-159	545
133477_150	22	48.3	novel_protein_(zgc:112490)	ENSDARP00000038417	5	72959267	72977951	75.41	122	30	0	9e-57	201
2204_563	22	48.9	yth_domain_containing_1	ENSDARP00000068161	5	72908545	72933224	90.71	183	15	1	8e-82	286
132398_721	22	49.4	ankyrin_1_isoform_1	ENSDARP00000117763	5	71853917	71908722	96.98	298	8	1	6e-169	577
53700_350	22	49.4	saposin_containing_protein	ENSDARP00000088025	5	71749763	71780926	70.14	221	63	1	2e-89	310
63289_260	22	49.4	ubiquitin_specific_peptidase_39	ENSDARP00000061405	5	71731229	71747826	97.64	127	3	0	4e-74	259
80053_81	22	50.9	novel_protein_vertebrate_u3_small_nucleolar_homolog_a	ENSDARP00000062348	5	70470828	70493588	57.58	66	22	1	8e-12	52
93296_256	23	0	loc795887_protein	ENSDARP00000117665	1	6983833	6989556	72.55	51	14	0	4e-20	79.7
55156_84	23	0.7	dermatan_sulfate_epimerase	ENSDARP00000015121	20	556742	574588	92.8	125	9	0	5e-72	253
136852_55	23	0.7	mitogen-activated_protein_kinase_kinase_kinase_7_interacting_protein_2	ENSDARP00000019647	20	1352818	1373605	60.32	63	20	1	3e-12	53.1
110253_351	23	0.9	novel_protein	ENSDARP00000095554	20	207047	209700	71.43	98	28	0	2e-43	155
55360_808	23	1.6	loc446948_protein	ENSDARP00000053869	20	4811482	4835170	84.87	337	51	0	0	619
110373_915	23	1.6	novel_protein	ENSDARP00000021768	20	439283	459416	86.14	303	42	0	2e-150	514
55081_289	23	1.6	papolb_protein	ENSDARP00000050200	20	4768707	4779840	98.55	207	3	0	8e-123	421
83654_368	23	1.6	apolipoprotein_b	ENSDARP00000062792	17	30763199	30786868	42.69	171	88	1	3e-35	134
59840_731	23	1.6	apolipoprotein_b	ENSDARP00000062792	17	30763199	30786868	26.28	312	184	10	8e-28	110
110472_317	23	2.6	c10-like_protein	ENSDARP00000126596	20	14373957	14377769	100	91	0	0	2e-49	176
64149_90	23	2.6	solute_carrier_family_30_(zinc_transporter)_member_1	ENSDARP00000022487	20	13808897	13828564	84.8	125	18	1	7e-46	165
61042_507	23	9.7	myocilin	ENSDARP00000028581	20	15024669	15030838	91.2	125	11	0	3e-69	244
20194_213	23	9.7	myocilin_[Danio_rerio]	ENSDARP00000028581	20	15024669	15030838	78.22	101	18	1	1e-43	157
21348_95	23	9.7	enoyl_coenzyme_a_hydratase_domain_containing_2	ENSDARP00000009555	20	16245544	16263709	96.05	76	3	0	1e-40	147
56606_146	23	9.7	secernin_2	ENSDARP00000127072	20	14550252	14579776	96	50	2	0	4e-27	102
126929_89	23	9.7	flavin_containing_monooxygenase_5	ENSDARP00000106609	20	15090616	15095639	70.45	44	13	0	8e-16	64.3
52996_1078	23	15.2	desmocollin_1	ENSDARP00000090832	20	7437162	7468565	71.35	377	104	1	1e-156	536
54748_482	23	15.2	cadherin_type_1_preproprotein	ENSDARP00000003949	20	17786025	17865155	95.89	219	9	0	6e-127	436
133366_240	23	16.9	cdc42_binding_protein_kinase_beta_(dmpk-like)	ENSDARP00000049436	20	18464020	18607662	95.42	153	7	0	5e-88	307
9805_36	23	16.9	novel_protein_(zgc:56450)	ENSDARP00000042375	20	20386734	20396952	74.42	43	11	0	1e-18	73.6
55431_340	23	18	pin2-interacting_protein_1	ENSDARP00000031264	20	19078861	19130555	91.56	154	13	0	5e-86	298
13482_53	23	21.7	sec1_family_domain_containing_2	ENSDARP00000058526	20	22786153	22894229	85.42	48	5	1	5e-21	81.6
53500_539	23	22.7	novel_protein	ENSDARP00000058521	20	23320110	23409856	91.51	271	14	3	5e-132	455
11223_232	23	22.7	novel_protein	ENSDARP00000058521	20	23320110	23409856	97.98	99	2	0	3e-55	198
134549_147	23	23.4	novel_protein_cytochrome_family_subfamily_j	ENSDARP00000028831	20	25611234	25614476	83.33	42	7	0	4e-20	79.7
115683_146	23	25.9	cytochrome_family_subfamily_polypeptide_27	ENSDARP00000063080	20	25578140	25581282	85	80	12	0	6e-40	145
62218_388	23	28.8	serpin_peptidase_clade_b_member_1	ENSDARP00000072235	20	26910467	26916434	82.61	161	28	0	6e-75	262
54269_784	23	28.9	chromogranin_a	ENSDARP00000022142	20	27049808	27075598	70.64	361	92	5	1e-118	409
132441_472	23	28.9	sel-1_suppressor_of_lin-12-like	ENSDARP00000007196	20	27017023	27032105	97.77	179	4	0	2e-103	358
56396_186	23	30.3	ryanodine_receptor_3	ENSDARP00000116678	20	29295067	29424700	90.71	226	9	1	1e-113	395
55069_51	23	30.3	cell_death_regulator_aven	ENSDARP00000010975	20	29257480	29295268	73.57	227	57	1	7e-98	338
62398_440	23	30.3	kinase_d-interacting_substrate_of_220b	ENSDARP00000009871	20	29769812	29809552	87.91	215	26	0	3e-80	282
132410_387	23	30.3	novel_protein	ENSDARP00000046041	20	28914661	28957809	93.2	103	7	0	7e-35	130
19661_107	23	30.3	cleavage_and_polyadenylation_specificity_factor_isoform_cra_b	ENSDARP00000040291	20	29645728	29659415	100	61	0	0	8e-34	124
134929_117	23	30.8	e2f_transcription_factor_6	ENSDARP00000121362	20	29702782	29709691	81.71	82	15	0	4e-38	139
83427_780	23	31.3	heme_binding_protein_2	ENSDARP00000058796	20	30919279	30926243	88.95	190	21	0	8e-103	354
66240_65	23	31.4	acyl-coenzyme_a_binding_domain_containing_3	ENSDARP00000108533	20	30728513	30746039	95.24	105	5	0	1e-41	151
110144_2908	23	31.7	novel_protein_vertebrate_apolipoprotein_b_(including_ag_antigen)	ENSDARP00000035614	20	31295686	31310496	65.64	972	312	5	0	1140
52454_615	23	31.7	apolipoprotein_b	ENSDARP00000035614	20	31295686	31310496	71.86	1066	293	2	0	1455
4636_156	23	31.9	selectin_p	ENSDARP00000115465	20	33973250	33984423	83.05	118	20	0	2e-65	231
55204_635	23	34	influenza_virus_ns1a_binding_protein_a	ENSDARP00000122190	20	34351486	34365791	98.55	138	2	0	1e-79	278
116894_93	23	34	influenza_virus_ns1a_binding_protein_a	ENSDARP00000122190	20	34351486	34365791	98.97	97	1	0	6e-56	198
116845_165	23	36.5	novel_protein_vertebrate_enabled_homolog	ENSDARP00000062892	20	36541494	36600083	97.59	83	2	0	3e-49	174
83311_63	23	36.5	novel_protein	ENSDARP00000022446	20	36822587	36824589	93.75	64	4	0	3e-34	124
13796_41	23	36.5	heterogeneous_nuclear_ribonucleoprotein_u	ENSDARP00000112099	20	35083242	35095078	97.06	34	1	0	4e-16	65.5
60392_124	23	37.5	activating_transcription_factor_3	ENSDARP00000027550	20	37819241	37825345	97.14	70	2	0	3e-39	142
62397_783	23	38.2	abc1_activity_of_bc1_complex_homolog_(_pombe)	ENSDARP00000024635	20	38496179	38543394	95.47	287	13	0	5e-150	513
87918_616	23	38.2	novel_protein_vertebrate_abc1_activity_of_bc1_complex_like_(_pombe)	ENSDARP00000013551	20	38482817	38543394	92	175	13	1	3e-95	331
64055_362	23	38.2	heat_shock_factor_2	ENSDARP00000114882	20	40507307	40519015	73.6	125	29	1	8e-52	185
9633_287	23	38.6	carbamoyl-phosphate_synthetase_aspartate_and_dihydroorotase	ENSDARP00000061364	20	38813152	38852332	91.85	135	11	0	3e-73	258
59708_157	23	39.8	connexin_43	ENSDARP00000047271	20	40746895	40752261	93.81	97	5	1	6e-51	181
88082_78	23	41.7	sorting_nexin_9-like	ENSDARP00000060981	20	43048200	43111241	94.29	280	16	0	1e-159	545
87976_277	23	45.3	serine_threonine_protein_kinase	ENSDARP00000089195	20	45683286	45701533	97.22	36	1	0	2e-18	75.1
94732_141	23	46.6	fasciculation_and_elongation_protein_zeta_2_(zygin_ii)	ENSDARP00000032146	20	46992101	47013690	93.44	61	4	0	1e-31	117
110200_297	23	46.9	microsomal_glutathione_s-transferase_3	ENSDARP00000036226	20	49280250	49295815	84.31	153	21	1	4e-77	268
88446_25	23	46.9	beta_isoform_1	ENSDARP00000090297	20	47612814	47670957	88.3	171	13	1	2e-74	261
66433_23	23	46.9	basic_leucine_zipper_transcription_atf-like	ENSDARP00000014497	20	46871477	46897457	98.25	57	1	0	2e-31	114
54342_109	23	47.4	5_-3_exoribonuclease_2	ENSDARP00000091019	20	48985939	49073598	77.44	297	57	3	2e-125	432
14364_84	23	48.1	crooked_neck-like_1_protein	ENSDARP00000100660	20	49386886	49408359	92.05	88	6	1	2e-48	174
41155_76	23	50.6	novel_protein_vertebrate_meningioma_expressed_antigen_6_(coiled-coil_proline-rich)	ENSDARP00000041475	20	52097297	52152937	89.36	47	5	0	2e-22	86.7
110252_233	23	52	cell_division_cycle_40_homolog	ENSDARP00000060431	20	53718415	53751803	98.45	129	2	0	4e-79	276
87850_113	23	52	iodothyronine_deiodinase_type_iii	ENSDARP00000113943	20	54158771	54159580	66.35	208	69	1	1e-50	182
8210_80	23	54.1	zinc_finger_protein_410	ENSDARP00000112663	20	54694982	54698892	90.24	82	8	0	8e-48	170
136082_105	23	54.4	novel_protein_vertebrate_apolipoprotein_b_(including_ag_antigen)	ENSDARP00000120745	20	53809022	53820056	56.52	115	44	2	3e-30	115
48296_26	23	54.6	squalene_synthetase	ENSDARP00000079159	20	53541588	53573520	83.78	37	6	0	2e-15	62.4
55882_334	23	54.8	riken_cdna_c030006k11_gene	ENSDARP00000100113	20	52672617	52678420	73.73	118	30	1	6e-54	191
8798_427	23	54.8	alanine_aminotransferase	ENSDARP00000069027	2	282825	287502	37.41	139	83	1	1e-26	101
25351_86	23	54.8	desmoplakin_a	ENSDARP00000031822	2	1936037	1964298	64.1	39	13	1	2e-11	51.2
64193_158	23	55.3	pyrroline-5-carboxylate_reductase-like	ENSDARP00000011713	20	52870630	52883049	92.77	83	6	0	1e-42	153
111197_300	23	55.3	nuclear_receptor_coactivator_7_isoform_2	ENSDARP00000097792	20	53284137	53305057	81.08	37	7	0	4e-17	70.5
15503_126	24	0	isoform_cra_b	ENSDARP00000092435	10	349408	363553	85.42	48	5	1	1e-16	67.8
54085_153	24	1.4	akt2_kinase	ENSDARP00000031063	10	22949	29534	88.54	192	22	0	3e-104	360
6445_379	24	1.4	tetratricopeptide_repeat_domain_3	ENSDARP00000114730	10	189604	201891	44.97	169	78	2	6e-25	97.8
117157_50	24	1.4	novel_protein	ENSDARP00000007229	10	3331218	3339864	94.12	34	2	0	8e-17	67.4
59944_312	24	1.4	---NA---	ENSDARP00000112470	10	578458	586829	100	28	0	0	4e-15	62.8
88037_288	24	1.7	v-akt_murine_thymoma_viral_oncogene_homolog_2	ENSDARP00000031063	10	22949	29534	89.33	253	25	1	3e-132	454
54302_859	24	8.3	transmembrane_emp24_domain-containing_protein_2_precursor	ENSDARP00000037031	10	3427334	3435132	95.65	69	3	0	1e-35	132
64238_82	24	8.3	0	ENSDARP00000110352	10	2614096	2622395	57.14	42	18	0	5e-12	51.2
73134_99	24	11.8	phosphatidylinositol_transfer_membrane-associated_2	ENSDARP00000072049	15	26012692	26179718	75.51	49	12	0	2e-19	77.4
54326_810	24	12.1	scavenger_receptor_class_b_member_1	ENSDARP00000062644	11	21526515	21567205	87.42	302	38	0	1e-167	571
88049_494	24	13.3	membrane-associated_ring_finger_5	ENSDARP00000045756	10	43866048	43884822	92.68	82	4	1	2e-40	147
63992_95	24	13.3	zinc_cchc_domain_containing_9	ENSDARP00000003488	10	44264518	44269530	74.32	74	15	3	4e-29	108
58556_559	24	14.8	rab11fip1_protein	ENSDARP00000099875	13	19745290	19767798	39.25	107	55	3	1e-15	66.6
57136_84	24	16.2	retinol_dehydrogenase_12	ENSDARP00000090093	10	38129326	38141346	79.67	123	25	0	2e-60	213
63658_142	24	16.6	samsn1a_protein	ENSDARP00000100602	10	39783783	39794365	87.67	73	9	0	4e-36	132
53065_566	24	18	acetyl-coenzyme_a_acetyltransferase_1_precursor	ENSDARP00000067447	10	40027263	40050577	94.03	419	25	0	0	653
24706_24	24	18	mgc80971_protein	ENSDARP00000117423	10	40627714	40631331	90.38	104	10	0	5e-59	207
19422_183	24	18	mitochondrial_ribosomal_protein_l48	ENSDARP00000111972	10	37928081	37935762	89.19	74	8	0	1e-37	136
12845_120	24	18	etoposide_induced	ENSDARP00000070422	10	40609588	40618270	100	43	0	0	1e-26	99.8
80898_74	24	18	etoposide_induced	ENSDARP00000070422	10	40609588	40618270	100	74	0	0	1e-25	97.1
64881_70	24	18	mgc80971_protein	ENSDARP00000080456	10	40619055	40630357	87.5	48	6	0	1e-24	93.2
65640_92	24	18.9	smg-6_nonsense_mediated_mrna_decay_factor_(_elegans)	ENSDARP00000116550	10	36608814	36637891	92	75	4	1	6e-23	90.1
54417_384	24	19.6	dolichyl-phosphate_beta-glucosyltransferase	ENSDARP00000120925	10	36008055	36026169	92.66	177	13	0	4e-95	329
133075_116	24	22.3	cytoskeleton_associated_protein_2	ENSDARP00000107497	10	33007025	33013081	91.53	118	10	0	2e-61	217
61869_421	24	22.3	protein-_interferon-inducible_double_stranded_rna_dependent_repressor_of_(p58_repressor)	ENSDARP00000007187	15	18861839	18870551	28.4	169	103	4	4e-21	84.3
52579_610	24	24.1	mid1ip1_protein	ENSDARP00000090794	10	30724444	30725341	100	106	0	0	7e-59	208
132407_226	24	24.7	vacuolar_protein_sorting_11	ENSDARP00000052786	10	30642285	30659812	96.67	180	6	0	3e-103	357
88341_376	24	25.6	phosphatidylinositol_binding_clathrin_assembly_protein	ENSDARP00000021165	10	29879176	29966096	95.48	465	21	0	0	743
65913_241	24	26.5	mediator_complex_subunit_13	ENSDARP00000083285	10	28711824	28798981	97.92	144	3	0	2e-84	296
61870_147	24	27	ubiquitin-like_protein_fubi	ENSDARP00000064110	10	27625588	27627496	93	100	7	0	1e-43	156
19795_79	24	27	ras-related_protein_rab-1a	ENSDARP00000073437	10	27562147	27568524	97.92	48	1	0	1e-26	99
52520_2008	24	27.2	coagulation_factor_ix	ENSDARP00000091102	10	27383248	27392979	78.64	515	102	3	0	833
131546_34	24	27.2	hiv_tat_specific_factor_1	ENSDARP00000073630	10	27288352	27302736	83.33	36	6	0	3e-19	75.1
12701_58	24	30.4	t-cell_lymphoma_invasion_and_metastasis_1	ENSDARP00000112941	10	26207199	26262985	91.43	35	3	0	6e-17	69.3
54857_460	24	30.5	acid_sphingomyelinase	ENSDARP00000100095	10	25142068	25155332	83.33	198	33	0	5e-97	336
55719_694	24	32.6	period_homolog_1	ENSDARP00000073915	10	23012653	23028581	88.95	172	17	1	2e-91	319
4699_66	24	33	jumonji_domain_containing_3	ENSDARP00000073960	10	22943734	22963924	76.92	65	15	0	6e-28	106
110274_883	24	33.7	tyrosine_3-monooxygenase_tryptophan_5-monooxygenase_activation_gamma_polypeptide	ENSDARP00000008690	10	16980964	16985015	99.19	246	2	0	2e-141	483
8357_79	24	33.7	---NA---	ENSDARP00000004546	10	22344978	22350629	95.65	23	1	0	2e-11	49.7
60408_321	24	35.2	bcl2_adenovirus_e1b_interacting_protein_3-like	ENSDARP00000038022	10	18941372	18966165	97.78	135	3	0	1e-54	194
88131_2788	24	37.8	probable_phospholipid-transporting_atpase_id_(atpase_class_i_type_8b_member_2)	ENSDARP00000099353	10	17087656	17119607	91.67	912	76	0	0	1647
106544_88	24	37.8	hypothetical_protein_LOC564849_[Danio_rerio]	ENSDARP00000085790	10	17516169	17531748	91.89	37	3	0	2e-19	76.3
54778_1270	24	38.3	ring_finger_protein_208	ENSDARP00000100778	10	17047363	17048148	90.8	261	4	1	7e-125	429
53226_98	24	38.3	ewing_sarcoma_breakpoint_region_1b	ENSDARP00000024102	10	7004085	7016917	100	116	0	0	1e-27	107
58252_102	24	38.3	stomatin_-like_2	ENSDARP00000064746	10	17282949	17288957	92.86	42	3	0	1e-19	77.8
21184_254	24	38.6	gamma-glutamyl_carboxylase	ENSDARP00000124255	10	6719139	6738505	91.11	90	8	0	6e-51	181
119291_59	24	38.6	prenylcysteine_oxidase_1	ENSDARP00000029873	10	6251317	6269352	95.12	41	2	0	2e-20	79.7
64901_121	24	39	adp-ribosylation_factor_domain_protein_1_isoform_beta	ENSDARP00000091806	10	11756201	11806249	100	59	0	0	6e-35	127
53586_572	24	42.2	mitochondrial_ribosome_recycling_factor	ENSDARP00000039535	10	9395535	9436845	86.86	137	18	0	1e-67	238
132433_481	24	43.4	lipid_phosphate_phosphohydrolase_1	ENSDARP00000069895	10	7289026	7318348	89.86	217	22	0	1e-116	401
61635_395	24	43.4	t-cell_activation_protein_phosphatase_2c	ENSDARP00000069041	10	7462432	7494723	98.67	150	2	0	8e-88	304
56329_117	24	45.6	kiaa0020_protein	ENSDARP00000108665	10	15350102	15368964	88.76	89	10	0	4e-44	159
123569_36	24	45.6	d19bwg1357e_protein	ENSDARP00000108665	10	15350102	15368964	94.44	54	3	0	1e-27	103
63087_85	24	49	nuclear_interleukin_3_regulated	ENSDARP00000063100	10	5417645	5422656	88	75	9	0	3e-34	126
55040_178	24	51.5	vesicle-associated_membrane_protein_8	ENSDARP00000032940	5	29915961	29923913	51.85	54	26	0	3e-17	69.3
67606_298	24	55.9	serine_long_chain_base_subunit_1	ENSDARP00000063119	10	5237746	5268555	97.48	119	3	0	3e-66	233
54641_199	25	0	nicotinamide_riboside_kinase_2	ENSDARP00000063018	18	4945257	4951035	92.66	177	10	2	3e-98	339
61502_361	25	0.4	nicotinamide_nucleotide_transhydrogenase	ENSDARP00000032730	21	18591423	18656298	90.36	83	8	0	3e-42	155
55416_142	25	1.8	zgc:92586_protein	ENSDARP00000051140	5	45965324	45989752	76.61	218	51	0	6e-100	347
61456_194	25	10.4	hemagglutinin_amebocyte_aggregation_factor_precursor	ENSDARP00000016626	4	5410350	5413091	56.43	140	58	2	3e-54	192
111699_206	25	11	eukaryotic_translation_initiation_factor_2a	ENSDARP00000068657	18	2453826	2489534	98.95	95	1	0	3e-59	209
110440_184	25	11.4	ribosomal_protein_s3	ENSDARP00000067802	18	47351163	47362807	99.55	221	1	0	2e-127	436
52482_202	25	12.4	maltase-_intestinal	ENSDARP00000102718	18	2817706	2934138	68.02	491	149	4	0	672
57800_191	25	13.5	glycine_cleavage_system_h_mitochondrial_precursor	ENSDARP00000004307	18	5231152	5237604	89.6	173	18	0	7e-91	314
55938_79	25	13.5	programmed_cell_death_10	ENSDARP00000046901	18	4285184	4308975	98.06	103	2	0	1e-56	199
69388_73	25	13.5	wu:_partial	ENSDARP00000098594	18	5727336	5788671	95.71	70	3	0	2e-36	134
27291_91	25	14.9	carnitine_palmitoyltransferase_i	ENSDARP00000077856	18	7811523	7832169	95.74	47	2	0	8e-24	91.3
74302_206	25	15.5	choline_kinase_beta	ENSDARP00000086486	18	7784768	7803549	94.95	99	5	0	4e-60	212
133533_61	25	15.5	novel_protein	ENSDARP00000075652	18	8366481	8374354	78.26	46	10	0	6e-20	77
110250_430	25	20.8	phospholipase_gamma_2	ENSDARP00000003715	18	12729752	12772003	82.08	173	17	4	5e-78	275
71183_154	25	20.8	phospholipase_gamma_2	ENSDARP00000003715	18	12729752	12772003	86.96	69	8	1	2e-34	127
106155_111	25	22.7	selenoprotein_o	ENSDARP00000090475	18	14449477	14465205	87.5	48	6	0	2e-22	86.7
136104_65	25	22.7	loc100003387_protein	ENSDARP00000090426	18	14270189	14274501	34.15	123	52	2	3e-19	77
137585_170	25	22.7	novel_protein_(zgc:110109)	ENSDARP00000122374	18	14279752	14292069	79.07	43	8	1	1e-18	74.3
60942_146	25	23.1	cryptochrome_1b	ENSDARP00000104471	18	14692588	14715764	90.08	121	11	1	4e-56	199
57881_485	25	23.9	si:dkey-_protein	ENSDARP00000100255	18	15055073	15230530	94.95	218	5	1	1e-121	417
66105_176	25	23.9	novel_protein_vertebrate_ptprf_interacting_binding_protein_1_(liprin_beta_1)	ENSDARP00000013652	18	15148933	15230436	95.2	125	6	0	2e-67	238
118179_86	25	23.9	chromosome_12_open_reading_frame_23	ENSDARP00000048205	18	14847601	14855177	88.64	44	5	0	2e-23	89
15432_40	25	24.5	nudix-type_motif_4	ENSDARP00000090717	18	15474824	15516379	85	60	8	1	8e-30	110
110298_53	25	25	swap-70_protein	ENSDARP00000090877	18	16536001	16576008	94.42	197	11	0	7e-97	336
85973_84	25	25	dead_eye	ENSDARP00000013627	18	17196512	17237138	95.74	94	4	0	4e-48	173
570_297	25	25.9	copine_ii	ENSDARP00000002576	18	17323066	17362630	98.19	166	3	0	3e-98	340
56147_176	25	25.9	copine_ii	ENSDARP00000002576	18	17323066	17362630	100	56	0	0	9e-31	115
64249_121	25	26.3	splicing_factor_subunit_3	ENSDARP00000108631	18	18333489	18364408	100	71	0	0	5e-41	149
28355_21	25	26.3	lon_peptidase_peroxisomal	ENSDARP00000018462	18	18134845	18183695	98.08	52	1	0	4e-27	103
112457_93	25	27.6	mothers_against_decapentaplegic_homolog_6_(smad_6)_(mothers_against_dpp_homolog_6)	ENSDARP00000091342	18	19428986	19479772	96.83	63	2	0	6e-35	128
62285_161	25	28.8	kinesin_family_member_23	ENSDARP00000026695	18	20217003	20239123	97.65	85	2	0	3e-49	176
63398_67	25	29	aminopeptidase_n	ENSDARP00000060195	18	20858239	20878374	80.39	51	10	0	1e-21	84.3
55647_430	25	29.8	membrane-bound_transcription_factor_site_1	ENSDARP00000100056	18	21426499	21459229	97.49	199	5	0	6e-119	410
132600_155	25	35.4	isocitrate_dehydrogenase_2_(nadp+)_mitochondrial	ENSDARP00000027389	18	25882910	25901281	76.45	327	71	5	9e-143	489
110143_1751	25	36.5	cell_cycle_associated_protein_1	ENSDARP00000089659	18	36685086	36707885	84.73	668	90	8	0	910
55315_113	25	36.8	chy_zinc_finger_family_protein	ENSDARP00000089121	18	26807509	26838996	81	321	61	0	1e-152	522
14790_159	25	36.8	small_acidic_protein	ENSDARP00000034658	18	27253771	27260966	92.31	65	5	0	3e-35	128
17647_71	25	36.8	pleckstrin_homology_domain_family_a_member_7	ENSDARP00000098382	18	27163104	27250463	80.49	41	8	0	3e-21	83.2
4470_310	25	38.5	tubulin_folding_cofactor_b	ENSDARP00000120031	18	35599637	35604074	93.33	45	3	0	2e-15	61.6
55042_1137	25	40.5	ryanodine_receptor_1b	ENSDARP00000032856	18	33835785	34021041	97.55	286	7	0	7e-160	550
60683_137	25	41.7	novel_protein_vertebrate_hcca2_protein_(_zgc:136844)	ENSDARP00000108347	18	48827550	48896282	97.14	105	1	1	5e-61	214
68178_92	25	41.7	inositol_-trisphosphate_3-kinase_c	ENSDARP00000117789	18	33773645	33804308	87.65	81	6	1	7e-41	149
20432_111	25	41.7	dual_specificity_phosphatase_8	ENSDARP00000057317	18	48806065	48812094	64.41	59	15	2	3e-16	66.2
52626_326	25	42.7	alpha-_-sialyltransferase	ENSDARP00000088030	18	47438940	47468782	83.38	337	54	1	4e-168	573
87846_1749	25	43.9	signal_recognition_particle_receptor	ENSDARP00000081257	18	43242828	43264510	87.56	651	78	3	0	924
59691_907	25	43.9	abc_transporter_moat-c	ENSDARP00000081504	18	44210215	44266698	96.68	271	9	0	3e-112	389
4812_22	25	43.9	like-glycosyltransferase	ENSDARP00000019858	18	43614246	43674113	100	60	0	0	2e-38	140
54056_576	25	46.1	n-ethylmaleimide_sensitive_fusion_protein_attachment_protein_alpha	ENSDARP00000009285	18	43090645	43113470	95.6	159	7	0	7e-89	309
3096_127	25	49.2	novel_protein_human_and_mouse_sema_transmembrane_domain_and_cytoplasmic_6d	ENSDARP00000049170	18	38652499	38681404	96.24	133	5	0	1e-58	209
34128_132	25	49.2	loc100158539_protein	ENSDARP00000112916	18	39573030	39650116	100	79	0	0	3e-28	108
133967_38	25	49.2	thyroid_hormone_receptor_interactor_12_isoform_1	ENSDARP00000112916	18	39573030	39650116	100	54	0	0	2e-27	104
54328_345	25	50.2	acyl-coenzyme_a_long_chain	ENSDARP00000108139	18	37924775	37943136	94.74	190	10	0	6e-105	362
56176_420	25	50.6	paf1_rna_polymerase_ii_complex_homolog_(_cerevisiae)	ENSDARP00000072160	18	37730200	37758773	84.18	177	26	2	3e-59	211
